# Supplementary material for: Development of selective inhibitors of phosphatidylinositol 3-kinase C2α
Source: Nat Chem Biol. 2022 Sep 15;19(1):18–27. doi: 10.1038/s41589-022-01118-z (PMC7613998; doi:10.1038/s41589-022-01118-z)
Supplement: Supplementary file 3 — Kinase profiling. [file 41589_2022_1118_MOESM3_ESM.xls]

## Sheet: Sheet1
Project #	CreatedBy	Compound Name	Compound Conc	ATP	Kinase	Technology	% Inhibition 1	% Inhibition 2	% Inhibition Avg	Dup Difference	Donor Interference	Acceptor Interference	Z'	Kinase Part# / Lot#
SSBK12455_39907	belabed@fmp-berlin.de	PITCOIN1	1000	10	PI4K2A (PI4K2 alpha)	Adapta	8	7	8	1	Pass	Pass	0.84	A31079/54171
SSBK12455_39907	belabed@fmp-berlin.de	PITCOIN1	1000	10	PI4K2B (PI4K2 beta)	Adapta	9	-1	4	10	Pass	Pass	0.7	A31080/53948
SSBK12455_39907	belabed@fmp-berlin.de	PITCOIN1	1000	10	PI4KA (PI4K alpha)	Adapta	5	-2	1	7	Pass	Pass	0.84	PV5689/1874383
SSBK12455_39907	belabed@fmp-berlin.de	PITCOIN1	1000	10	PI4KB (PI4K beta)	Adapta	14	-6	4	20	Pass	Pass	0.86	PV5277/943589
SSBK12455_39907	belabed@fmp-berlin.de	PITCOIN1	1000	10	PIK3C2A (PI3K-C2 alpha)	Adapta	88	88	88	1	Pass	Pass	0.78	PV5586/1679829
SSBK12455_39907	belabed@fmp-berlin.de	PITCOIN1	1000	10	PIK3C2B (PI3K-C2 beta)	Adapta	12	13	12	0	Pass	Pass	0.83	PV5374/1887412
SSBK12455_39907	belabed@fmp-berlin.de	PITCOIN1	1000	10	PIK3C2G (PI3K-C2 gamma)	Adapta	32	29	30	3	Pass	Pass	0.7	A31081/1861473
SSBK12455_39907	belabed@fmp-berlin.de	PITCOIN1	1000	10	PIK3C3 (hVPS34)	Adapta	-24	-4	-14	19	Pass	Pass	0.91	PV5126/1555138
SSBK12455_39907	belabed@fmp-berlin.de	PITCOIN1	1000	10	PIK3CA E542K/PIK3R1 (p110 alpha E542K/p85 alpha)	Adapta	-4	14	5	18	Pass	Pass	0.87	A33518/1861499
SSBK12455_39907	belabed@fmp-berlin.de	PITCOIN1	1000	10	PIK3CA E545K/PIK3R1 (p110 alpha E545K/p85 alpha)	Adapta	-2	6	2	8	Pass	Pass	0.84	A31083/53448
SSBK12455_39907	belabed@fmp-berlin.de	PITCOIN1	1000	10	PIK3CA/PIK3R1 (p110 alpha/p85 alpha)	Adapta	-1	11	5	12	Pass	Pass	0.88	PV4788/1144587
SSBK12455_39907	belabed@fmp-berlin.de	PITCOIN1	1000	10	PIK3CA/PIK3R3 (p110 alpha/p55 gamma)	Adapta	-9	-4	-6	5	Pass	Pass	0.88	A31082/53447
SSBK12455_39907	belabed@fmp-berlin.de	PITCOIN1	1000	10	PIK3CB/PIK3R1 (p110 beta/p85 alpha)	Adapta	15	5	10	10	Pass	Pass	0.84	PV6454/1832531
SSBK12455_39907	belabed@fmp-berlin.de	PITCOIN1	1000	10	PIK3CB/PIK3R2 (p110 beta/p85 beta)	Adapta	-9	15	3	24	Pass	Pass	0.75	A31084/1861476
SSBK12455_39907	belabed@fmp-berlin.de	PITCOIN1	1000	10	PIK3CG (p110 gamma)	Adapta	21	18	20	3	Pass	Pass	0.79	PV4786/1716438
SSBK12455_39907	belabed@fmp-berlin.de	PITCOIN1	1000	10	PIP4K2A	Adapta	4	22	13	18	Pass	Pass	0.87	A33519/54248
SSBK12455_39907	belabed@fmp-berlin.de	PITCOIN1	1000	10	PIP5K1A	Adapta	8	0	4	8	Pass	Pass	0.89	A33520/54249
SSBK12455_39907	belabed@fmp-berlin.de	PITCOIN1	1000	10	PIP5K1B	Adapta	5	6	5	1	Pass	Pass	0.88	A33521/1911666
SSBK12455_39907	belabed@fmp-berlin.de	PITCOIN1	1000	10	PIP5K1C	Adapta	5	25	15	20	Pass	Pass	0.85	A33522/54251
SSBK12455_39907	belabed@fmp-berlin.de	PITCOIN1	1000	10	SPHK1	Adapta	0	-2	-1	2	Pass	Pass	0.55	PV5214/1081578
SSBK12455_39907	belabed@fmp-berlin.de	PITCOIN1	1000	10	SPHK2	Adapta	3	15	9	12	Pass	Pass	0.54	PV5216/1874316
SSBK12455_39907	belabed@fmp-berlin.de	PITCOIN2	1000	10	PI4K2A (PI4K2 alpha)	Adapta	4	3	4	1	Pass	Pass	0.84	A31079/54171
SSBK12455_39907	belabed@fmp-berlin.de	PITCOIN2	1000	10	PI4K2B (PI4K2 beta)	Adapta	-20	9	-5	29	Pass	Pass	0.7	A31080/53948
SSBK12455_39907	belabed@fmp-berlin.de	PITCOIN2	1000	10	PI4KA (PI4K alpha)	Adapta	-14	-5	-9	10	Pass	Pass	0.84	PV5689/1874383
SSBK12455_39907	belabed@fmp-berlin.de	PITCOIN2	1000	10	PI4KB (PI4K beta)	Adapta	-3	9	3	12	Pass	Pass	0.86	PV5277/943589
SSBK12455_39907	belabed@fmp-berlin.de	PITCOIN2	1000	10	PIK3C2A (PI3K-C2 alpha)	Adapta	84	89	87	5	Pass	Pass	0.78	PV5586/1679829
SSBK12455_39907	belabed@fmp-berlin.de	PITCOIN2	1000	10	PIK3C2B (PI3K-C2 beta)	Adapta	41	38	40	3	Pass	Pass	0.83	PV5374/1887412
SSBK12455_39907	belabed@fmp-berlin.de	PITCOIN2	1000	10	PIK3C2G (PI3K-C2 gamma)	Adapta	8	10	9	2	Pass	Pass	0.7	A31081/1861473
SSBK12455_39907	belabed@fmp-berlin.de	PITCOIN2	1000	10	PIK3C3 (hVPS34)	Adapta	9	5	7	4	Pass	Pass	0.88	PV5126/1555138
SSBK12455_39907	belabed@fmp-berlin.de	PITCOIN2	1000	10	PIK3CA E542K/PIK3R1 (p110 alpha E542K/p85 alpha)	Adapta	8	10	9	2	Pass	Pass	0.89	A33518/1861499
SSBK12455_39907	belabed@fmp-berlin.de	PITCOIN2	1000	10	PIK3CA E545K/PIK3R1 (p110 alpha E545K/p85 alpha)	Adapta	12	-11	0	23	Pass	Pass	0.84	A31083/53448
SSBK12455_39907	belabed@fmp-berlin.de	PITCOIN2	1000	10	PIK3CA/PIK3R1 (p110 alpha/p85 alpha)	Adapta	12	-13	-1	26	Pass	Pass	0.88	PV4788/1144587
SSBK12455_39907	belabed@fmp-berlin.de	PITCOIN2	1000	10	PIK3CA/PIK3R3 (p110 alpha/p55 gamma)	Adapta	-5	-14	-10	9	Pass	Pass	0.88	A31082/53447
SSBK12455_39907	belabed@fmp-berlin.de	PITCOIN2	1000	10	PIK3CB/PIK3R1 (p110 beta/p85 alpha)	Adapta	12	13	13	1	Pass	Pass	0.84	PV6454/1832531
SSBK12455_39907	belabed@fmp-berlin.de	PITCOIN2	1000	10	PIK3CB/PIK3R2 (p110 beta/p85 beta)	Adapta	3	-6	-2	9	Pass	Pass	0.75	A31084/1861476
SSBK12455_39907	belabed@fmp-berlin.de	PITCOIN2	1000	10	PIK3CG (p110 gamma)	Adapta	13	19	16	6	Pass	Pass	0.79	PV4786/1716438
SSBK12455_39907	belabed@fmp-berlin.de	PITCOIN2	1000	10	PIP4K2A	Adapta	13	-9	2	22	Pass	Pass	0.87	A33519/54248
SSBK12455_39907	belabed@fmp-berlin.de	PITCOIN2	1000	10	PIP5K1A	Adapta	-6	-7	-6	2	Pass	Pass	0.89	A33520/54249
SSBK12455_39907	belabed@fmp-berlin.de	PITCOIN2	1000	10	PIP5K1B	Adapta	0	-3	-1	3	Pass	Pass	0.88	A33521/1911666
SSBK12455_39907	belabed@fmp-berlin.de	PITCOIN2	1000	10	PIP5K1C	Adapta	-6	-10	-8	4	Pass	Pass	0.84	A33522/54251
SSBK12455_39907	belabed@fmp-berlin.de	PITCOIN2	1000	10	SPHK1	Adapta	-4	-8	-6	4	Pass	Pass	0.55	PV5214/1081578
SSBK12455_39907	belabed@fmp-berlin.de	PITCOIN2	1000	10	SPHK2	Adapta	4	-5	-1	9	Pass	Pass	0.78	PV5216/1874316
SSBK12455_39907	belabed@fmp-berlin.de	PITCOIN3	1000	10	PI4K2A (PI4K2 alpha)	Adapta	2	-1	1	2	Pass	Pass	0.84	A31079/54171
SSBK12455_39907	belabed@fmp-berlin.de	PITCOIN3	1000	10	PI4K2B (PI4K2 beta)	Adapta	6	10	8	5	Pass	Pass	0.7	A31080/53948
SSBK12455_39907	belabed@fmp-berlin.de	PITCOIN3	1000	10	PI4KA (PI4K alpha)	Adapta	2	7	5	5	Pass	Pass	0.84	PV5689/1874383
SSBK12455_39907	belabed@fmp-berlin.de	PITCOIN3	1000	10	PI4KB (PI4K beta)	Adapta	15	12	13	4	Pass	Pass	0.86	PV5277/943589
SSBK12455_39907	belabed@fmp-berlin.de	PITCOIN3	1000	10	PIK3C2A (PI3K-C2 alpha)	Adapta	80	86	83	6	Pass	Pass	0.78	PV5586/1679829
SSBK12455_39907	belabed@fmp-berlin.de	PITCOIN3	1000	10	PIK3C2B (PI3K-C2 beta)	Adapta	12	7	9	5	Pass	Pass	0.83	PV5374/1887412
SSBK12455_39907	belabed@fmp-berlin.de	PITCOIN3	1000	10	PIK3C2G (PI3K-C2 gamma)	Adapta	-5	17	6	23	Pass	Pass	0.7	A31081/1861473
SSBK12455_39907	belabed@fmp-berlin.de	PITCOIN3	1000	10	PIK3C3 (hVPS34)	Adapta	-1	5	2	7	Pass	Pass	0.88	PV5126/1555138
SSBK12455_39907	belabed@fmp-berlin.de	PITCOIN3	1000	10	PIK3CA E542K/PIK3R1 (p110 alpha E542K/p85 alpha)	Adapta	10	17	14	7	Pass	Pass	0.87	A33518/1861499
SSBK12455_39907	belabed@fmp-berlin.de	PITCOIN3	1000	10	PIK3CA E545K/PIK3R1 (p110 alpha E545K/p85 alpha)	Adapta	6	2	4	4	Pass	Pass	0.84	A31083/53448
SSBK12455_39907	belabed@fmp-berlin.de	PITCOIN3	1000	10	PIK3CA/PIK3R1 (p110 alpha/p85 alpha)	Adapta	16	18	17	2	Pass	Pass	0.88	PV4788/1144587
SSBK12455_39907	belabed@fmp-berlin.de	PITCOIN3	1000	10	PIK3CA/PIK3R3 (p110 alpha/p55 gamma)	Adapta	1	9	5	8	Pass	Pass	0.88	A31082/53447
SSBK12455_39907	belabed@fmp-berlin.de	PITCOIN3	1000	10	PIK3CB/PIK3R1 (p110 beta/p85 alpha)	Adapta	16	9	12	7	Pass	Pass	0.84	PV6454/1832531
SSBK12455_39907	belabed@fmp-berlin.de	PITCOIN3	1000	10	PIK3CB/PIK3R2 (p110 beta/p85 beta)	Adapta	4	11	7	7	Pass	Pass	0.75	A31084/1861476
SSBK12455_39907	belabed@fmp-berlin.de	PITCOIN3	1000	10	PIK3CG (p110 gamma)	Adapta	6	12	9	6	Pass	Pass	0.79	PV4786/1716438
SSBK12455_39907	belabed@fmp-berlin.de	PITCOIN3	1000	10	PIP4K2A	Adapta	-9	-22	-15	12	Pass	Pass	0.87	A33519/54248
SSBK12455_39907	belabed@fmp-berlin.de	PITCOIN3	1000	10	PIP5K1A	Adapta	-10	-4	-7	6	Pass	Pass	0.89	A33520/54249
SSBK12455_39907	belabed@fmp-berlin.de	PITCOIN3	1000	10	PIP5K1C	Adapta	-5	-2	-4	3	Pass	Pass	0.84	A33522/54251
SSBK12455_39907	belabed@fmp-berlin.de	PITCOIN3	1000	10	SPHK1	Adapta	1	-3	-1	3	Pass	Pass	0.55	PV5214/1081578
SSBK12455_39907	belabed@fmp-berlin.de	PITCOIN3	1000	10	SPHK2	Adapta	-4	-6	-5	2	Pass	Pass	0.78	PV5216/1874316
SSBK12455_39907	belabed@fmp-berlin.de	PITCOIN1	1000	10	FRAP1 (mTOR)	ZLYTE	14	2	8	12	Pass	Pass	Pass	0.7	PV4753/1857509
SSBK12455_39907	belabed@fmp-berlin.de	PITCOIN2	1000	10	FRAP1 (mTOR)	ZLYTE	2	8	5	6	Pass	Pass	Pass	0.79	PV4753/1857509
SSBK12455_39907	belabed@fmp-berlin.de	PITCOIN3	1000	10	FRAP1 (mTOR)	ZLYTE	1	7	4	6	Pass	Pass	Pass	0.7	PV4753/1857509

## Sheet: Sheet2
Thermo Fisher Scientific's SelectScreen™ Profiling Service: Single Point Results
		SelectScreen Scientist:	Catriona MacKay				Date:	2018-01-11					SSBK-Z'-LYTE (Paisley UK)
		Quality Assurance Review:	Theo James				Date:	2018-01-11			Legend
											< 40% Inhibition
% Phosphorylation		Pass									40% - 80% Inhibition
Z' Determination		Pass									≥ 80% Inhibition
Project #	Compound Name	1X Test Compound Concentration	[ATP] Tested	Kinase Tested	% Inhibition		% Inhibition	Difference Between Data Points	Development Reaction Interference	Test Compound Interference		Z'	Kinase Part# / Lot#
		(nM)	(μM)		Point 1	Point 2	mean	│Point 1 - Point 2│		Coumarin	Fluorescein
SSBK12455_40617	PITCOIN1	10000	Km app	ABL1 E255K	-2.0728	-2.9033	-2.4881	0.8305	Pass	Pass	Pass	0.8479	PV3864/34528
SSBK12455_40617	PITCOIN1	3000	Km app	ABL1 E255K	-0.7774	-1.9244	-1.3509	1.147	Pass	Pass	Pass	0.8479	PV3864/34528
SSBK12455_40617	PITCOIN1	1000	Km app	ABL1 E255K	-3.2403	-1.3754	-2.3078	1.8649	Pass	Pass	Pass	0.8479	PV3864/34528
SSBK12455_40617	PITCOIN1	10000	Km app	ABL1 T315I	-3.7943	-0.9071	-2.3507	2.8872	Pass	Pass	Pass	0.7574	PV3866/39639
SSBK12455_40617	PITCOIN1	3000	Km app	ABL1 T315I	-3.2391	-3.1859	-3.2125	0.0532	Pass	Pass	Pass	0.7574	PV3866/39639
SSBK12455_40617	PITCOIN1	1000	Km app	ABL1 T315I	-2.6274	-1.563	-2.0952	1.0644	Pass	Pass	Pass	0.7574	PV3866/39639
SSBK12455_40617	PITCOIN1	10000	Km app	ABL1	1.1611	2.6463	1.9037	1.4852	Pass	Pass	Pass	0.9451	P3049/1258786
SSBK12455_40617	PITCOIN1	3000	Km app	ABL1	2.6696	2.2206	2.4451	0.449	Pass	Pass	Pass	0.9451	P3049/1258786
SSBK12455_40617	PITCOIN1	1000	Km app	ABL1	0.6518	3.4792	2.0655	2.8274	Pass	Pass	Pass	0.9451	P3049/1258786
SSBK12455_40617	PITCOIN1	10000	Km app	ACVR1B (ALK4)	2.0872	4.5028	3.295	2.4156	Pass	Pass	Pass	0.689	PV4312/1882163
SSBK12455_40617	PITCOIN1	3000	Km app	ACVR1B (ALK4)	4.9493	5.1338	5.0416	0.1845	Pass	Pass	Pass	0.689	PV4312/1882163
SSBK12455_40617	PITCOIN1	1000	Km app	ACVR1B (ALK4)	4.7293	2.0885	3.4089	2.6408	Pass	Pass	Pass	0.689	PV4312/1882163
SSBK12455_40617	PITCOIN1	10000	Km app	AKT1 (PKB alpha)	-1.6194	2.8705	0.6255	4.4899	Pass	Pass	Pass	0.7859	P2999/1629728
SSBK12455_40617	PITCOIN1	3000	Km app	AKT1 (PKB alpha)	0.904	-0.2704	0.3168	1.1744	Pass	Pass	Pass	0.7859	P2999/1629728
SSBK12455_40617	PITCOIN1	1000	Km app	AKT1 (PKB alpha)	2.4196	1.4488	1.9342	0.9708	Pass	Pass	Pass	0.7859	P2999/1629728
SSBK12455_40617	PITCOIN1	10000	Km app	AKT2 (PKB beta)	4.7071	4.3569	4.532	0.3502	Pass	Pass	Pass	0.7406	PV3184/1822079
SSBK12455_40617	PITCOIN1	3000	Km app	AKT2 (PKB beta)	3.2366	3.5228	3.3797	0.2862	Pass	Pass	Pass	0.7406	PV3184/1822079
SSBK12455_40617	PITCOIN1	1000	Km app	AKT2 (PKB beta)	4.3405	4.2635	4.302	0.077	Pass	Pass	Pass	0.7406	PV3184/1822079
SSBK12455_40617	PITCOIN1	10000	Km app	ALK	4.4776	13.1547	8.8162	8.6771	Pass	Pass	Pass	0.6639	PV3867/1542512
SSBK12455_40617	PITCOIN1	3000	Km app	ALK	7.6387	9.4937	8.5662	1.855	Pass	Pass	Pass	0.6639	PV3867/1542512
SSBK12455_40617	PITCOIN1	1000	Km app	ALK	10.4487	5.7177	8.0832	4.731	Pass	Pass	Pass	0.6639	PV3867/1542512
SSBK12455_40617	PITCOIN1	10000	Km app	AURKA (Aurora A)	-1.7009	1.2388	-0.2311	2.9397	Pass	Pass	Pass	0.7399	PV3612/1788510
SSBK12455_40617	PITCOIN1	3000	Km app	AURKA (Aurora A)	0.5995	0.4296	0.5146	0.1699	Pass	Pass	Pass	0.7399	PV3612/1788510
SSBK12455_40617	PITCOIN1	1000	Km app	AURKA (Aurora A)	0.8364	-0.7203	0.058	1.5567	Pass	Pass	Pass	0.7399	PV3612/1788510
SSBK12455_40617	PITCOIN1	10000	Km app	AURKB (Aurora B)	-12.1018	-9.5513	-10.8266	2.5505	Pass	Pass	Pass	0.5253	PV6130/1804176
SSBK12455_40617	PITCOIN1	3000	Km app	AURKB (Aurora B)	-5.1996	-6.1574	-5.6785	0.9578	Pass	Pass	Pass	0.5253	PV6130/1804176
SSBK12455_40617	PITCOIN1	1000	Km app	AURKB (Aurora B)	-12.507	-18.9316	-15.7193	6.4246	Pass	Pass	Pass	0.5253	PV6130/1804176
SSBK12455_40617	PITCOIN1	10000	Km app	AXL	-3.397	-2.4451	-2.921	0.9519	Pass	Pass	Pass	0.6795	A31515/1807974
SSBK12455_40617	PITCOIN1	3000	Km app	AXL	-4.9163	-6.6879	-5.8021	1.7716	Pass	Pass	Pass	0.6795	A31515/1807974
SSBK12455_40617	PITCOIN1	1000	Km app	AXL	-2.6342	-5.1167	-3.8754	2.4825	Pass	Pass	Pass	0.6795	A31515/1807974
SSBK12455_40617	PITCOIN1	10000	Km app	BTK	3.5176	1.9339	2.7257	1.5837	Pass	Pass	Pass	0.7124	PV3363/1755527
SSBK12455_40617	PITCOIN1	3000	Km app	BTK	0.991	5.1646	3.0778	4.1736	Pass	Pass	Pass	0.7124	PV3363/1755527
SSBK12455_40617	PITCOIN1	1000	Km app	BTK	4.4309	9.015	6.723	4.5841	Pass	Pass	Pass	0.7124	PV3363/1755527
SSBK12455_40617	PITCOIN1	10000	Km app	CHEK1 (CHK1)	-9.8208	3.8002	-3.0103	13.621	Pass	Pass	Pass	0.5577	P3040/1840832
SSBK12455_40617	PITCOIN1	3000	Km app	CHEK1 (CHK1)	-4.4696	-18.6856	-11.5776	14.216	Pass	Pass	Pass	0.5577	P3040/1840832
SSBK12455_40617	PITCOIN1	1000	Km app	CHEK1 (CHK1)	-18.2503	-8.7901	-13.5202	9.4602	Pass	Pass	Pass	0.5577	P3040/1840832
SSBK12455_40617	PITCOIN1	10000	Km app	CSF1R (FMS)	6.4913	8.8255	7.6584	2.3342	Pass	Pass	Pass	0.5083	PV3249/1583240
SSBK12455_40617	PITCOIN1	3000	Km app	CSF1R (FMS)	10.1681	4.9092	7.5386	5.2589	Pass	Pass	Pass	0.5083	PV3249/1583240
SSBK12455_40617	PITCOIN1	1000	Km app	CSF1R (FMS)	9.2905	14.9938	12.1422	5.7033	Pass	Pass	Pass	0.5083	PV3249/1583240
SSBK12455_40617	PITCOIN1	10000	Km app	CSK	6.4562	2.1656	4.3109	4.2906	Pass	Pass	Pass	0.8897	P2927/1391666
SSBK12455_40617	PITCOIN1	3000	Km app	CSK	3.2343	6.1594	4.6968	2.9251	Pass	Pass	Pass	0.8897	P2927/1391666
SSBK12455_40617	PITCOIN1	1000	Km app	CSK	4.698	2.8876	3.7928	1.8104	Pass	Pass	Pass	0.8897	P2927/1391666
SSBK12455_40617	PITCOIN1	10000	Km app	CSNK1D (CK1 delta)	11.0601	8.9876	10.0238	2.0725	Pass	Pass	Pass	0.6969	PV3665/1766725
SSBK12455_40617	PITCOIN1	3000	Km app	CSNK1D (CK1 delta)	3.3572	3.3702	3.3637	0.013	Pass	Pass	Pass	0.6969	PV3665/1766725
SSBK12455_40617	PITCOIN1	1000	Km app	CSNK1D (CK1 delta)	6.0603	3.5767	4.8185	2.4836	Pass	Pass	Pass	0.6969	PV3665/1766725
SSBK12455_40617	PITCOIN1	10000	Km app	CSNK1G2 (CK1 gamma 2)	9.0522	7.185	8.1186	1.8672	Pass	Pass	Pass	0.9307	PV3499/1120155
SSBK12455_40617	PITCOIN1	3000	Km app	CSNK1G2 (CK1 gamma 2)	5.5612	8.2125	6.8869	2.6513	Pass	Pass	Pass	0.9307	PV3499/1120155
SSBK12455_40617	PITCOIN1	1000	Km app	CSNK1G2 (CK1 gamma 2)	-1.6062	2.2748	0.3343	3.881	Pass	Pass	Pass	0.9307	PV3499/1120155
SSBK12455_40617	PITCOIN1	10000	Km app	DCAMKL1 (DCLK1)	-3.3776	5.446	1.0342	8.8236	Pass	Pass	Pass	0.5851	A30495/53649
SSBK12455_40617	PITCOIN1	3000	Km app	DCAMKL1 (DCLK1)	-4.3914	-3.4445	-3.918	0.9469	Pass	Pass	Pass	0.5851	A30495/53649
SSBK12455_40617	PITCOIN1	1000	Km app	DCAMKL1 (DCLK1)	-2.9928	0.2654	-1.3637	3.2582	Pass	Pass	Pass	0.5851	A30495/53649
SSBK12455_40617	PITCOIN1	10000	Km app	DNA-PK	12.0148	12.9835	12.4992	0.9687	Pass	Pass	Pass	0.8621	PV5864/1646160
SSBK12455_40617	PITCOIN1	3000	Km app	DNA-PK	14.3565	13.8915	14.124	0.465	Pass	Pass	Pass	0.8621	PV5864/1646160
SSBK12455_40617	PITCOIN1	1000	Km app	DNA-PK	11.8447	14.9616	13.4032	3.1169	Pass	Pass	Pass	0.8621	PV5864/1646160
SSBK12455_40617	PITCOIN1	10000	Km app	DYRK1B	-2.0971	1.8835	-0.1068	3.9806	Pass	Pass	Pass	0.8872	PV4649/1373877
SSBK12455_40617	PITCOIN1	3000	Km app	DYRK1B	-2.8059	0.2881	-1.2589	3.094	Pass	Pass	Pass	0.8872	PV4649/1373877
SSBK12455_40617	PITCOIN1	1000	Km app	DYRK1B	-3.4549	-2.7389	-3.0969	0.716	Pass	Pass	Pass	0.8872	PV4649/1373877
SSBK12455_40617	PITCOIN1	10000	Km app	EGFR (ErbB1) L858R	-2.5339	0.2601	-1.1369	2.794	Pass	Pass	Pass	0.8133	PV4128/1659111
SSBK12455_40617	PITCOIN1	3000	Km app	EGFR (ErbB1) L858R	1.9869	3.7185	2.8527	1.7316	Pass	Pass	Pass	0.8133	PV4128/1659111
SSBK12455_40617	PITCOIN1	1000	Km app	EGFR (ErbB1) L858R	1.0921	-1.6096	-0.2587	2.7017	Pass	Pass	Pass	0.8133	PV4128/1659111
SSBK12455_40617	PITCOIN1	10000	Km app	EGFR (ErbB1)	-2.646	1.3034	-0.6713	3.9494	Pass	Pass	Pass	0.8373	PV3872/1707373
SSBK12455_40617	PITCOIN1	3000	Km app	EGFR (ErbB1)	1.6187	1.1599	1.3893	0.4588	Pass	Pass	Pass	0.8373	PV3872/1707373
SSBK12455_40617	PITCOIN1	1000	Km app	EGFR (ErbB1)	4.1382	0.0439	2.091	4.0943	Pass	Pass	Pass	0.8373	PV3872/1707373
SSBK12455_40617	PITCOIN1	10000	Km app	EPHA2	11.7875	6.9634	9.3754	4.8241	Pass	Pass	Pass	0.7434	PV3688/1545241
SSBK12455_40617	PITCOIN1	3000	Km app	EPHA2	9.7567	7.0526	8.4046	2.7041	Pass	Pass	Pass	0.7434	PV3688/1545241
SSBK12455_40617	PITCOIN1	1000	Km app	EPHA2	6.5769	6.5041	6.5405	0.0728	Pass	Pass	Pass	0.7434	PV3688/1545241
SSBK12455_40617	PITCOIN1	10000	Km app	ERBB2 (HER2)	-12.5852	-10.6216	-11.6034	1.9636	Pass	Pass	Pass	0.6809	PV3366/1689418
SSBK12455_40617	PITCOIN1	3000	Km app	ERBB2 (HER2)	-1.4854	-4.4338	-2.9596	2.9484	Pass	Pass	Pass	0.8125	PV3366/1689418
SSBK12455_40617	PITCOIN1	1000	Km app	ERBB2 (HER2)	-10.8761	-8.9172	-9.8966	1.9589	Pass	Pass	Pass	0.6809	PV3366/1689418
SSBK12455_40617	PITCOIN1	10000	Km app	ERBB4 (HER4)	-2.0074	2.2986	0.1456	4.306	Pass	Pass	Pass	0.8256	PV3626/32657
SSBK12455_40617	PITCOIN1	3000	Km app	ERBB4 (HER4)	-0.5527	-2.6866	-1.6196	2.1339	Pass	Pass	Pass	0.8256	PV3626/32657
SSBK12455_40617	PITCOIN1	1000	Km app	ERBB4 (HER4)	-2.7602	-4.1459	-3.453	1.3857	Pass	Pass	Pass	0.8256	PV3626/32657
SSBK12455_40617	PITCOIN1	10000	Km app	FGFR2	-2.1646	-1.5508	-1.8577	0.6138	Pass	Pass	Pass	0.8443	PV3368/31517
SSBK12455_40617	PITCOIN1	3000	Km app	FGFR2	1.7257	2.8122	2.2689	1.0865	Pass	Pass	Pass	0.8443	PV3368/31517
SSBK12455_40617	PITCOIN1	1000	Km app	FGFR2	-0.0606	3.1496	1.5445	3.2102	Pass	Pass	Pass	0.8443	PV3368/31517
SSBK12455_40617	PITCOIN1	10000	Km app	FGFR3	-12.3802	-18.22	-15.3001	5.8398	Pass	Pass	Pass	0.9092	PV3145/1809269
SSBK12455_40617	PITCOIN1	3000	Km app	FGFR3	-8.5086	-5.6751	-7.0918	2.8335	Pass	Pass	Pass	0.9092	PV3145/1809269
SSBK12455_40617	PITCOIN1	1000	Km app	FGFR3	16.5715	-1.1221	7.7247	17.6936	Pass	Pass	Pass	0.9092	PV3145/1809269
SSBK12455_40617	PITCOIN1	10000	Km app	FLT3	7.9866	8.6651	8.3259	0.6785	Pass	Pass	Pass	0.795	PV3182/1790200
SSBK12455_40617	PITCOIN1	3000	Km app	FLT3	8.9906	8.6533	8.822	0.3373	Pass	Pass	Pass	0.795	PV3182/1790200
SSBK12455_40617	PITCOIN1	1000	Km app	FLT3	9.6196	8.71	9.1648	0.9096	Pass	Pass	Pass	0.795	PV3182/1790200
SSBK12455_40617	PITCOIN1	10000	Km app	GSK3B (GSK3 beta)	0.7665	3.7052	2.2358	2.9387	Pass	Pass	Pass	0.7896	PV3365/1864145
SSBK12455_40617	PITCOIN1	3000	Km app	GSK3B (GSK3 beta)	3.6788	-0.0632	1.8078	3.742	Pass	Pass	Pass	0.7896	PV3365/1864145
SSBK12455_40617	PITCOIN1	1000	Km app	GSK3B (GSK3 beta)	3.8806	1.8531	2.8668	2.0275	Pass	Pass	Pass	0.7896	PV3365/1864145
SSBK12455_40617	PITCOIN1	10000	Km app	IGF1R	3.8123	6.8529	5.3326	3.0406	Pass	Pass	Pass	0.7574	PV3250/1790194
SSBK12455_40617	PITCOIN1	3000	Km app	IGF1R	6.7806	-1.5978	2.5914	8.3784	Pass	Pass	Pass	0.7574	PV3250/1790194
SSBK12455_40617	PITCOIN1	1000	Km app	IGF1R	10.8488	3.8446	7.3467	7.0042	Pass	Pass	Pass	0.7574	PV3250/1790194
SSBK12455_40617	PITCOIN1	10000	Km app	IKBKB (IKK beta)	3.9064	4.3933	4.1498	0.4869	Pass	Pass	Pass	0.836	PV3836/1545240
SSBK12455_40617	PITCOIN1	3000	Km app	IKBKB (IKK beta)	3.7732	4.708	4.2406	0.9348	Pass	Pass	Pass	0.836	PV3836/1545240
SSBK12455_40617	PITCOIN1	1000	Km app	IKBKB (IKK beta)	10.941	5.7294	8.3352	5.2116	Pass	Pass	Pass	0.836	PV3836/1545240
SSBK12455_40617	PITCOIN1	10000	Km app	INSR	1.7343	-0.2932	0.7206	2.0275	Pass	Pass	Pass	0.8132	PV3781/1816486
SSBK12455_40617	PITCOIN1	3000	Km app	INSR	4.2223	3.6754	3.9488	0.5469	Pass	Pass	Pass	0.8132	PV3781/1816486
SSBK12455_40617	PITCOIN1	1000	Km app	INSR	1.4563	5.3816	3.419	3.9253	Pass	Pass	Pass	0.8132	PV3781/1816486
SSBK12455_40617	PITCOIN1	10000	Km app	IRAK4	5.5685	8.2124	6.8904	2.6439	Pass	Pass	Pass	0.6064	PV3362/37360
SSBK12455_40617	PITCOIN1	3000	Km app	IRAK4	1.159	4.587	2.873	3.428	Pass	Pass	Pass	0.6628	PV3362/37360
SSBK12455_40617	PITCOIN1	1000	Km app	IRAK4	9.6972	11.7326	10.7149	2.0354	Pass	Pass	Pass	0.6628	PV3362/37360
SSBK12455_40617	PITCOIN1	10000	Km app	JAK1	-2.7348	2.9231	0.0941	5.6579	Pass	Pass	Pass	0.8742	PV4774/1807226
SSBK12455_40617	PITCOIN1	3000	Km app	JAK1	1.7486	3.6889	2.7188	1.9403	Pass	Pass	Pass	0.8742	PV4774/1807226
SSBK12455_40617	PITCOIN1	1000	Km app	JAK1	2.2113	10.9525	6.5819	8.7412	Pass	Pass	Pass	0.8742	PV4774/1807226
SSBK12455_40617	PITCOIN1	10000	Km app	JAK2 JH1 JH2	1.4167	-2.3534	-0.4684	3.7701	Pass	Pass	Pass	0.6806	PV4393/311662
SSBK12455_40617	PITCOIN1	3000	Km app	JAK2 JH1 JH2	-0.0069	-0.1235	-0.0652	0.1166	Pass	Pass	Pass	0.6806	PV4393/311662
SSBK12455_40617	PITCOIN1	1000	Km app	JAK2 JH1 JH2	-1.7746	-0.166	-0.9703	1.6086	Pass	Pass	Pass	0.6806	PV4393/311662
SSBK12455_40617	PITCOIN1	10000	Km app	JAK2	-12.6515	-1.8881	-7.2698	10.7634	Pass	Pass	Pass	0.7509	PV4210/1617119
SSBK12455_40617	PITCOIN1	3000	Km app	JAK2	-7.3333	-8.7025	-8.0179	1.3692	Pass	Pass	Pass	0.7509	PV4210/1617119
SSBK12455_40617	PITCOIN1	1000	Km app	JAK2	5.5915	-3.8867	0.8524	9.4782	Pass	Pass	Pass	0.5548	PV4210/1617119
SSBK12455_40617	PITCOIN1	10000	Km app	JAK3	-0.5601	2.2904	0.8652	2.8505	Pass	Pass	Pass	0.5853	PV3855/1515331
SSBK12455_40617	PITCOIN1	3000	Km app	JAK3	-2.2447	-2.0432	-2.144	0.2015	Pass	Pass	Pass	0.5853	PV3855/1515331
SSBK12455_40617	PITCOIN1	1000	Km app	JAK3	-0.6579	-0.9786	-0.8182	0.3207	Pass	Pass	Pass	0.5853	PV3855/1515331
SSBK12455_40617	PITCOIN1	10000	Km app	KDR (VEGFR2)	1.7114	-2.561	-0.4248	4.2724	Pass	Pass	Pass	0.7854	PV3660/1671195
SSBK12455_40617	PITCOIN1	3000	Km app	KDR (VEGFR2)	4.2202	4.9153	4.5678	0.6951	Pass	Pass	Pass	0.7854	PV3660/1671195
SSBK12455_40617	PITCOIN1	1000	Km app	KDR (VEGFR2)	7.5226	8.8653	8.1939	1.3427	Pass	Pass	Pass	0.7854	PV3660/1671195
SSBK12455_40617	PITCOIN1	10000	Km app	KIT	-6.9699	-3.668	-5.319	3.3019	Pass	Pass	Pass	0.5443	P3081/1622103
SSBK12455_40617	PITCOIN1	3000	Km app	KIT	12.581	-0.6719	5.9545	13.2529	Pass	Pass	Pass	0.5443	P3081/1622103
SSBK12455_40617	PITCOIN1	1000	Km app	KIT	-19.6572	-2.9991	-11.3281	16.6581	Pass	Pass	Pass	0.5443	P3081/1622103
SSBK12455_40617	PITCOIN1	10000	Km app	LYN A	3.9396	1.9562	2.9479	1.9834	Pass	Pass	Pass	0.8874	PV6448/1751330
SSBK12455_40617	PITCOIN1	3000	Km app	LYN A	2.4785	0.9168	1.6976	1.5617	Pass	Pass	Pass	0.8874	PV6448/1751330
SSBK12455_40617	PITCOIN1	1000	Km app	LYN A	0.3003	4.9318	2.616	4.6315	Pass	Pass	Pass	0.8874	PV6448/1751330
SSBK12455_40617	PITCOIN1	10000	100	MAP3K8 (COT)	4.4971	4.1442	4.3206	0.3529	Pass	Pass	Pass	0.7362	PV4313/1133767
SSBK12455_40617	PITCOIN1	3000	100	MAP3K8 (COT)	0.1426	-4.6899	-2.2736	4.8325	Pass	Pass	Pass	0.7362	PV4313/1133767
SSBK12455_40617	PITCOIN1	1000	100	MAP3K8 (COT)	0.8663	2.4971	1.6817	1.6308	Pass	Pass	Pass	0.7362	PV4313/1133767
SSBK12455_40617	PITCOIN1	10000	Km app	MAPK11 (p38 beta)	8.1219	6.3189	7.2204	1.803	Pass	Pass	Pass	0.7843	PV3679/1131827
SSBK12455_40617	PITCOIN1	3000	Km app	MAPK11 (p38 beta)	7.3576	8.7709	8.0642	1.4133	Pass	Pass	Pass	0.7843	PV3679/1131827
SSBK12455_40617	PITCOIN1	1000	Km app	MAPK11 (p38 beta)	8.9737	9.0569	9.0153	0.0832	Pass	Pass	Pass	0.7843	PV3679/1131827
SSBK12455_40617	PITCOIN1	10000	100	MAPK14 (p38 alpha)	-3.0716	1.8073	-0.6322	4.8789	Pass	Pass	Pass	0.8635	PV3304/1727438
SSBK12455_40617	PITCOIN1	3000	100	MAPK14 (p38 alpha)	-2.1817	-1.7912	-1.9864	0.3905	Pass	Pass	Pass	0.8635	PV3304/1727438
SSBK12455_40617	PITCOIN1	1000	100	MAPK14 (p38 alpha)	-5.8109	-0.6907	-3.2508	5.1202	Pass	Pass	Pass	0.8635	PV3304/1727438
SSBK12455_40617	PITCOIN1	10000	Km app	MAPKAPK2	-0.6994	2.8918	1.0962	3.5912	Pass	Pass	Pass	0.8663	PV3317/1578915
SSBK12455_40617	PITCOIN1	3000	Km app	MAPKAPK2	5.6282	6.1914	5.9098	0.5632	Pass	Pass	Pass	0.8663	PV3317/1578915
SSBK12455_40617	PITCOIN1	1000	Km app	MAPKAPK2	4.6475	3.883	4.2652	0.7645	Pass	Pass	Pass	0.8663	PV3317/1578915
SSBK12455_40617	PITCOIN1	10000	Km app	MAPKAPK5 (PRAK)	-0.9306	1.3176	0.1935	2.2482	Pass	Pass	Pass	0.8974	PV3301/913203
SSBK12455_40617	PITCOIN1	3000	Km app	MAPKAPK5 (PRAK)	1.9135	0.6082	1.2608	1.3053	Pass	Pass	Pass	0.8974	PV3301/913203
SSBK12455_40617	PITCOIN1	1000	Km app	MAPKAPK5 (PRAK)	-0.6485	-2.118	-1.3832	1.4695	Pass	Pass	Pass	0.8974	PV3301/913203
SSBK12455_40617	PITCOIN1	10000	Km app	MARK3	-1.8915	3.2356	0.672	5.1271	Pass	Pass	Pass	0.6975	PV4819/889509
SSBK12455_40617	PITCOIN1	3000	Km app	MARK3	15.9581	6.7391	11.3486	9.219	Pass	Pass	Pass	0.6975	PV4819/889509
SSBK12455_40617	PITCOIN1	1000	Km app	MARK3	-1.7227	7.1066	2.692	8.8293	Pass	Pass	Pass	0.6975	PV4819/889509
SSBK12455_40617	PITCOIN1	10000	Km app	MET (cMet)	1.3702	1.0942	1.2322	0.276	Pass	Pass	Pass	0.7692	PV3143/722459
SSBK12455_40617	PITCOIN1	3000	Km app	MET (cMet)	0.8528	-4.4614	-1.8043	5.3142	Pass	Pass	Pass	0.7692	PV3143/722459
SSBK12455_40617	PITCOIN1	1000	Km app	MET (cMet)	1.3811	7.6493	4.5152	6.2682	Pass	Pass	Pass	0.7692	PV3143/722459
SSBK12455_40617	PITCOIN1	10000	Km app	MKNK1 (MNK1)	-12.1477	-16.469	-14.3084	4.3213	Pass	Pass	Pass	0.6249	PV6023/1857646
SSBK12455_40617	PITCOIN1	3000	Km app	MKNK1 (MNK1)	-15.1244	-3.2698	-9.1971	11.8546	Pass	Pass	Pass	0.6249	PV6023/1857646
SSBK12455_40617	PITCOIN1	1000	Km app	MKNK1 (MNK1)	-17.463	-3.5525	-10.5078	13.9105	Pass	Pass	Pass	0.6249	PV6023/1857646
SSBK12455_40617	PITCOIN1	10000	Km app	PAK1	-4.8497	1.099	-1.8754	5.9487	Pass	Pass	Pass	0.7732	PV3820/35463
SSBK12455_40617	PITCOIN1	3000	Km app	PAK1	-2.1136	-3.056	-2.5848	0.9424	Pass	Pass	Pass	0.7732	PV3820/35463
SSBK12455_40617	PITCOIN1	1000	Km app	PAK1	-5.6281	-4.7103	-5.1692	0.9178	Pass	Pass	Pass	0.7732	PV3820/35463
SSBK12455_40617	PITCOIN1	10000	Km app	PAK2 (PAK65)	2.0655	4.5352	3.3004	2.4697	Pass	Pass	Pass	0.6865	PV4565/924347
SSBK12455_40617	PITCOIN1	3000	Km app	PAK2 (PAK65)	-7.5992	0.8579	-3.3706	8.4571	Pass	Pass	Pass	0.6865	PV4565/924347
SSBK12455_40617	PITCOIN1	1000	Km app	PAK2 (PAK65)	2.853	2.8856	2.8693	0.0326	Pass	Pass	Pass	0.6865	PV4565/924347
SSBK12455_40617	PITCOIN1	10000	Km app	PAK4	5.445	2.7848	4.1149	2.6602	Pass	Pass	Pass	0.7911	PV4212/1166694
SSBK12455_40617	PITCOIN1	3000	Km app	PAK4	7.8472	10.1575	9.0024	2.3103	Pass	Pass	Pass	0.7911	PV4212/1166694
SSBK12455_40617	PITCOIN1	1000	Km app	PAK4	8.1204	11.0632	9.5918	2.9428	Pass	Pass	Pass	0.7911	PV4212/1166694
SSBK12455_40617	PITCOIN1	10000	Km app	PDGFRA (PDGFR alpha)	9.3723	0.3024	4.8374	9.0699	Pass	Pass	Pass	0.7297	PV3811/1826537
SSBK12455_40617	PITCOIN1	3000	Km app	PDGFRA (PDGFR alpha)	1.8997	1.8973	1.8985	0.0024	Pass	Pass	Pass	0.7297	PV3811/1826537
SSBK12455_40617	PITCOIN1	1000	Km app	PDGFRA (PDGFR alpha)	16.8759	1.0045	8.9402	15.8714	Pass	Pass	Pass	0.7297	PV3811/1826537
SSBK12455_40617	PITCOIN1	10000	Km app	PDGFRB (PDGFR beta)	4.8919	8.1205	6.5062	3.2286	Pass	Pass	Pass	0.6887	P3082/27567
SSBK12455_40617	PITCOIN1	3000	Km app	PDGFRB (PDGFR beta)	-2.284	-4.1769	-3.2304	1.8929	Pass	Pass	Pass	0.6887	P3082/27567
SSBK12455_40617	PITCOIN1	1000	Km app	PDGFRB (PDGFR beta)	5.6682	-9.6791	-2.0054	15.3473	Pass	Pass	Pass	0.6887	P3082/27567
SSBK12455_40617	PITCOIN1	10000	100	PDK1	8.1565	5.2264	6.6914	2.9301	Pass	Pass	Pass	0.6584	P3001/1721609
SSBK12455_40617	PITCOIN1	3000	100	PDK1	1.7641	12.7682	7.2662	11.0041	Pass	Pass	Pass	0.7925	P3001/1721609
SSBK12455_40617	PITCOIN1	1000	100	PDK1	7.4469	9.0177	8.2323	1.5708	Pass	Pass	Pass	0.7925	P3001/1721609
SSBK12455_40617	PITCOIN1	10000	Km app	PIM1	-1.3842	0.4535	-0.4654	1.8377	Pass	Pass	Pass	0.6537	PV3503/412244
SSBK12455_40617	PITCOIN1	3000	Km app	PIM1	5.7134	5.4881	5.6008	0.2253	Pass	Pass	Pass	0.6537	PV3503/412244
SSBK12455_40617	PITCOIN1	1000	Km app	PIM1	7.5902	10.0043	8.7972	2.4141	Pass	Pass	Pass	0.6537	PV3503/412244
SSBK12455_40617	PITCOIN1	10000	Km app	PIM2	-12.4856	-3.2369	-7.8612	9.2487	Pass	Pass	Pass	0.8457	PV3649/1555137
SSBK12455_40617	PITCOIN1	3000	Km app	PIM2	-2.6913	-4.8387	-3.765	2.1474	Pass	Pass	Pass	0.8457	PV3649/1555137
SSBK12455_40617	PITCOIN1	1000	Km app	PIM2	-5.7048	-4.8838	-5.2943	0.821	Pass	Pass	Pass	0.7817	PV3649/1555137
SSBK12455_40617	PITCOIN1	10000	Km app	PIM3	-0.5809	2.2141	0.8166	2.795	Pass	Pass	Pass	0.8328	A30516/1861439
SSBK12455_40617	PITCOIN1	3000	Km app	PIM3	1.3856	0.4793	0.9324	0.9063	Pass	Pass	Pass	0.8328	A30516/1861439
SSBK12455_40617	PITCOIN1	1000	Km app	PIM3	-24.1634	-14.847	-19.5052	9.3164	Pass	Pass	Pass	0.5689	A30516/1861439
SSBK12455_40617	PITCOIN1	10000	Km app	PKN1 (PRK1)	-6.146	-3.1507	-4.6484	2.9953	Pass	Pass	Pass	0.5047	PV3790/1776878
SSBK12455_40617	PITCOIN1	3000	Km app	PKN1 (PRK1)	-0.1781	3.86	1.841	4.0381	Pass	Pass	Pass	0.5047	PV3790/1776878
SSBK12455_40617	PITCOIN1	1000	Km app	PKN1 (PRK1)	1.7087	15.2164	8.4626	13.5077	Pass	Pass	Pass	0.5047	PV3790/1776878
SSBK12455_40617	PITCOIN1	10000	Km app	PLK1	9.5372	12.2016	10.8694	2.6644	Pass	Pass	Pass	0.7309	PV3501/1211829
SSBK12455_40617	PITCOIN1	3000	Km app	PLK1	10.8341	11.1278	10.981	0.2937	Pass	Pass	Pass	0.7309	PV3501/1211829
SSBK12455_40617	PITCOIN1	1000	Km app	PLK1	7.0222	10.5162	8.7692	3.494	Pass	Pass	Pass	0.7309	PV3501/1211829
SSBK12455_40617	PITCOIN1	10000	Km app	PLK3	7.173	4.0368	5.6049	3.1362	Pass	Pass	Pass	0.8988	PV3812/38812
SSBK12455_40617	PITCOIN1	3000	Km app	PLK3	4.4674	2.0102	3.2388	2.4572	Pass	Pass	Pass	0.8988	PV3812/38812
SSBK12455_40617	PITCOIN1	1000	Km app	PLK3	3.4827	2.5494	3.016	0.9333	Pass	Pass	Pass	0.8988	PV3812/38812
SSBK12455_40617	PITCOIN1	10000	Km app	PRKACA (PKA)	7.6673	1.5002	4.5838	6.1671	Pass	Pass	Pass	0.5523	P2912/1703733
SSBK12455_40617	PITCOIN1	3000	Km app	PRKACA (PKA)	8.9318	1.5192	5.2255	7.4126	Pass	Pass	Pass	0.5523	P2912/1703733
SSBK12455_40617	PITCOIN1	1000	Km app	PRKACA (PKA)	8.911	10.5421	9.7266	1.6311	Pass	Pass	Pass	0.5523	P2912/1703733
SSBK12455_40617	PITCOIN1	10000	Km app	PRKCA (PKC alpha)	-0.1289	1.5563	0.7137	1.6852	Pass	Pass	Pass	0.6516	P2232/1752926
SSBK12455_40617	PITCOIN1	3000	Km app	PRKCA (PKC alpha)	13.586	6.4381	10.012	7.1479	Pass	Pass	Pass	0.6516	P2232/1752926
SSBK12455_40617	PITCOIN1	1000	Km app	PRKCA (PKC alpha)	4.8518	8.3268	6.5893	3.475	Pass	Pass	Pass	0.6516	P2232/1752926
SSBK12455_40617	PITCOIN1	10000	Km app	PRKCE (PKC epsilon)	-3.2419	-14.949	-9.0954	11.7071	Pass	Pass	Pass	0.65	P2292/1881118
SSBK12455_40617	PITCOIN1	3000	Km app	PRKCE (PKC epsilon)	24.6241	23.1626	23.8933	1.4615	Pass	Pass	Pass	0.65	P2292/1881118
SSBK12455_40617	PITCOIN1	1000	Km app	PRKCE (PKC epsilon)	-18.0312	-5.5539	-11.7925	12.4773	Pass	Pass	Pass	0.65	P2292/1881118
SSBK12455_40617	PITCOIN1	10000	Km app	PTK2 (FAK)	2.0836	2.5234	2.3035	0.4398	Pass	Pass	Pass	0.9385	PV3832/1748155
SSBK12455_40617	PITCOIN1	3000	Km app	PTK2 (FAK)	3.9326	3.4582	3.6954	0.4744	Pass	Pass	Pass	0.9385	PV3832/1748155
SSBK12455_40617	PITCOIN1	1000	Km app	PTK2 (FAK)	5.7325	4.1494	4.941	1.5831	Pass	Pass	Pass	0.9385	PV3832/1748155
SSBK12455_40617	PITCOIN1	10000	Km app	RET	4.2307	4.8971	4.5639	0.6664	Pass	Pass	Pass	0.8982	PV3819/1706568
SSBK12455_40617	PITCOIN1	3000	Km app	RET	4.0494	3.3229	3.6862	0.7265	Pass	Pass	Pass	0.8982	PV3819/1706568
SSBK12455_40617	PITCOIN1	1000	Km app	RET	4.8955	3.3228	4.1092	1.5727	Pass	Pass	Pass	0.8982	PV3819/1706568
SSBK12455_40617	PITCOIN1	10000	Km app	ROCK2	-0.7122	11.401	5.3444	12.1132	Pass	Pass	Pass	0.5539	PV3759/1362753
SSBK12455_40617	PITCOIN1	3000	Km app	ROCK2	0.9133	2.2465	1.5799	1.3332	Pass	Pass	Pass	0.5539	PV3759/1362753
SSBK12455_40617	PITCOIN1	1000	Km app	ROCK2	1.7118	2.9467	2.3292	1.2349	Pass	Pass	Pass	0.5539	PV3759/1362753
SSBK12455_40617	PITCOIN1	10000	Km app	SRC	3.469	15.726	9.5975	12.257	Pass	Pass	Pass	0.7773	P3044/1718430
SSBK12455_40617	PITCOIN1	3000	Km app	SRC	3.5226	3.872	3.6973	0.3494	Pass	Pass	Pass	0.7773	P3044/1718430
SSBK12455_40617	PITCOIN1	1000	Km app	SRC	8.7934	8.3805	8.587	0.4129	Pass	Pass	Pass	0.7773	P3044/1718430
SSBK12455_40617	PITCOIN1	10000	Km app	SYK	0.6659	-1.8453	-0.5897	2.5112	Pass	Pass	Pass	0.757	PV3857/756818
SSBK12455_40617	PITCOIN1	3000	Km app	SYK	3.7928	1.875	2.8339	1.9178	Pass	Pass	Pass	0.757	PV3857/756818
SSBK12455_40617	PITCOIN1	1000	Km app	SYK	0.7857	4.9034	2.8446	4.1177	Pass	Pass	Pass	0.757	PV3857/756818
SSBK12455_40617	PITCOIN1	10000	Km app	TEK (Tie2)	2.8956	3.8796	3.3876	0.984	Pass	Pass	Pass	0.7914	PV3628/34398
SSBK12455_40617	PITCOIN1	3000	Km app	TEK (Tie2)	6.0498	4.0917	5.0708	1.9581	Pass	Pass	Pass	0.7914	PV3628/34398
SSBK12455_40617	PITCOIN1	1000	Km app	TEK (Tie2)	5.9862	9.018	7.5021	3.0318	Pass	Pass	Pass	0.7914	PV3628/34398
SSBK12455_40617	PITCOIN1	10000	Km app	TYK2	0.0463	-2.629	-1.2914	2.6753	Pass	Pass	Pass	0.8881	PV4790/1681147
SSBK12455_40617	PITCOIN1	3000	Km app	TYK2	-8.961	-5.2239	-7.0924	3.7371	Pass	Pass	Pass	0.8881	PV4790/1681147
SSBK12455_40617	PITCOIN1	1000	Km app	TYK2	-6.8029	-3.0066	-4.9048	3.7963	Pass	Pass	Pass	0.8881	PV4790/1681147
SSBK12455_40617	PITCOIN1	10000	Km app	ZAP70	8.5564	10.3119	9.4341	1.7555	Pass	Pass	Pass	0.7518	P2782/1814332
SSBK12455_40617	PITCOIN1	3000	Km app	ZAP70	12.2659	10.9081	11.587	1.3578	Pass	Pass	Pass	0.7518	P2782/1814332
SSBK12455_40617	PITCOIN1	1000	Km app	ZAP70	15.9971	11.4697	13.7334	4.5274	Pass	Pass	Pass	0.7518	P2782/1814332
SSBK12455_40617	PITCOIN3	10000	Km app	ABL1 E255K	0.0187	-2.0442	-1.0128	2.0629	Pass	Pass	Pass	0.8479	PV3864/34528
SSBK12455_40617	PITCOIN3	3000	Km app	ABL1 E255K	1.4658	3.5034	2.4846	2.0376	Pass	Pass	Pass	0.8479	PV3864/34528
SSBK12455_40617	PITCOIN3	1000	Km app	ABL1 E255K	-2.2322	-0.7575	-1.4948	1.4747	Pass	Pass	Pass	0.8479	PV3864/34528
SSBK12455_40617	PITCOIN3	10000	Km app	ABL1 T315I	1.7475	2.633	2.1902	0.8855	Pass	Pass	Pass	0.7574	PV3866/39639
SSBK12455_40617	PITCOIN3	3000	Km app	ABL1 T315I	3.5281	4.0271	3.7776	0.499	Pass	Pass	Pass	0.7574	PV3866/39639
SSBK12455_40617	PITCOIN3	1000	Km app	ABL1 T315I	0.9236	2.9811	1.9524	2.0575	Pass	Pass	Pass	0.7574	PV3866/39639
SSBK12455_40617	PITCOIN3	10000	Km app	ABL1	4.4508	3.5497	4.0002	0.9011	Pass	Pass	Pass	0.9451	P3049/1258786
SSBK12455_40617	PITCOIN3	3000	Km app	ABL1	4.3061	3.8212	4.0636	0.4849	Pass	Pass	Pass	0.9451	P3049/1258786
SSBK12455_40617	PITCOIN3	1000	Km app	ABL1	2.4442	1.3753	1.9098	1.0689	Pass	Pass	Pass	0.9451	P3049/1258786
SSBK12455_40617	PITCOIN3	10000	Km app	ACVR1B (ALK4)	1.6107	6.5614	4.086	4.9507	Pass	Pass	Pass	0.689	PV4312/1882163
SSBK12455_40617	PITCOIN3	3000	Km app	ACVR1B (ALK4)	11.6383	6.6165	9.1274	5.0218	Pass	Pass	Pass	0.689	PV4312/1882163
SSBK12455_40617	PITCOIN3	1000	Km app	ACVR1B (ALK4)	6.2954	3.7863	5.0408	2.5091	Pass	Pass	Pass	0.689	PV4312/1882163
SSBK12455_40617	PITCOIN3	10000	Km app	AKT1 (PKB alpha)	3.8724	3.4459	3.6592	0.4265	Pass	Pass	Pass	0.7859	P2999/1629728
SSBK12455_40617	PITCOIN3	3000	Km app	AKT1 (PKB alpha)	9.9193	5.0672	7.4932	4.8521	Pass	Pass	Pass	0.7859	P2999/1629728
SSBK12455_40617	PITCOIN3	1000	Km app	AKT1 (PKB alpha)	-4.5578	2.1882	-1.1848	6.746	Pass	Pass	Pass	0.7859	P2999/1629728
SSBK12455_40617	PITCOIN3	10000	Km app	AKT2 (PKB beta)	4.9306	4.1054	4.518	0.8252	Pass	Pass	Pass	0.7406	PV3184/1822079
SSBK12455_40617	PITCOIN3	3000	Km app	AKT2 (PKB beta)	6.2045	6.1864	6.1954	0.0181	Pass	Pass	Pass	0.7406	PV3184/1822079
SSBK12455_40617	PITCOIN3	1000	Km app	AKT2 (PKB beta)	8.3728	5.4897	6.9312	2.8831	Pass	Pass	Pass	0.7406	PV3184/1822079
SSBK12455_40617	PITCOIN3	10000	Km app	ALK	11.6916	10.046	10.8688	1.6456	Pass	Pass	Pass	0.6639	PV3867/1542512
SSBK12455_40617	PITCOIN3	3000	Km app	ALK	10.922	9.8061	10.364	1.1159	Pass	Pass	Pass	0.6639	PV3867/1542512
SSBK12455_40617	PITCOIN3	1000	Km app	ALK	14.0081	20.4456	17.2268	6.4375	Pass	Pass	Pass	0.6639	PV3867/1542512
SSBK12455_40617	PITCOIN3	10000	Km app	AURKA (Aurora A)	-0.8913	2.4957	0.8022	3.387	Pass	Pass	Pass	0.7399	PV3612/1788510
SSBK12455_40617	PITCOIN3	3000	Km app	AURKA (Aurora A)	-1.5876	3.2188	0.8156	4.8064	Pass	Pass	Pass	0.7399	PV3612/1788510
SSBK12455_40617	PITCOIN3	1000	Km app	AURKA (Aurora A)	4.6282	5.3904	5.0093	0.7622	Pass	Pass	Pass	0.7399	PV3612/1788510
SSBK12455_40617	PITCOIN3	10000	Km app	AURKB (Aurora B)	7.3616	5.1869	6.2742	2.1747	Pass	Pass	Pass	0.6608	PV6130/1804176
SSBK12455_40617	PITCOIN3	3000	Km app	AURKB (Aurora B)	2.969	1.2491	2.109	1.7199	Pass	Pass	Pass	0.5253	PV6130/1804176
SSBK12455_40617	PITCOIN3	1000	Km app	AURKB (Aurora B)	-4.0895	-3.2024	-3.646	0.8871	Pass	Pass	Pass	0.5253	PV6130/1804176
SSBK12455_40617	PITCOIN3	10000	Km app	AXL	-6.8784	-0.029	-3.4537	6.8494	Pass	Pass	Pass	0.6795	A31515/1807974
SSBK12455_40617	PITCOIN3	3000	Km app	AXL	-2.7386	-0.9927	-1.8656	1.7459	Pass	Pass	Pass	0.6795	A31515/1807974
SSBK12455_40617	PITCOIN3	1000	Km app	AXL	-7.1834	-2.7121	-4.9478	4.4713	Pass	Pass	Pass	0.6795	A31515/1807974
SSBK12455_40617	PITCOIN3	10000	Km app	BTK	-0.4107	8.2297	3.9095	8.6404	Pass	Pass	Pass	0.7124	PV3363/1755527
SSBK12455_40617	PITCOIN3	3000	Km app	BTK	5.8336	7.3445	6.589	1.5109	Pass	Pass	Pass	0.7124	PV3363/1755527
SSBK12455_40617	PITCOIN3	1000	Km app	BTK	1.8933	4.3072	3.1002	2.4139	Pass	Pass	Pass	0.7124	PV3363/1755527
SSBK12455_40617	PITCOIN3	10000	Km app	CHEK1 (CHK1)	-11.6752	-10.6446	-11.1599	1.0306	Pass	Pass	Pass	0.5577	P3040/1840832
SSBK12455_40617	PITCOIN3	3000	Km app	CHEK1 (CHK1)	-4.9193	-0.7407	-2.83	4.1786	Pass	Pass	Pass	0.5089	P3040/1840832
SSBK12455_40617	PITCOIN3	1000	Km app	CHEK1 (CHK1)	-1.5046	-13.888	-7.6963	12.3834	Pass	Pass	Pass	0.5577	P3040/1840832
SSBK12455_40617	PITCOIN3	10000	Km app	CSF1R (FMS)	13.2291	13.3622	13.2956	0.1331	Pass	Pass	Pass	0.5083	PV3249/1583240
SSBK12455_40617	PITCOIN3	3000	Km app	CSF1R (FMS)	15.0502	12.9982	14.0242	2.052	Pass	Pass	Pass	0.5083	PV3249/1583240
SSBK12455_40617	PITCOIN3	1000	Km app	CSF1R (FMS)	11.4887	8.6441	10.0664	2.8446	Pass	Pass	Pass	0.5083	PV3249/1583240
SSBK12455_40617	PITCOIN3	10000	Km app	CSK	6.7233	5.5273	6.1253	1.196	Pass	Pass	Pass	0.8897	P2927/1391666
SSBK12455_40617	PITCOIN3	3000	Km app	CSK	7.5867	7.2142	7.4004	0.3725	Pass	Pass	Pass	0.8897	P2927/1391666
SSBK12455_40617	PITCOIN3	1000	Km app	CSK	12.0412	6.923	9.4821	5.1182	Pass	Pass	Pass	0.8897	P2927/1391666
SSBK12455_40617	PITCOIN3	10000	Km app	CSNK1D (CK1 delta)	6.3272	7.718	7.0226	1.3908	Pass	Pass	Pass	0.6969	PV3665/1766725
SSBK12455_40617	PITCOIN3	3000	Km app	CSNK1D (CK1 delta)	8.978	5.1648	7.0714	3.8132	Pass	Pass	Pass	0.6969	PV3665/1766725
SSBK12455_40617	PITCOIN3	1000	Km app	CSNK1D (CK1 delta)	4.0115	7.7402	5.8758	3.7287	Pass	Pass	Pass	0.6969	PV3665/1766725
SSBK12455_40617	PITCOIN3	10000	Km app	CSNK1G2 (CK1 gamma 2)	14.5551	12.8374	13.6962	1.7177	Pass	Pass	Pass	0.9307	PV3499/1120155
SSBK12455_40617	PITCOIN3	3000	Km app	CSNK1G2 (CK1 gamma 2)	7.4492	23.7248	15.587	16.2756	Pass	Pass	Pass	0.9307	PV3499/1120155
SSBK12455_40617	PITCOIN3	1000	Km app	CSNK1G2 (CK1 gamma 2)	7.0441	8.6478	7.846	1.6037	Pass	Pass	Pass	0.9307	PV3499/1120155
SSBK12455_40617	PITCOIN3	10000	Km app	DCAMKL1 (DCLK1)	6.7894	20.7	13.7447	13.9106	Pass	Pass	Pass	0.5415	A30495/53649
SSBK12455_40617	PITCOIN3	3000	Km app	DCAMKL1 (DCLK1)	-20.2311	-3.2534	-11.7422	16.9777	Pass	Pass	Pass	0.5851	A30495/53649
SSBK12455_40617	PITCOIN3	1000	Km app	DCAMKL1 (DCLK1)	-10.289	-3.8046	-7.0468	6.4844	Pass	Pass	Pass	0.5851	A30495/53649
SSBK12455_40617	PITCOIN3	10000	Km app	DNA-PK	24.3717	22.3183	23.345	2.0534	Pass	Pass	Pass	0.8621	PV5864/1646160
SSBK12455_40617	PITCOIN3	3000	Km app	DNA-PK	21.2909	26.0162	23.6536	4.7253	Pass	Pass	Pass	0.8621	PV5864/1646160
SSBK12455_40617	PITCOIN3	1000	Km app	DNA-PK	11.6251	10.3653	10.9952	1.2598	Pass	Pass	Pass	0.8621	PV5864/1646160
SSBK12455_40617	PITCOIN3	10000	Km app	DYRK1B	-3.4934	-1.8155	-2.6544	1.6779	Pass	Pass	Pass	0.8872	PV4649/1373877
SSBK12455_40617	PITCOIN3	3000	Km app	DYRK1B	-4.0161	-2.019	-3.0176	1.9971	Pass	Pass	Pass	0.8872	PV4649/1373877
SSBK12455_40617	PITCOIN3	1000	Km app	DYRK1B	-2.3922	-3.6005	-2.9963	1.2083	Pass	Pass	Pass	0.8872	PV4649/1373877
SSBK12455_40617	PITCOIN3	10000	Km app	EGFR (ErbB1) L858R	0.8085	-4.0169	-1.6042	4.8254	Pass	Pass	Pass	0.8133	PV4128/1659111
SSBK12455_40617	PITCOIN3	3000	Km app	EGFR (ErbB1) L858R	6.1675	4.2576	5.2126	1.9099	Pass	Pass	Pass	0.8133	PV4128/1659111
SSBK12455_40617	PITCOIN3	1000	Km app	EGFR (ErbB1) L858R	1.8476	1.6005	1.724	0.2471	Pass	Pass	Pass	0.8133	PV4128/1659111
SSBK12455_40617	PITCOIN3	10000	Km app	EGFR (ErbB1)	0.1527	0.9564	0.5546	0.8037	Pass	Pass	Pass	0.8373	PV3872/1707373
SSBK12455_40617	PITCOIN3	3000	Km app	EGFR (ErbB1)	6.095	7.1603	6.6276	1.0653	Pass	Pass	Pass	0.8373	PV3872/1707373
SSBK12455_40617	PITCOIN3	1000	Km app	EGFR (ErbB1)	-0.6608	-5.2385	-2.9496	4.5777	Pass	Pass	Pass	0.8373	PV3872/1707373
SSBK12455_40617	PITCOIN3	10000	Km app	EPHA2	9.1383	7.6256	8.382	1.5127	Pass	Pass	Pass	0.7434	PV3688/1545241
SSBK12455_40617	PITCOIN3	3000	Km app	EPHA2	8.4295	7.6332	8.0314	0.7963	Pass	Pass	Pass	0.7434	PV3688/1545241
SSBK12455_40617	PITCOIN3	1000	Km app	EPHA2	14.9536	12.6308	13.7922	2.3228	Pass	Pass	Pass	0.7434	PV3688/1545241
SSBK12455_40617	PITCOIN3	10000	Km app	ERBB2 (HER2)	-10.6825	-10.6188	-10.6506	0.0637	Pass	Pass	Pass	0.6809	PV3366/1689418
SSBK12455_40617	PITCOIN3	3000	Km app	ERBB2 (HER2)	-2.2636	-3.8831	-3.0734	1.6195	Pass	Pass	Pass	0.8125	PV3366/1689418
SSBK12455_40617	PITCOIN3	1000	Km app	ERBB2 (HER2)	-4.2029	0.956	-1.6234	5.1589	Pass	Pass	Pass	0.8125	PV3366/1689418
SSBK12455_40617	PITCOIN3	10000	Km app	ERBB4 (HER4)	-3.1423	-4.0463	-3.5943	0.904	Pass	Pass	Pass	0.8256	PV3626/32657
SSBK12455_40617	PITCOIN3	3000	Km app	ERBB4 (HER4)	-1.797	-8.8032	-5.3001	7.0062	Pass	Pass	Pass	0.8256	PV3626/32657
SSBK12455_40617	PITCOIN3	1000	Km app	ERBB4 (HER4)	-0.6084	-4.5388	-2.5736	3.9304	Pass	Pass	Pass	0.8256	PV3626/32657
SSBK12455_40617	PITCOIN3	10000	Km app	FGFR2	4.0792	2.3297	3.2044	1.7495	Pass	Pass	Pass	0.8443	PV3368/31517
SSBK12455_40617	PITCOIN3	3000	Km app	FGFR2	12.0347	1.7865	6.9106	10.2482	Pass	Pass	Pass	0.8443	PV3368/31517
SSBK12455_40617	PITCOIN3	1000	Km app	FGFR2	4.4929	7.5876	6.0402	3.0947	Pass	Pass	Pass	0.8443	PV3368/31517
SSBK12455_40617	PITCOIN3	10000	Km app	FGFR3	17.5764	-0.9809	8.2978	18.5573	Pass	Pass	Pass	0.9092	PV3145/1809269
SSBK12455_40617	PITCOIN3	3000	Km app	FGFR3	2.3038	-0.3589	0.9724	2.6627	Pass	Pass	Pass	0.9092	PV3145/1809269
SSBK12455_40617	PITCOIN3	1000	Km app	FGFR3	-11.1238	-5.8873	-8.5056	5.2365	Pass	Pass	Pass	0.9092	PV3145/1809269
SSBK12455_40617	PITCOIN3	10000	Km app	FLT3	13.1805	12.2624	12.7215	0.9181	Pass	Pass	Pass	0.795	PV3182/1790200
SSBK12455_40617	PITCOIN3	3000	Km app	FLT3	11.0711	10.868	10.9696	0.2031	Pass	Pass	Pass	0.795	PV3182/1790200
SSBK12455_40617	PITCOIN3	1000	Km app	FLT3	14.4275	10.0733	12.2504	4.3542	Pass	Pass	Pass	0.795	PV3182/1790200
SSBK12455_40617	PITCOIN3	10000	Km app	GSK3B (GSK3 beta)	-5.4337	-3.7454	-4.5896	1.6883	Pass	Pass	Pass	0.7896	PV3365/1864145
SSBK12455_40617	PITCOIN3	3000	Km app	GSK3B (GSK3 beta)	0.7499	-4.7015	-1.9758	5.4514	Pass	Pass	Pass	0.7896	PV3365/1864145
SSBK12455_40617	PITCOIN3	1000	Km app	GSK3B (GSK3 beta)	1.9584	-3.8643	-0.953	5.8227	Pass	Pass	Pass	0.7896	PV3365/1864145
SSBK12455_40617	PITCOIN3	10000	Km app	IGF1R	9.1062	14.2889	11.6976	5.1827	Pass	Pass	Pass	0.7574	PV3250/1790194
SSBK12455_40617	PITCOIN3	3000	Km app	IGF1R	10.5613	7.8155	9.1884	2.7458	Pass	Pass	Pass	0.7574	PV3250/1790194
SSBK12455_40617	PITCOIN3	1000	Km app	IGF1R	3.367	7.2585	5.3127	3.8915	Pass	Pass	Pass	0.7574	PV3250/1790194
SSBK12455_40617	PITCOIN3	10000	Km app	IKBKB (IKK beta)	12.8708	11.5933	12.232	1.2775	Pass	Pass	Pass	0.836	PV3836/1545240
SSBK12455_40617	PITCOIN3	3000	Km app	IKBKB (IKK beta)	13.3614	15.1826	14.272	1.8212	Pass	Pass	Pass	0.836	PV3836/1545240
SSBK12455_40617	PITCOIN3	1000	Km app	IKBKB (IKK beta)	4.7093	2.697	3.7032	2.0123	Pass	Pass	Pass	0.836	PV3836/1545240
SSBK12455_40617	PITCOIN3	10000	Km app	INSR	3.9675	5.3432	4.6554	1.3757	Pass	Pass	Pass	0.8132	PV3781/1816486
SSBK12455_40617	PITCOIN3	3000	Km app	INSR	3.3308	4.6834	4.0071	1.3526	Pass	Pass	Pass	0.8132	PV3781/1816486
SSBK12455_40617	PITCOIN3	1000	Km app	INSR	3.27	4.1172	3.6936	0.8472	Pass	Pass	Pass	0.8132	PV3781/1816486
SSBK12455_40617	PITCOIN3	10000	Km app	IRAK4	6.8465	12.9954	9.921	6.1489	Pass	Pass	Pass	0.6628	PV3362/37360
SSBK12455_40617	PITCOIN3	3000	Km app	IRAK4	2.2304	6.1673	4.1988	3.9369	Pass	Pass	Pass	0.6628	PV3362/37360
SSBK12455_40617	PITCOIN3	1000	Km app	IRAK4	18.2118	12.2183	15.215	5.9935	Pass	Pass	Pass	0.6628	PV3362/37360
SSBK12455_40617	PITCOIN3	10000	Km app	JAK1	0.6578	0.3749	0.5164	0.2829	Pass	Pass	Pass	0.8742	PV4774/1807226
SSBK12455_40617	PITCOIN3	3000	Km app	JAK1	2.2014	6.3071	4.2542	4.1057	Pass	Pass	Pass	0.8742	PV4774/1807226
SSBK12455_40617	PITCOIN3	1000	Km app	JAK1	-0.2702	5.79	2.7599	6.0602	Pass	Pass	Pass	0.8742	PV4774/1807226
SSBK12455_40617	PITCOIN3	10000	Km app	JAK2 JH1 JH2	-0.1544	3.5437	1.6946	3.6981	Pass	Pass	Pass	0.6806	PV4393/311662
SSBK12455_40617	PITCOIN3	3000	Km app	JAK2 JH1 JH2	1.1758	0.5024	0.8391	0.6734	Pass	Pass	Pass	0.6806	PV4393/311662
SSBK12455_40617	PITCOIN3	1000	Km app	JAK2 JH1 JH2	0.2581	1.2512	0.7546	0.9931	Pass	Pass	Pass	0.6806	PV4393/311662
SSBK12455_40617	PITCOIN3	10000	Km app	JAK2	-3.0424	-4.3585	-3.7004	1.3161	Pass	Pass	Pass	0.7509	PV4210/1617119
SSBK12455_40617	PITCOIN3	3000	Km app	JAK2	-4.7962	-0.2239	-2.51	4.5723	Pass	Pass	Pass	0.7509	PV4210/1617119
SSBK12455_40617	PITCOIN3	1000	Km app	JAK2	0.9953	-9.066	-4.0354	10.0613	Pass	Pass	Pass	0.7509	PV4210/1617119
SSBK12455_40617	PITCOIN3	10000	Km app	JAK3	-0.6229	-2.5327	-1.5778	1.9098	Pass	Pass	Pass	0.5853	PV3855/1515331
SSBK12455_40617	PITCOIN3	3000	Km app	JAK3	-0.1041	-3.0108	-1.5574	2.9067	Pass	Pass	Pass	0.5853	PV3855/1515331
SSBK12455_40617	PITCOIN3	1000	Km app	JAK3	2.0154	1.7097	1.8626	0.3057	Pass	Pass	Pass	0.5853	PV3855/1515331
SSBK12455_40617	PITCOIN3	10000	Km app	KDR (VEGFR2)	8.2397	11.3253	9.7825	3.0856	Pass	Pass	Pass	0.7854	PV3660/1671195
SSBK12455_40617	PITCOIN3	3000	Km app	KDR (VEGFR2)	10.834	10.532	10.683	0.302	Pass	Pass	Pass	0.7854	PV3660/1671195
SSBK12455_40617	PITCOIN3	1000	Km app	KDR (VEGFR2)	1.2706	0.038	0.6543	1.2326	Pass	Pass	Pass	0.7854	PV3660/1671195
SSBK12455_40617	PITCOIN3	10000	Km app	KIT	0.6915	-7.9315	-3.62	8.623	Pass	Pass	Pass	0.5004	P3081/1622103
SSBK12455_40617	PITCOIN3	3000	Km app	KIT	8.8163	20.1939	14.5051	11.3776	Pass	Pass	Pass	0.5443	P3081/1622103
SSBK12455_40617	PITCOIN3	1000	Km app	KIT	-14.7267	-4.2726	-9.4996	10.4541	Pass	Pass	Pass	0.5443	P3081/1622103
SSBK12455_40617	PITCOIN3	10000	Km app	LYN A	1.9388	1.2325	1.5856	0.7063	Pass	Pass	Pass	0.8874	PV6448/1751330
SSBK12455_40617	PITCOIN3	3000	Km app	LYN A	1.6325	4.0803	2.8564	2.4478	Pass	Pass	Pass	0.8874	PV6448/1751330
SSBK12455_40617	PITCOIN3	1000	Km app	LYN A	2.5915	1.1526	1.872	1.4389	Pass	Pass	Pass	0.8874	PV6448/1751330
SSBK12455_40617	PITCOIN3	10000	100	MAP3K8 (COT)	3.1954	6.5893	4.8923	3.3939	Pass	Pass	Pass	0.7362	PV4313/1133767
SSBK12455_40617	PITCOIN3	3000	100	MAP3K8 (COT)	9.9642	12.7728	11.3685	2.8086	Pass	Pass	Pass	0.7362	PV4313/1133767
SSBK12455_40617	PITCOIN3	1000	100	MAP3K8 (COT)	-0.7288	5.4703	2.3708	6.1991	Pass	Pass	Pass	0.7362	PV4313/1133767
SSBK12455_40617	PITCOIN3	10000	Km app	MAPK11 (p38 beta)	4.9306	4.8872	4.9089	0.0434	Pass	Pass	Pass	0.7843	PV3679/1131827
SSBK12455_40617	PITCOIN3	3000	Km app	MAPK11 (p38 beta)	9.8095	7.5096	8.6596	2.2999	Pass	Pass	Pass	0.7843	PV3679/1131827
SSBK12455_40617	PITCOIN3	1000	Km app	MAPK11 (p38 beta)	11.6955	9.3025	10.499	2.393	Pass	Pass	Pass	0.7843	PV3679/1131827
SSBK12455_40617	PITCOIN3	10000	100	MAPK14 (p38 alpha)	3.2689	2.0632	2.6661	1.2057	Pass	Pass	Pass	0.8635	PV3304/1727438
SSBK12455_40617	PITCOIN3	3000	100	MAPK14 (p38 alpha)	5.7953	7.7332	6.7642	1.9379	Pass	Pass	Pass	0.8635	PV3304/1727438
SSBK12455_40617	PITCOIN3	1000	100	MAPK14 (p38 alpha)	-0.9074	4.0092	1.5509	4.9166	Pass	Pass	Pass	0.8635	PV3304/1727438
SSBK12455_40617	PITCOIN3	10000	Km app	MAPKAPK2	7.1444	5.5897	6.367	1.5547	Pass	Pass	Pass	0.8663	PV3317/1578915
SSBK12455_40617	PITCOIN3	3000	Km app	MAPKAPK2	3.3558	2.7953	3.0755	0.5605	Pass	Pass	Pass	0.8663	PV3317/1578915
SSBK12455_40617	PITCOIN3	1000	Km app	MAPKAPK2	-0.9258	1.9439	0.509	2.8697	Pass	Pass	Pass	0.8663	PV3317/1578915
SSBK12455_40617	PITCOIN3	10000	Km app	MAPKAPK5 (PRAK)	-1.513	-3.463	-2.488	1.95	Pass	Pass	Pass	0.8974	PV3301/913203
SSBK12455_40617	PITCOIN3	3000	Km app	MAPKAPK5 (PRAK)	-0.9631	5.2487	2.1428	6.2118	Pass	Pass	Pass	0.7573	PV3301/913203
SSBK12455_40617	PITCOIN3	1000	Km app	MAPKAPK5 (PRAK)	-2.4132	-5.1495	-3.7814	2.7363	Pass	Pass	Pass	0.8974	PV3301/913203
SSBK12455_40617	PITCOIN3	10000	Km app	MARK3	4.8689	8.8019	6.8354	3.933	Pass	Pass	Pass	0.6975	PV4819/889509
SSBK12455_40617	PITCOIN3	3000	Km app	MARK3	6.1687	3.7031	4.9359	2.4656	Pass	Pass	Pass	0.6975	PV4819/889509
SSBK12455_40617	PITCOIN3	1000	Km app	MARK3	1.1842	2.2884	1.7363	1.1042	Pass	Pass	Pass	0.6975	PV4819/889509
SSBK12455_40617	PITCOIN3	10000	Km app	MET (cMet)	-6.8055	2.4586	-2.1734	9.2641	Pass	Pass	Pass	0.7692	PV3143/722459
SSBK12455_40617	PITCOIN3	3000	Km app	MET (cMet)	10.039	6.1629	8.1009	3.8761	Pass	Pass	Pass	0.7692	PV3143/722459
SSBK12455_40617	PITCOIN3	1000	Km app	MET (cMet)	3.9553	5.505	4.7302	1.5497	Pass	Pass	Pass	0.7692	PV3143/722459
SSBK12455_40617	PITCOIN3	10000	Km app	MKNK1 (MNK1)	-0.0065	1.2323	0.6129	1.2388	Pass	Pass	Pass	0.6249	PV6023/1857646
SSBK12455_40617	PITCOIN3	3000	Km app	MKNK1 (MNK1)	-11.1382	-4.7113	-7.9248	6.4269	Pass	Pass	Pass	0.6249	PV6023/1857646
SSBK12455_40617	PITCOIN3	1000	Km app	MKNK1 (MNK1)	-8.1436	1.6194	-3.2621	9.763	Pass	Pass	Pass	0.6249	PV6023/1857646
SSBK12455_40617	PITCOIN3	10000	Km app	PAK1	18.694	19.781	19.2375	1.087	Pass	Pass	Pass	0.5807	PV3820/35463
SSBK12455_40617	PITCOIN3	3000	Km app	PAK1	-0.1904	-0.4455	-0.318	0.2551	Pass	Pass	Pass	0.7732	PV3820/35463
SSBK12455_40617	PITCOIN3	1000	Km app	PAK1	22.5476	20.2148	21.3812	2.3328	Pass	Pass	Pass	0.5807	PV3820/35463
SSBK12455_40617	PITCOIN3	10000	Km app	PAK2 (PAK65)	4.2486	-3.1723	0.5381	7.4209	Pass	Pass	Pass	0.6865	PV4565/924347
SSBK12455_40617	PITCOIN3	3000	Km app	PAK2 (PAK65)	4.7154	7.1432	5.9293	2.4278	Pass	Pass	Pass	0.6865	PV4565/924347
SSBK12455_40617	PITCOIN3	1000	Km app	PAK2 (PAK65)	4.4496	5.1236	4.7866	0.674	Pass	Pass	Pass	0.6865	PV4565/924347
SSBK12455_40617	PITCOIN3	10000	Km app	PAK4	7.4395	-2.6148	2.4124	10.0543	Pass	Pass	Pass	0.7911	PV4212/1166694
SSBK12455_40617	PITCOIN3	3000	Km app	PAK4	-2.431	10.2293	3.8992	12.6603	Pass	Pass	Pass	0.7911	PV4212/1166694
SSBK12455_40617	PITCOIN3	1000	Km app	PAK4	4.6316	4.9765	4.804	0.3449	Pass	Pass	Pass	0.7911	PV4212/1166694
SSBK12455_40617	PITCOIN3	10000	Km app	PDGFRA (PDGFR alpha)	17.6168	15.0071	16.312	2.6097	Pass	Pass	Pass	0.7297	PV3811/1826537
SSBK12455_40617	PITCOIN3	3000	Km app	PDGFRA (PDGFR alpha)	17.5819	22.6241	20.103	5.0422	Pass	Pass	Pass	0.7297	PV3811/1826537
SSBK12455_40617	PITCOIN3	1000	Km app	PDGFRA (PDGFR alpha)	3.3839	0.1488	1.7664	3.2351	Pass	Pass	Pass	0.7297	PV3811/1826537
SSBK12455_40617	PITCOIN3	10000	Km app	PDGFRB (PDGFR beta)	-6.3519	10.169	1.9086	16.5209	Pass	Pass	Pass	0.6887	P3082/27567
SSBK12455_40617	PITCOIN3	3000	Km app	PDGFRB (PDGFR beta)	-15.2566	8.9024	-3.1771	24.159	Pass	Pass	Pass	0.6887	P3082/27567
SSBK12455_40617	PITCOIN3	1000	Km app	PDGFRB (PDGFR beta)	7.7359	1.6466	4.6912	6.0893	Pass	Pass	Pass	0.6887	P3082/27567
SSBK12455_40617	PITCOIN3	10000	100	PDK1	9.0998	11.9331	10.5164	2.8333	Pass	Pass	Pass	0.7925	P3001/1721609
SSBK12455_40617	PITCOIN3	3000	100	PDK1	2.5222	9.2915	5.9068	6.7693	Pass	Pass	Pass	0.7925	P3001/1721609
SSBK12455_40617	PITCOIN3	1000	100	PDK1	11.0462	7.8883	9.4672	3.1579	Pass	Pass	Pass	0.7925	P3001/1721609
SSBK12455_40617	PITCOIN3	10000	Km app	PIM1	4.6106	6.299	5.4548	1.6884	Pass	Pass	Pass	0.6537	PV3503/412244
SSBK12455_40617	PITCOIN3	3000	Km app	PIM1	10.6161	7.3945	9.0053	3.2216	Pass	Pass	Pass	0.6537	PV3503/412244
SSBK12455_40617	PITCOIN3	1000	Km app	PIM1	-10.0524	-6.2247	-8.1386	3.8277	Pass	Pass	Pass	0.6537	PV3503/412244
SSBK12455_40617	PITCOIN3	10000	Km app	PIM2	-3.9874	-5.5176	-4.7525	1.5302	Pass	Pass	Pass	0.7817	PV3649/1555137
SSBK12455_40617	PITCOIN3	3000	Km app	PIM2	-6.7747	-5.1936	-5.9842	1.5811	Pass	Pass	Pass	0.7817	PV3649/1555137
SSBK12455_40617	PITCOIN3	1000	Km app	PIM2	0.5764	-2.3533	-0.8884	2.9297	Pass	Pass	Pass	0.7817	PV3649/1555137
SSBK12455_40617	PITCOIN3	10000	Km app	PIM3	-17.6652	-7.2883	-12.4767	10.3769	Pass	Pass	Pass	0.5689	A30516/1861439
SSBK12455_40617	PITCOIN3	3000	Km app	PIM3	-33.8087	-20.415	-27.1118	13.3937	Pass	Pass	Pass	0.5689	A30516/1861439
SSBK12455_40617	PITCOIN3	1000	Km app	PIM3	-10.9753	5.6657	-2.6548	16.641	Pass	Pass	Pass	0.5689	A30516/1861439
SSBK12455_40617	PITCOIN3	10000	Km app	PKN1 (PRK1)	8.1193	-0.0202	4.0496	8.1395	Pass	Pass	Pass	0.5047	PV3790/1776878
SSBK12455_40617	PITCOIN3	3000	Km app	PKN1 (PRK1)	-10.2997	-0.7687	-5.5342	9.531	Pass	Pass	Pass	0.5047	PV3790/1776878
SSBK12455_40617	PITCOIN3	1000	Km app	PKN1 (PRK1)	-1.0483	6.8024	2.877	7.8507	Pass	Pass	Pass	0.5047	PV3790/1776878
SSBK12455_40617	PITCOIN3	10000	Km app	PLK1	-2.3161	17.6275	7.6557	19.9436	Pass	Pass	Pass	0.7309	PV3501/1211829
SSBK12455_40617	PITCOIN3	3000	Km app	PLK1	6.2787	13.7838	10.0312	7.5051	Pass	Pass	Pass	0.7309	PV3501/1211829
SSBK12455_40617	PITCOIN3	1000	Km app	PLK1	10.6494	8.0633	9.3563	2.5861	Pass	Pass	Pass	0.7309	PV3501/1211829
SSBK12455_40617	PITCOIN3	10000	Km app	PLK3	4.4613	4.0604	4.2608	0.4009	Pass	Pass	Pass	0.8988	PV3812/38812
SSBK12455_40617	PITCOIN3	3000	Km app	PLK3	5.9243	3.7338	4.829	2.1905	Pass	Pass	Pass	0.8988	PV3812/38812
SSBK12455_40617	PITCOIN3	1000	Km app	PLK3	3.8986	3.269	3.5838	0.6296	Pass	Pass	Pass	0.8988	PV3812/38812
SSBK12455_40617	PITCOIN3	10000	Km app	PRKACA (PKA)	5.7916	5.6815	5.7365	0.1101	Pass	Pass	Pass	0.5523	P2912/1703733
SSBK12455_40617	PITCOIN3	3000	Km app	PRKACA (PKA)	5.8624	10.7183	8.2904	4.8559	Pass	Pass	Pass	0.5523	P2912/1703733
SSBK12455_40617	PITCOIN3	1000	Km app	PRKACA (PKA)	10.8668	8.6677	9.7672	2.1991	Pass	Pass	Pass	0.5523	P2912/1703733
SSBK12455_40617	PITCOIN3	10000	Km app	PRKCA (PKC alpha)	8.3811	21.9919	15.1865	13.6108	Pass	Pass	Pass	0.6516	P2232/1752926
SSBK12455_40617	PITCOIN3	3000	Km app	PRKCA (PKC alpha)	13.1844	24.4008	18.7926	11.2164	Pass	Pass	Pass	0.6516	P2232/1752926
SSBK12455_40617	PITCOIN3	1000	Km app	PRKCA (PKC alpha)	4.8881	-3.9987	0.4447	8.8868	Pass	Pass	Pass	0.6516	P2232/1752926
SSBK12455_40617	PITCOIN3	10000	Km app	PRKCE (PKC epsilon)	-19.3114	-25.965	-22.6382	6.6536	Pass	Pass	Pass	0.6684	P2292/1881118
SSBK12455_40617	PITCOIN3	3000	Km app	PRKCE (PKC epsilon)	-0.355	-3.1083	-1.7316	2.7533	Pass	Pass	Pass	0.65	P2292/1881118
SSBK12455_40617	PITCOIN3	1000	Km app	PRKCE (PKC epsilon)	-15.574	-19.9272	-17.7506	4.3532	Pass	Pass	Pass	0.6684	P2292/1881118
SSBK12455_40617	PITCOIN3	10000	Km app	PTK2 (FAK)	4.6758	8.0833	6.3796	3.4075	Pass	Pass	Pass	0.9385	PV3832/1748155
SSBK12455_40617	PITCOIN3	3000	Km app	PTK2 (FAK)	6.3551	9.6908	8.023	3.3357	Pass	Pass	Pass	0.9385	PV3832/1748155
SSBK12455_40617	PITCOIN3	1000	Km app	PTK2 (FAK)	11.077	7.8141	9.4456	3.2629	Pass	Pass	Pass	0.9385	PV3832/1748155
SSBK12455_40617	PITCOIN3	10000	Km app	RET	4.7407	5.2666	5.0037	0.5259	Pass	Pass	Pass	0.8982	PV3819/1706568
SSBK12455_40617	PITCOIN3	3000	Km app	RET	4.436	6.2738	5.3549	1.8378	Pass	Pass	Pass	0.8982	PV3819/1706568
SSBK12455_40617	PITCOIN3	1000	Km app	RET	9.5603	6.1811	7.8707	3.3792	Pass	Pass	Pass	0.8982	PV3819/1706568
SSBK12455_40617	PITCOIN3	10000	Km app	ROCK2	-6.3631	10.5732	2.105	16.9363	Pass	Pass	Pass	0.5539	PV3759/1362753
SSBK12455_40617	PITCOIN3	3000	Km app	ROCK2	-8.0317	0.5634	-3.7342	8.5951	Pass	Pass	Pass	0.5539	PV3759/1362753
SSBK12455_40617	PITCOIN3	1000	Km app	ROCK2	11.1106	3.22	7.1653	7.8906	Pass	Pass	Pass	0.5539	PV3759/1362753
SSBK12455_40617	PITCOIN3	10000	Km app	SRC	5.9203	8.8024	7.3614	2.8821	Pass	Pass	Pass	0.7773	P3044/1718430
SSBK12455_40617	PITCOIN3	3000	Km app	SRC	11.7247	12.6628	12.1938	0.9381	Pass	Pass	Pass	0.7773	P3044/1718430
SSBK12455_40617	PITCOIN3	1000	Km app	SRC	11.7741	7.8812	9.8276	3.8929	Pass	Pass	Pass	0.7773	P3044/1718430
SSBK12455_40617	PITCOIN3	10000	Km app	SYK	6.9976	6.1956	6.5966	0.802	Pass	Pass	Pass	0.757	PV3857/756818
SSBK12455_40617	PITCOIN3	3000	Km app	SYK	3.7195	3.3009	3.5102	0.4186	Pass	Pass	Pass	0.757	PV3857/756818
SSBK12455_40617	PITCOIN3	1000	Km app	SYK	-2.1518	2.2265	0.0373	4.3783	Pass	Pass	Pass	0.757	PV3857/756818
SSBK12455_40617	PITCOIN3	10000	Km app	TEK (Tie2)	6.1566	5.129	5.6428	1.0276	Pass	Pass	Pass	0.7914	PV3628/34398
SSBK12455_40617	PITCOIN3	3000	Km app	TEK (Tie2)	9.2502	12.1855	10.7178	2.9353	Pass	Pass	Pass	0.7914	PV3628/34398
SSBK12455_40617	PITCOIN3	1000	Km app	TEK (Tie2)	7.4661	9.7333	8.5997	2.2672	Pass	Pass	Pass	0.7914	PV3628/34398
SSBK12455_40617	PITCOIN3	10000	Km app	TYK2	1.4534	7.5562	4.5048	6.1028	Pass	Pass	Pass	0.8881	PV4790/1681147
SSBK12455_40617	PITCOIN3	3000	Km app	TYK2	-5.8796	1.5203	-2.1796	7.3999	Pass	Pass	Pass	0.8881	PV4790/1681147
SSBK12455_40617	PITCOIN3	1000	Km app	TYK2	3.496	4.0551	3.7756	0.5591	Pass	Pass	Pass	0.8881	PV4790/1681147
SSBK12455_40617	PITCOIN3	10000	Km app	ZAP70	14.5939	14.3575	14.4757	0.2364	Pass	Pass	Pass	0.7518	P2782/1814332
SSBK12455_40617	PITCOIN3	3000	Km app	ZAP70	13.19	12.0731	12.6316	1.1169	Pass	Pass	Pass	0.7518	P2782/1814332
SSBK12455_40617	PITCOIN3	1000	Km app	ZAP70	20.4171	14.3504	17.3838	6.0667	Pass	Pass	Pass	0.7518	P2782/1814332

## Sheet: Sheet3
Thermo Fisher Scientific's SelectScreen™ Profiling Service: Single Point Results
		SelectScreen Scientist:	Catriona MacKay		Date:	2018-01-09					SSBK-LanthaScreen Binding (Paisley UK)
		Quality Assurance Review:	Theo James		Date:	2018-01-09				Legend
										< 40% Inhibition
										40% - 80% Inhibition
Z' Determination		Pass								≥ 80% Inhibition
Project #	Compound Name	1X Test Compound Concentration	Kinase Tested	% Displacement		% Displacement	Difference Between Data Points	Test Compound Interference		Z'	Kinase Part# / Lot#
		(nM)		Point 1	Point 2	mean	│Point 1 - Point 2│	Donor	Acceptor
SSBK12455_40617	PITCOIN1	10000	ADCK3	15.1953	12.2269	13.7111	2.9684	Pass	Pass	0.6695	A30969/54316
SSBK12455_40617	PITCOIN1	3000	ADCK3	13.4773	4.1091	8.7932	9.3682	Pass	Pass	0.6695	A30969/54316
SSBK12455_40617	PITCOIN1	1000	ADCK3	-5.2946	-2.2226	-3.7586	3.072	Pass	Pass	0.6695	A30969/54316
SSBK12455_40617	PITCOIN1	10000	BMPR2	4.368	1.7537	3.0609	2.6143	Pass	Pass	0.7979	PV6256/1739612
SSBK12455_40617	PITCOIN1	3000	BMPR2	0.8626	1.0845	0.9736	0.2219	Pass	Pass	0.7979	PV6256/1739612
SSBK12455_40617	PITCOIN1	1000	BMPR2	-0.99	-1.2753	-1.1326	0.2853	Pass	Pass	0.7979	PV6256/1739612
SSBK12455_40617	PITCOIN1	10000	BRAF V599E	-0.0887	3.4492	1.6802	3.5379	Pass	Pass	0.8575	PV3849/1526242
SSBK12455_40617	PITCOIN1	3000	BRAF V599E	0.4351	1.968	1.2015	1.5329	Pass	Pass	0.8575	PV3849/1526242
SSBK12455_40617	PITCOIN1	1000	BRAF V599E	-0.8868	-1.0413	-0.964	0.1545	Pass	Pass	0.8575	PV3849/1526242
SSBK12455_40617	PITCOIN1	10000	BRAF	-2.0788	3.7521	0.8366	5.8309	Pass	Pass	0.7224	PV3848/1571414
SSBK12455_40617	PITCOIN1	3000	BRAF	-1.9928	5.3647	1.686	7.3575	Pass	Pass	0.7224	PV3848/1571414
SSBK12455_40617	PITCOIN1	1000	BRAF	-6.9924	-0.9024	-3.9474	6.09	Pass	Pass	0.7224	PV3848/1571414
SSBK12455_40617	PITCOIN1	10000	CAMKK2 (CaMKK beta)	3.1145	4.5698	3.8422	1.4553	Pass	Pass	0.9248	PV4206/35319
SSBK12455_40617	PITCOIN1	3000	CAMKK2 (CaMKK beta)	0.2247	-1.014	-0.3946	1.2387	Pass	Pass	0.9248	PV4206/35319
SSBK12455_40617	PITCOIN1	1000	CAMKK2 (CaMKK beta)	-0.9091	-0.4379	-0.6735	0.4712	Pass	Pass	0.9248	PV4206/35319
SSBK12455_40617	PITCOIN1	10000	CDK11/cyclin C	-0.7222	3.1583	1.218	3.8805	Pass	Pass	0.6625	A33511/54258
SSBK12455_40617	PITCOIN1	3000	CDK11/cyclin C	-6.7425	-8.3849	-7.5637	1.6424	Pass	Pass	0.6625	A33511/54258
SSBK12455_40617	PITCOIN1	1000	CDK11/cyclin C	-4.8909	-5.4727	-5.1818	0.5818	Pass	Pass	0.6625	A33511/54258
SSBK12455_40617	PITCOIN1	10000	CDK16 (PCTK1)/cyclin Y	-6.3514	3.3923	-1.4796	9.7437	Pass	Pass	0.6509	PV6379/1869213
SSBK12455_40617	PITCOIN1	3000	CDK16 (PCTK1)/cyclin Y	-6.2114	-22.8624	-14.5369	16.651	Pass	Pass	0.6509	PV6379/1869213
SSBK12455_40617	PITCOIN1	1000	CDK16 (PCTK1)/cyclin Y	-1.7332	-11.3483	-6.5408	9.6151	Pass	Pass	0.6509	PV6379/1869213
SSBK12455_40617	PITCOIN1	10000	CDK2/cyclin O	8.8639	7.0506	7.9572	1.8133	Pass	Pass	0.6067	PV6286/1785532
SSBK12455_40617	PITCOIN1	3000	CDK2/cyclin O	-5.2845	-3.6056	-4.445	1.6789	Pass	Pass	0.6067	PV6286/1785532
SSBK12455_40617	PITCOIN1	1000	CDK2/cyclin O	16.0498	19.1922	17.621	3.1424	Pass	Pass	0.6067	PV6286/1785532
SSBK12455_40617	PITCOIN1	10000	CDK3/cyclin E1	3.8411	-0.3013	1.7699	4.1424	Pass	Pass	0.6706	PV6298/1921802
SSBK12455_40617	PITCOIN1	3000	CDK3/cyclin E1	-21.009	2.183	-9.413	23.192	Pass	Pass	0.6706	PV6298/1921802
SSBK12455_40617	PITCOIN1	1000	CDK3/cyclin E1	-9.0975	7.1492	-0.9741	16.2467	Pass	Pass	0.6706	PV6298/1921802
SSBK12455_40617	PITCOIN1	10000	CDK9/cyclin K	-3.7959	1.4407	-1.1776	5.2366	Pass	Pass	0.8099	PV4335/35774
SSBK12455_40617	PITCOIN1	3000	CDK9/cyclin K	-7.3308	-3.5868	-5.4588	3.744	Pass	Pass	0.8099	PV4335/35774
SSBK12455_40617	PITCOIN1	1000	CDK9/cyclin K	0.4575	-5.7775	-2.66	6.235	Pass	Pass	0.8099	PV4335/35774
SSBK12455_40617	PITCOIN1	10000	KIT D816V	0.3576	-2.61	-1.1262	2.9676	Pass	Pass	0.6926	PV6199/1672015
SSBK12455_40617	PITCOIN1	3000	KIT D816V	7.5134	-2.1064	2.7035	9.6198	Pass	Pass	0.6926	PV6199/1672015
SSBK12455_40617	PITCOIN1	1000	KIT D816V	0.0103	-6.5971	-3.2934	6.6074	Pass	Pass	0.6926	PV6199/1672015
SSBK12455_40617	PITCOIN1	10000	KIT V559D T670I	7.8162	4.9491	6.3826	2.8671	Pass	Pass	0.8725	PV6316/1579472
SSBK12455_40617	PITCOIN1	3000	KIT V559D T670I	5.733	-4.7927	0.4701	10.5257	Pass	Pass	0.8725	PV6316/1579472
SSBK12455_40617	PITCOIN1	1000	KIT V559D T670I	-5.8649	-3.0923	-4.4786	2.7726	Pass	Pass	0.8725	PV6316/1579472
SSBK12455_40617	PITCOIN1	10000	MAP2K1 (MEK1)	0.4081	-0.7653	-0.1786	1.1734	Pass	Pass	0.9105	PV3303/1502834
SSBK12455_40617	PITCOIN1	3000	MAP2K1 (MEK1)	4.1127	0.5537	2.3332	3.559	Pass	Pass	0.9105	PV3303/1502834
SSBK12455_40617	PITCOIN1	1000	MAP2K1 (MEK1)	0.1012	-0.6638	-0.2813	0.765	Pass	Pass	0.9105	PV3303/1502834
SSBK12455_40617	PITCOIN1	10000	MAP2K2 (MEK2)	-2.0994	-0.8077	-1.4536	1.2917	Pass	Pass	0.9396	PV3615/1354819
SSBK12455_40617	PITCOIN1	3000	MAP2K2 (MEK2)	2.2551	2.5935	2.4243	0.3384	Pass	Pass	0.9396	PV3615/1354819
SSBK12455_40617	PITCOIN1	1000	MAP2K2 (MEK2)	-2.5363	-3.466	-3.0012	0.9297	Pass	Pass	0.9396	PV3615/1354819
SSBK12455_40617	PITCOIN1	10000	MAP3K7/MAP3K7IP1 (TAK1-TAB1)	-7.4391	-15.637	-11.538	8.1979	Pass	Pass	0.6187	PV4394/1742133
SSBK12455_40617	PITCOIN1	3000	MAP3K7/MAP3K7IP1 (TAK1-TAB1)	2.364	-22.1109	-9.8734	24.4749	Pass	Pass	0.6187	PV4394/1742133
SSBK12455_40617	PITCOIN1	1000	MAP3K7/MAP3K7IP1 (TAK1-TAB1)	-6.9737	-0.8873	-3.9305	6.0864	Pass	Pass	0.6187	PV4394/1742133
SSBK12455_40617	PITCOIN1	10000	MKNK2 (MNK2)	-11.1744	-8.9299	-10.0522	2.2445	Pass	Pass	0.5783	PV5607/1793520
SSBK12455_40617	PITCOIN1	3000	MKNK2 (MNK2)	-9.5626	2.4574	-3.5526	12.02	Pass	Pass	0.5783	PV5607/1793520
SSBK12455_40617	PITCOIN1	1000	MKNK2 (MNK2)	-10.282	4.6871	-2.7974	14.9691	Pass	Pass	0.5783	PV5607/1793520
SSBK12455_40617	PITCOIN1	10000	RAF1 (cRAF) Y340D Y341D	1.1845	-2.9495	-0.8825	4.134	Pass	Pass	0.9085	PV3805/1827841
SSBK12455_40617	PITCOIN1	3000	RAF1 (cRAF) Y340D Y341D	-1.8977	-3.0789	-2.4883	1.1812	Pass	Pass	0.9085	PV3805/1827841
SSBK12455_40617	PITCOIN1	1000	RAF1 (cRAF) Y340D Y341D	-6.9439	-4.222	-5.583	2.7219	Pass	Pass	0.9085	PV3805/1827841
SSBK12455_40617	PITCOIN1	10000	STK17B (DRAK2)	6.0231	2.092	4.0576	3.9311	Pass	Pass	0.7052	PV6328/1760958
SSBK12455_40617	PITCOIN1	3000	STK17B (DRAK2)	0.7142	4.3813	2.5478	3.6671	Pass	Pass	0.7052	PV6328/1760958
SSBK12455_40617	PITCOIN1	1000	STK17B (DRAK2)	-1.3381	-10.6741	-6.0061	9.336	Pass	Pass	0.7811	PV6328/1760958
SSBK12455_40617	PITCOIN1	10000	STK32C (YANK3)	3.4509	-14.0186	-5.2838	17.4695	Pass	Pass	0.8	PV6409/1887628
SSBK12455_40617	PITCOIN1	3000	STK32C (YANK3)	-0.5123	-3.4467	-1.9795	2.9344	Pass	Pass	0.8	PV6409/1887628
SSBK12455_40617	PITCOIN1	1000	STK32C (YANK3)	-3.2815	-10.7137	-6.9976	7.4322	Pass	Pass	0.8	PV6409/1887628
SSBK12455_40617	PITCOIN1	10000	TGFBR1 (ALK5)	5.5894	4.6501	5.1198	0.9393	Pass	Pass	0.7544	PV5837/1795372
SSBK12455_40617	PITCOIN1	3000	TGFBR1 (ALK5)	9.9538	9.4198	9.6868	0.534	Pass	Pass	0.7544	PV5837/1795372
SSBK12455_40617	PITCOIN1	1000	TGFBR1 (ALK5)	-6.3417	-4.5104	-5.426	1.8313	Pass	Pass	0.7544	PV5837/1795372
SSBK12455_40617	PITCOIN1	10000	TNIK	1.8685	-6.0557	-2.0936	7.9242	Pass	Pass	0.8459	PV6427/1726170
SSBK12455_40617	PITCOIN1	3000	TNIK	-3.6014	-2.8523	-3.2268	0.7491	Pass	Pass	0.8459	PV6427/1726170
SSBK12455_40617	PITCOIN1	1000	TNIK	-4.5528	-5.2037	-4.8783	0.6509	Pass	Pass	0.8459	PV6427/1726170
SSBK12455_40617	PITCOIN1	10000	ULK2	-3.9551	-0.0273	-1.9912	3.9278	Pass	Pass	0.9213	PV6433/1775699
SSBK12455_40617	PITCOIN1	3000	ULK2	-4.7334	-3.4446	-4.089	1.2888	Pass	Pass	0.9213	PV6433/1775699
SSBK12455_40617	PITCOIN1	1000	ULK2	-1.0234	-7.2011	-4.1123	6.1777	Pass	Pass	0.9213	PV6433/1775699
SSBK12455_40617	PITCOIN1	10000	WNK1	-3.9351	-2.9752	-3.4552	0.9599	Pass	Pass	0.7817	A33513/1861496
SSBK12455_40617	PITCOIN1	3000	WNK1	-4.8	-5.32	-5.06	0.52	Pass	Pass	0.7817	A33513/1861496
SSBK12455_40617	PITCOIN1	1000	WNK1	-5.9489	-6.4688	-6.2088	0.5199	Pass	Pass	0.7817	A33513/1861496
SSBK12455_40617	PITCOIN3	10000	ADCK3	6.1516	13.1889	9.6702	7.0373	Pass	Pass	0.6695	A30969/54316
SSBK12455_40617	PITCOIN3	3000	ADCK3	22.5649	13.9982	18.2816	8.5667	Pass	Pass	0.6695	A30969/54316
SSBK12455_40617	PITCOIN3	1000	ADCK3	8.9713	8.5825	8.7769	0.3888	Pass	Pass	0.6695	A30969/54316
SSBK12455_40617	PITCOIN3	10000	BMPR2	12.7271	21.7877	17.2574	9.0606	Pass	Pass	0.7979	PV6256/1739612
SSBK12455_40617	PITCOIN3	3000	BMPR2	17.3193	8.8695	13.0944	8.4498	Pass	Pass	0.7979	PV6256/1739612
SSBK12455_40617	PITCOIN3	1000	BMPR2	3.5024	19.6149	11.5586	16.1125	Pass	Pass	0.7979	PV6256/1739612
SSBK12455_40617	PITCOIN3	10000	BRAF V599E	-6.1509	2.1734	-1.9888	8.3243	Pass	Pass	0.8575	PV3849/1526242
SSBK12455_40617	PITCOIN3	3000	BRAF V599E	0.352	2.0007	1.1764	1.6487	Pass	Pass	0.8575	PV3849/1526242
SSBK12455_40617	PITCOIN3	1000	BRAF V599E	-5.8907	1.2194	-2.3356	7.1101	Pass	Pass	0.8575	PV3849/1526242
SSBK12455_40617	PITCOIN3	10000	BRAF	2.6514	15.5607	9.106	12.9093	Pass	Pass	0.7224	PV3848/1571414
SSBK12455_40617	PITCOIN3	3000	BRAF	3.5994	10.76	7.1797	7.1606	Pass	Pass	0.7224	PV3848/1571414
SSBK12455_40617	PITCOIN3	1000	BRAF	3.6808	8.6153	6.148	4.9345	Pass	Pass	0.7224	PV3848/1571414
SSBK12455_40617	PITCOIN3	10000	CAMKK2 (CaMKK beta)	2.0306	7.8298	4.9302	5.7992	Pass	Pass	0.9248	PV4206/35319
SSBK12455_40617	PITCOIN3	3000	CAMKK2 (CaMKK beta)	6.9475	2.3839	4.6657	4.5636	Pass	Pass	0.9248	PV4206/35319
SSBK12455_40617	PITCOIN3	1000	CAMKK2 (CaMKK beta)	1.3925	3.2002	2.2964	1.8077	Pass	Pass	0.9248	PV4206/35319
SSBK12455_40617	PITCOIN3	10000	CDK11/cyclin C	13.6662	19.381	16.5236	5.7148	Pass	Pass	0.6625	A33511/54258
SSBK12455_40617	PITCOIN3	3000	CDK11/cyclin C	13.9545	12.6393	13.2969	1.3152	Pass	Pass	0.6625	A33511/54258
SSBK12455_40617	PITCOIN3	1000	CDK11/cyclin C	3.1738	9.1528	6.1633	5.979	Pass	Pass	0.6625	A33511/54258
SSBK12455_40617	PITCOIN3	10000	CDK16 (PCTK1)/cyclin Y	-12.9093	-0.6146	-6.762	12.2947	Pass	Pass	0.6509	PV6379/1869213
SSBK12455_40617	PITCOIN3	3000	CDK16 (PCTK1)/cyclin Y	-11.8066	1.2434	-5.2816	13.05	Pass	Pass	0.6509	PV6379/1869213
SSBK12455_40617	PITCOIN3	1000	CDK16 (PCTK1)/cyclin Y	-7.0497	14.1176	3.534	21.1673	Pass	Pass	0.6509	PV6379/1869213
SSBK12455_40617	PITCOIN3	10000	CDK2/cyclin O	-5.5516	11.0452	2.7468	16.5968	Pass	Pass	0.6067	PV6286/1785532
SSBK12455_40617	PITCOIN3	3000	CDK2/cyclin O	1.5342	21.7093	11.6217	20.1751	Pass	Pass	0.6067	PV6286/1785532
SSBK12455_40617	PITCOIN3	1000	CDK2/cyclin O	17.5476	18.7296	18.1386	1.182	Pass	Pass	0.6067	PV6286/1785532
SSBK12455_40617	PITCOIN3	10000	CDK3/cyclin E1	-20.9849	-16.5417	-18.7633	4.4432	Pass	Pass	0.6706	PV6298/1921802
SSBK12455_40617	PITCOIN3	3000	CDK3/cyclin E1	8.7564	8.6656	8.711	0.0908	Pass	Pass	0.6706	PV6298/1921802
SSBK12455_40617	PITCOIN3	1000	CDK3/cyclin E1	17.3118	8.8255	13.0687	8.4863	Pass	Pass	0.6706	PV6298/1921802
SSBK12455_40617	PITCOIN3	10000	CDK9/cyclin K	-14.6203	-0.4504	-7.5354	14.1699	Pass	Pass	0.8099	PV4335/35774
SSBK12455_40617	PITCOIN3	3000	CDK9/cyclin K	-0.9631	-5.2044	-3.0837	4.2413	Pass	Pass	0.8099	PV4335/35774
SSBK12455_40617	PITCOIN3	1000	CDK9/cyclin K	-0.2336	0.5926	0.1795	0.8262	Pass	Pass	0.8099	PV4335/35774
SSBK12455_40617	PITCOIN3	10000	KIT D816V	3.4038	7.723	5.5634	4.3192	Pass	Pass	0.6926	PV6199/1672015
SSBK12455_40617	PITCOIN3	3000	KIT D816V	12.2649	0.3212	6.293	11.9437	Pass	Pass	0.6926	PV6199/1672015
SSBK12455_40617	PITCOIN3	1000	KIT D816V	5.8982	6.7586	6.3284	0.8604	Pass	Pass	0.6926	PV6199/1672015
SSBK12455_40617	PITCOIN3	10000	KIT V559D T670I	0.573	2.1758	1.3744	1.6028	Pass	Pass	0.8725	PV6316/1579472
SSBK12455_40617	PITCOIN3	3000	KIT V559D T670I	-2.6303	2.9176	0.1437	5.5479	Pass	Pass	0.8725	PV6316/1579472
SSBK12455_40617	PITCOIN3	1000	KIT V559D T670I	-11.306	-12.8086	-12.0573	1.5026	Pass	Pass	0.8725	PV6316/1579472
SSBK12455_40617	PITCOIN3	10000	MAP2K1 (MEK1)	-4.7283	0.3226	-2.2028	5.0509	Pass	Pass	0.9105	PV3303/1502834
SSBK12455_40617	PITCOIN3	3000	MAP2K1 (MEK1)	1.3331	-1.0615	0.1358	2.3946	Pass	Pass	0.9105	PV3303/1502834
SSBK12455_40617	PITCOIN3	1000	MAP2K1 (MEK1)	0.6252	-1.9116	-0.6432	2.5368	Pass	Pass	0.9105	PV3303/1502834
SSBK12455_40617	PITCOIN3	10000	MAP2K2 (MEK2)	-2.2299	-4.3939	-3.3119	2.164	Pass	Pass	0.9396	PV3615/1354819
SSBK12455_40617	PITCOIN3	3000	MAP2K2 (MEK2)	1.7516	3.8787	2.8152	2.1271	Pass	Pass	0.9396	PV3615/1354819
SSBK12455_40617	PITCOIN3	1000	MAP2K2 (MEK2)	0.1946	1.0796	0.6371	0.885	Pass	Pass	0.9396	PV3615/1354819
SSBK12455_40617	PITCOIN3	10000	MAP3K7/MAP3K7IP1 (TAK1-TAB1)	-14.3501	-5.9045	-10.1273	8.4456	Pass	Pass	0.6187	PV4394/1742133
SSBK12455_40617	PITCOIN3	3000	MAP3K7/MAP3K7IP1 (TAK1-TAB1)	-6.2619	-14.0307	-10.1463	7.7688	Pass	Pass	0.6187	PV4394/1742133
SSBK12455_40617	PITCOIN3	1000	MAP3K7/MAP3K7IP1 (TAK1-TAB1)	-9.8098	4.7002	-2.5548	14.51	Pass	Pass	0.6187	PV4394/1742133
SSBK12455_40617	PITCOIN3	10000	MKNK2 (MNK2)	-7.8837	-13.8609	-10.8723	5.9772	Pass	Pass	0.5783	PV5607/1793520
SSBK12455_40617	PITCOIN3	3000	MKNK2 (MNK2)	-5.7677	8.0291	1.1307	13.7968	Pass	Pass	0.5783	PV5607/1793520
SSBK12455_40617	PITCOIN3	1000	MKNK2 (MNK2)	-5.9008	-3.0537	-4.4772	2.8471	Pass	Pass	0.5783	PV5607/1793520
SSBK12455_40617	PITCOIN3	10000	RAF1 (cRAF) Y340D Y341D	1.2539	5.3995	3.3267	4.1456	Pass	Pass	0.9085	PV3805/1827841
SSBK12455_40617	PITCOIN3	3000	RAF1 (cRAF) Y340D Y341D	4.5411	3.369	3.955	1.1721	Pass	Pass	0.9085	PV3805/1827841
SSBK12455_40617	PITCOIN3	1000	RAF1 (cRAF) Y340D Y341D	-1.7608	-0.2724	-1.0166	1.4884	Pass	Pass	0.9085	PV3805/1827841
SSBK12455_40617	PITCOIN3	10000	STK17B (DRAK2)	9.4729	12.7911	11.132	3.3182	Pass	Pass	0.7811	PV6328/1760958
SSBK12455_40617	PITCOIN3	3000	STK17B (DRAK2)	-7.9968	-2.8046	-5.4007	5.1922	Pass	Pass	0.7811	PV6328/1760958
SSBK12455_40617	PITCOIN3	1000	STK17B (DRAK2)	-14.3609	-0.7418	-7.5514	13.6191	Pass	Pass	0.7052	PV6328/1760958
SSBK12455_40617	PITCOIN3	10000	STK32C (YANK3)	-12.4007	-4.8126	-8.6066	7.5881	Pass	Pass	0.8	PV6409/1887628
SSBK12455_40617	PITCOIN3	3000	STK32C (YANK3)	2.7345	-7.5144	-2.3899	10.2489	Pass	Pass	0.8	PV6409/1887628
SSBK12455_40617	PITCOIN3	1000	STK32C (YANK3)	7.9079	8.4662	8.187	0.5583	Pass	Pass	0.8	PV6409/1887628
SSBK12455_40617	PITCOIN3	10000	TGFBR1 (ALK5)	0.759	2.2096	1.4843	1.4506	Pass	Pass	0.7544	PV5837/1795372
SSBK12455_40617	PITCOIN3	3000	TGFBR1 (ALK5)	16.9059	11.2427	14.0743	5.6632	Pass	Pass	0.7544	PV5837/1795372
SSBK12455_40617	PITCOIN3	1000	TGFBR1 (ALK5)	-5.8972	-3.7223	-4.8098	2.1749	Pass	Pass	0.7267	PV5837/1795372
SSBK12455_40617	PITCOIN3	10000	TNIK	-3.2981	-5.6308	-4.4644	2.3327	Pass	Pass	0.8459	PV6427/1726170
SSBK12455_40617	PITCOIN3	3000	TNIK	6.5344	-2.1925	2.171	8.7269	Pass	Pass	0.8459	PV6427/1726170
SSBK12455_40617	PITCOIN3	1000	TNIK	4.8671	4.2736	4.5703	0.5935	Pass	Pass	0.8459	PV6427/1726170
SSBK12455_40617	PITCOIN3	10000	ULK2	0.5989	3.7557	2.1773	3.1568	Pass	Pass	0.9213	PV6433/1775699
SSBK12455_40617	PITCOIN3	3000	ULK2	2.2305	-3.2084	-0.489	5.4389	Pass	Pass	0.9213	PV6433/1775699
SSBK12455_40617	PITCOIN3	1000	ULK2	-2.2886	-2.3529	-2.3208	0.0643	Pass	Pass	0.9213	PV6433/1775699
SSBK12455_40617	PITCOIN3	10000	WNK1	2.8591	-1.6706	0.5943	4.5297	Pass	Pass	0.7817	A33513/1861496
SSBK12455_40617	PITCOIN3	3000	WNK1	-3.4836	-3.7514	-3.6175	0.2678	Pass	Pass	0.7817	A33513/1861496
SSBK12455_40617	PITCOIN3	1000	WNK1	-9.5594	4.9042	-2.3276	14.4636	Pass	Pass	0.7817	A33513/1861496

## Sheet: Sheet4
		SelectScreen Scientist:	Catriona MacKay				Date:	2018-01-10				SSBK-Adapta (Paisley UK)
		Quality Assurance Review:	Theo James				Date:	2018-01-10			Legend
											< 40% Inhibition
% Conversion		Pass									40% - 80% Inhibition
Z' Determination		Pass									≥ 80% Inhibition
Project #	Compound Name	1X Test Compound Concentration	[ATP] Tested	Kinase Tested	% Inhibition		% Inhibition	Difference Between Data Points	Test Compound Interference		Z'	Kinase Part# / Lot#
		(nM)	(μM)		Point 1	Point 2	mean	│Point 1 - Point 2│	Donor	Acceptor
SSBK12455_40617	PITCOIN1	10000	Km app	CDK7/cyclin H/MNAT1	-14.1779	2.7561	-5.7109	16.934	Pass	Pass	0.8846	PV3868/1772416
SSBK12455_40617	PITCOIN1	3000	Km app	CDK7/cyclin H/MNAT1	0.3291	-3.8017	-1.7363	4.1308	Pass	Pass	0.8846	PV3868/1772416
SSBK12455_40617	PITCOIN1	1000	Km app	CDK7/cyclin H/MNAT1	-1.7387	-1.66	-1.6994	0.0787	Pass	Pass	0.8846	PV3868/1772416
SSBK12455_40617	PITCOIN3	10000	Km app	CDK7/cyclin H/MNAT1	-59.6269	-35.4982	-47.5626	24.1287	Pass	Pass	0.8846	PV3868/1772416
SSBK12455_40617	PITCOIN3	3000	Km app	CDK7/cyclin H/MNAT1	-4.7533	-7.1263	-5.9398	2.373	Pass	Pass	0.8846	PV3868/1772416
SSBK12455_40617	PITCOIN3	1000	Km app	CDK7/cyclin H/MNAT1	-7.5013	1.0886	-3.2063	8.5899	Pass	Pass	0.8846	PV3868/1772416

## Sheet: Sheet5
	FECH
PITCOIN1	Kd= 25498nM
PITCOIN3	Kd= 83107nM
