# Supplementary material for: Development of selective inhibitors of phosphatidylinositol 3-kinase C2α
Source: Nat Chem Biol. 2022 Sep 15;19(1):18–27. doi: 10.1038/s41589-022-01118-z (PMC7613998; doi:10.1038/s41589-022-01118-z)
Supplement: Source Data Fig. 1 — Statistical source data. [file 41589_2022_1118_MOESM4_ESM.xls]

## Sheet: SSBK Adapta IC50
Project #	CreatedBy	Compound Name	Kinase	Technology	ATP	IC50	Hillslope	R2	Compound Conc	% Inhibition 1	% Inhibition 2	Donor Interference	Acceptor Interference	Z'	Kinase Part# / Lot#	DataGraph
SSBK12455_39907	belabed@fmp-berlin.de	PITCOIN1	PIK3C2A (PI3K-C2 alpha)	Adapta	10	94.5	0.88	0.9967	10000	98	97	Pass	Pass	0.78	PV5586/1679829
SSBK12455_39907	belabed@fmp-berlin.de	PITCOIN1	PIK3C2A (PI3K-C2 alpha)	Adapta	10	94.5	0.88	0.9967	3330	96	98	Pass	Pass	0.78	PV5586/1679829
SSBK12455_39907	belabed@fmp-berlin.de	PITCOIN1	PIK3C2A (PI3K-C2 alpha)	Adapta	10	94.5	0.88	0.9967	1110	92	90	Pass	Pass	0.78	PV5586/1679829
SSBK12455_39907	belabed@fmp-berlin.de	PITCOIN1	PIK3C2A (PI3K-C2 alpha)	Adapta	10	94.5	0.88	0.9967	370	74	81	Pass	Pass	0.78	PV5586/1679829
SSBK12455_39907	belabed@fmp-berlin.de	PITCOIN1	PIK3C2A (PI3K-C2 alpha)	Adapta	10	94.5	0.88	0.9967	123	57	56	Pass	Pass	0.78	PV5586/1679829
SSBK12455_39907	belabed@fmp-berlin.de	PITCOIN1	PIK3C2A (PI3K-C2 alpha)	Adapta	10	94.5	0.88	0.9967	41.2	28	30	Pass	Pass	0.78	PV5586/1679829
SSBK12455_39907	belabed@fmp-berlin.de	PITCOIN1	PIK3C2A (PI3K-C2 alpha)	Adapta	10	94.5	0.88	0.9967	13.7	23	9	Pass	Pass	0.78	PV5586/1679829
SSBK12455_39907	belabed@fmp-berlin.de	PITCOIN1	PIK3C2A (PI3K-C2 alpha)	Adapta	10	94.5	0.88	0.9967	4.57	7	14	Pass	Pass	0.78	PV5586/1679829
SSBK12455_39907	belabed@fmp-berlin.de	PITCOIN1	PIK3C2A (PI3K-C2 alpha)	Adapta	10	94.5	0.88	0.9967	1.52	-2	37	Pass	Pass	0.78	PV5586/1679829
SSBK12455_39907	belabed@fmp-berlin.de	PITCOIN1	PIK3C2A (PI3K-C2 alpha)	Adapta	10	94.5	0.88	0.9967	0.495	-9	7	Pass	Pass	0.78	PV5586/1679829
SSBK12455_39907	belabed@fmp-berlin.de	PITCOIN3	PIK3C2A (PI3K-C2 alpha)	Adapta	10	126	0.84	0.9897	10000	97	97	Pass	Pass	0.78	PV5586/1679829
SSBK12455_39907	belabed@fmp-berlin.de	PITCOIN3	PIK3C2A (PI3K-C2 alpha)	Adapta	10	126	0.84	0.9897	3330	93	97	Pass	Pass	0.78	PV5586/1679829
SSBK12455_39907	belabed@fmp-berlin.de	PITCOIN3	PIK3C2A (PI3K-C2 alpha)	Adapta	10	126	0.84	0.9897	1110	86	86	Pass	Pass	0.78	PV5586/1679829
SSBK12455_39907	belabed@fmp-berlin.de	PITCOIN3	PIK3C2A (PI3K-C2 alpha)	Adapta	10	126	0.84	0.9897	370	69	77	Pass	Pass	0.78	PV5586/1679829
SSBK12455_39907	belabed@fmp-berlin.de	PITCOIN3	PIK3C2A (PI3K-C2 alpha)	Adapta	10	126	0.84	0.9897	123	56	57	Pass	Pass	0.78	PV5586/1679829
SSBK12455_39907	belabed@fmp-berlin.de	PITCOIN3	PIK3C2A (PI3K-C2 alpha)	Adapta	10	126	0.84	0.9897	41.2	25	42	Pass	Pass	0.78	PV5586/1679829
SSBK12455_39907	belabed@fmp-berlin.de	PITCOIN3	PIK3C2A (PI3K-C2 alpha)	Adapta	10	126	0.84	0.9897	13.7	26	7	Pass	Pass	0.78	PV5586/1679829
SSBK12455_39907	belabed@fmp-berlin.de	PITCOIN3	PIK3C2A (PI3K-C2 alpha)	Adapta	10	126	0.84	0.9897	4.57	16	23	Pass	Pass	0.78	PV5586/1679829
SSBK12455_39907	belabed@fmp-berlin.de	PITCOIN3	PIK3C2A (PI3K-C2 alpha)	Adapta	10	126	0.84	0.9897	1.52	7	25	Pass	Pass	0.78	PV5586/1679829
SSBK12455_39907	belabed@fmp-berlin.de	PITCOIN3	PIK3C2A (PI3K-C2 alpha)	Adapta	10	126	0.84	0.9897	0.495	0	7	Pass	Pass	0.78	PV5586/1679829
SSBK12455_39907	belabed@fmp-berlin.de	PITCOIN2	PIK3C2A (PI3K-C2 alpha)	Adapta	10	121	0.73	0.9957	10000	100	98	Pass	Flag	0.78	PV5586/1679829
SSBK12455_39907	belabed@fmp-berlin.de	PITCOIN2	PIK3C2A (PI3K-C2 alpha)	Adapta	10	121	0.73	0.9957	3330	95	70	Pass	Pass	0.78	PV5586/1679829
SSBK12455_39907	belabed@fmp-berlin.de	PITCOIN2	PIK3C2A (PI3K-C2 alpha)	Adapta	10	121	0.73	0.9957	1110	80	87	Pass	Pass	0.78	PV5586/1679829
SSBK12455_39907	belabed@fmp-berlin.de	PITCOIN2	PIK3C2A (PI3K-C2 alpha)	Adapta	10	121	0.73	0.9957	370	70	74	Pass	Pass	0.78	PV5586/1679829
SSBK12455_39907	belabed@fmp-berlin.de	PITCOIN2	PIK3C2A (PI3K-C2 alpha)	Adapta	10	121	0.73	0.9957	123	46	50	Pass	Pass	0.78	PV5586/1679829
SSBK12455_39907	belabed@fmp-berlin.de	PITCOIN2	PIK3C2A (PI3K-C2 alpha)	Adapta	10	121	0.73	0.9957	41.2	36	34	Pass	Pass	0.78	PV5586/1679829
SSBK12455_39907	belabed@fmp-berlin.de	PITCOIN2	PIK3C2A (PI3K-C2 alpha)	Adapta	10	121	0.73	0.9957	13.7	7	18	Pass	Pass	0.78	PV5586/1679829
SSBK12455_39907	belabed@fmp-berlin.de	PITCOIN2	PIK3C2A (PI3K-C2 alpha)	Adapta	10	121	0.73	0.9957	4.57	3	5	Pass	Pass	0.78	PV5586/1679829
SSBK12455_39907	belabed@fmp-berlin.de	PITCOIN2	PIK3C2A (PI3K-C2 alpha)	Adapta	10	121	0.73	0.9957	1.52	-2	14	Pass	Pass	0.78	PV5586/1679829
SSBK12455_39907	belabed@fmp-berlin.de	PITCOIN2	PIK3C2A (PI3K-C2 alpha)	Adapta	10	121	0.73	0.9957	0.495	-2	-2	Pass	Pass	0.78	PV5586/1679829
