# Supplementary material for: Development of selective inhibitors of phosphatidylinositol 3-kinase C2α
Source: Nat Chem Biol. 2022 Sep 15;19(1):18–27. doi: 10.1038/s41589-022-01118-z (PMC7613998; doi:10.1038/s41589-022-01118-z)
Supplement: Source Data Fig. 3 — Statistical source data. [file 41589_2022_1118_MOESM5_ESM.zip]

Archive with 5 entries (5 files):
- SourceData_Fig3/SourceData_Fig3a.xlsx
- SourceData_Fig3/SourceData_Fig3b.xlsx
- SourceData_Fig3/SourceData_Fig3d.xlsx
- SourceData_Fig3/SourceData_Fig3e.xlsx
- SourceData_Fig3/SourceData_Fig3f.xlsx
