# Supplementary material for: Development of selective inhibitors of phosphatidylinositol 3-kinase C2α
Source: Nat Chem Biol. 2022 Sep 15;19(1):18–27. doi: 10.1038/s41589-022-01118-z (PMC7613998; doi:10.1038/s41589-022-01118-z)
Supplement: Source Data Fig. 3 — Statistical source data. [file 41589_2022_1118_MOESM5_ESM.zip › SourceData_Fig3/SourceData_Fig3a.xlsx]

## Sheet: Sheet1
	conc. (uM)	full medium (viability)			serum free (viability)
	DMSO	95	98	95	94	98	94
PITCOIN1 (uM)	6.25	100	97	94	97	97	97
	12.5	97	100	100	91	94	93
	25	100	100	100	100	97	100
	50	96	92	90	95	96	96
	100	92	100	100	100	100	100
PITCOIN3 (uM)	6.25	97	97	97	94	97	97
	12.5	100	100	100	96	96	98
	25	91	96	95	97	85	90
	50	92	97	97	100	100	100
	100	100	91	100	100	98	100
		full medium (toxicity)			serum free (toxicity)
	DMSO	5	2	5	6	2	6
PITCOIN1 (uM)	6.25	0	3	6	3	3	3
	12.5	3	0	0	9	6	7
	25	0	0	0	0	3	0
	50	4	8	10	5	4	4
	100	8	0	0	0	0	0
PITCOIN3 (uM)	6.25	3	3	3	6	3	3
	12.5	0	0	0	4	4	2
	25	9	4	5	3	15	10
	50	8	3	3	0	0	0
	100	0	9	0	0	2	0
