# Supplementary material for: Development of selective inhibitors of phosphatidylinositol 3-kinase C2α
Source: Nat Chem Biol. 2022 Sep 15;19(1):18–27. doi: 10.1038/s41589-022-01118-z (PMC7613998; doi:10.1038/s41589-022-01118-z)
Supplement: Source Data Fig. 3 — Statistical source data. [file 41589_2022_1118_MOESM5_ESM.zip › SourceData_Fig3/SourceData_Fig3b.xlsx]

## Sheet: Sheet1
	cell with tubules per 100 cells
	PITCOIN1	PITCOIN1	PITCOIN1	PITCOIN3	PITCOIN3	PITCOIN3
conc. uM	exp1	exp2	exp3	exp1	exp2	exp3
0	90	88	87	84	79	88
0.5	62	58	60	42	69	58
2.5	50	56	52	33	52	47
5	30	22	28	12	30	32
10	18	17	12	8	15	10
20	0	0	0	0	0	0
40	0	0	0	0	0	0
100	0	0	0	0	0	0
conc. uM	Normalized
0	100	100	100	100	100	100
0.5	68.8889	65.9091	68.9655	50	87.3418	65.9091
2.5	55.5556	63.6364	59.7701	39.2857	65.8228	53.4091
5	33.3333	25	32.1839	14.2857	37.9747	36.3636
10	20	19.3182	13.7931	9.52381	18.9873	11.3636
20	0	0	0	0	0	0
40	0	0	0	0	0	0
100	0	0	0	0	0	0
