# Supplementary material for: Development of selective inhibitors of phosphatidylinositol 3-kinase C2α
Source: Nat Chem Biol. 2022 Sep 15;19(1):18–27. doi: 10.1038/s41589-022-01118-z (PMC7613998; doi:10.1038/s41589-022-01118-z)
Supplement: Source Data Fig. 3 — Statistical source data. [file 41589_2022_1118_MOESM5_ESM.zip › SourceData_Fig3/SourceData_Fig3d.xlsx]

## Sheet: summary
PM staining in COS7 cells			PI(3,4)P2 level at CCPs			quantification with clathrin mask and maximum point detection
N=3
2019-07-31
DMSO	5774.28	1
PITCOIN1	4177.19	0.723412
2019-08-29
DMSO	2000.7	1
PITCOIN1	971.76	0.48571
PITCOIN3	1091.89	0.545757
2019-09-16
DMSO	2763.42	1
PITCOIN1	1300.56	0.470636
PITCOIN3	1352.76	0.489524
2019-10-21
DMSO	748.961	1
PITCOIN3	457.825	0.61128

## Sheet: 31.07.19
2019-07-31
Cos7-CHC-PI(3,4)P2
DMSO		substract background=10, prominence=15000					PITCOIN1
	Label	Area	Mean	average	stdiv	NormDist		Label	Area	Mean	Average	StDiv			Label	Area	Mean
1	0image.tif:0001-0018:Ch1-T3	9	16730	5595.02	6805.19	1.53709e-05	1	0image.tif:0001-0005:Ch1-T3	9	2072	4177.19	5140.34		1	0image.tif:0001-0018:Ch1-T3	9	16730	5774.28
2	0image.tif:0002-0031:Ch1-T3	9	4359			5.76642e-05	2	0image.tif:0002-0006:Ch1-T3	9	136				2	0image.tif:0002-0031:Ch1-T3	9	4359
3	0image.tif:0003-0033:Ch1-T3	9	795			4.57126e-05	3	0image.tif:0003-0008:Ch1-T3	9	4489				3	0image.tif:0003-0033:Ch1-T3	9	795
4	0image.tif:0004-0034:Ch1-T3	9	1249			4.78086e-05	4	0image.tif:0004-0008:Ch1-T3	9	1308				4	0image.tif:0004-0034:Ch1-T3	9	1249
5	0image.tif:0005-0039:Ch1-T3	9	2289			5.20979e-05	5	0image.tif:0005-0018:Ch1-T3	9	1987				5	0image.tif:0005-0034:Ch1-T3	9	15990
6	0image.tif:0006-0048:Ch1-T3	9	3010			5.45427e-05	6	0image.tif:0006-0020:Ch1-T3	9	1865				6	0image.tif:0006-0038:Ch1-T3	9	5431
7	0image.tif:0007-0049:Ch1-T3	9	1194			4.75609e-05	7	0image.tif:0007-0024:Ch1-T3	9	119				7	0image.tif:0007-0039:Ch1-T3	9	2289
8	0image.tif:0008-0051:Ch1-T3	9	7155			5.7103e-05	8	0image.tif:0008-0025:Ch1-T3	9	101				8	0image.tif:0008-0040:Ch1-T3	9	8087
9	0image.tif:0009-0053:Ch1-T3	9	7928			5.52775e-05	9	0image.tif:0009-0025:Ch1-T3	9	2273				9	0image.tif:0009-0048:Ch1-T3	9	3010
10	0image.tif:0010-0056:Ch1-T3	9	4635			5.80428e-05	10	0image.tif:0010-0030:Ch1-T3	9	741				10	0image.tif:0010-0049:Ch1-T3	9	1194
11	0image.tif:0011-0058:Ch1-T3	9	4504			5.78746e-05	11	0image.tif:0011-0031:Ch1-T3	9	1939				11	0image.tif:0011-0051:Ch1-T3	9	7155
12	0image.tif:0012-0061:Ch1-T3	9	2885			5.41543e-05	12	0image.tif:0012-0033:Ch1-T3	9	514				12	0image.tif:0012-0053:Ch1-T3	9	7928
13	0image.tif:0013-0062:Ch1-T3	9	3297			5.53742e-05	13	0image.tif:0013-0037:Ch1-T3	9	2229				13	0image.tif:0013-0053:Ch1-T3	9	6098
14	0image.tif:0014-0064:Ch1-T3	9	1394			4.84526e-05	14	0image.tif:0014-0044:Ch1-T3	9	507				14	0image.tif:0014-0056:Ch1-T3	9	4635
15	0image.tif:0015-0064:Ch1-T3	9	1573			4.92287e-05	15	0image.tif:0015-0044:Ch1-T3	9	292				15	0image.tif:0015-0058:Ch1-T3	9	4504
16	0image.tif:0016-0065:Ch1-T3	9	3208			5.51255e-05	16	0image.tif:0016-0045:Ch1-T3	9	907				16	0image.tif:0016-0061:Ch1-T3	9	2885
17	0image.tif:0017-0067:Ch1-T3	9	14495			2.49265e-05	17	0image.tif:0017-0046:Ch1-T3	9	378				17	0image.tif:0017-0062:Ch1-T3	9	3297
18	0image.tif:0018-0069:Ch1-T3	9	27892			2.73493e-07	18	0image.tif:0018-0048:Ch1-T3	9	1797				18	0image.tif:0018-0064:Ch1-T3	9	1394
19	0image.tif:0019-0069:Ch1-T3	9	5787			5.85999e-05	19	0image.tif:0019-0051:Ch1-T3	9	3085				19	0image.tif:0019-0064:Ch1-T3	9	1573
20	0image.tif:0020-0071:Ch1-T3	9	3132			5.49066e-05	20	0image.tif:0020-0052:Ch1-T3	9	467				20	0image.tif:0020-0065:Ch1-T3	9	3208
21	0image.tif:0021-0075:Ch1-T3	9	2488			5.28208e-05	21	0image.tif:0021-0053:Ch1-T3	9	1035				21	0image.tif:0021-0067:Ch1-T3	9	14495
22	0image.tif:0022-0075:Ch1-T3	9	715			4.5332e-05	22	0image.tif:0022-0054:Ch1-T3	9	964				22	0image.tif:0022-0069:Ch1-T3	9	27892
23	0image.tif:0023-0075:Ch1-T3	9	2395			5.24873e-05	23	0image.tif:0023-0056:Ch1-T3	9	799				23	0image.tif:0023-0069:Ch1-T3	9	5787
24	0image.tif:0024-0076:Ch1-T3	9	21151			4.29936e-06	24	0image.tif:0024-0056:Ch1-T3	9	480				24	0image.tif:0024-0071:Ch1-T3	9	3132
25	0image.tif:0025-0076:Ch1-T3	9	1603			4.93567e-05	25	0image.tif:0025-0057:Ch1-T3	9	322				25	0image.tif:0025-0072:Ch1-T3	9	2248
26	0image.tif:0026-0076:Ch1-T3	9	4753			5.81762e-05	26	0image.tif:0026-0059:Ch1-T3	9	2361				26	0image.tif:0026-0075:Ch1-T3	9	2488
27	0image.tif:0027-0077:Ch1-T3	9	4577			5.79709e-05	27	0image.tif:0027-0060:Ch1-T3	9	1184				27	0image.tif:0027-0075:Ch1-T3	9	715
28	0image.tif:0028-0079:Ch1-T3	9	14498			2.49121e-05	28	0image.tif:0028-0061:Ch1-T3	9	269				28	0image.tif:0028-0075:Ch1-T3	9	2395
29	0image.tif:0029-0081:Ch1-T3	9	5857			5.85798e-05	29	0image.tif:0029-0062:Ch1-T3	9	2027				29	0image.tif:0029-0076:Ch1-T3	9	21151
30	0image.tif:0030-0082:Ch1-T3	9	7595			5.61454e-05	30	0image.tif:0030-0063:Ch1-T3	9	3634				30	0image.tif:0030-0076:Ch1-T3	9	1603
31	0image.tif:0031-0087:Ch1-T3	9	4586			5.79823e-05	31	0image.tif:0031-0064:Ch1-T3	9	828				31	0image.tif:0031-0076:Ch1-T3	9	4753
32	0image.tif:0032-0087:Ch1-T3	9	2049			5.11811e-05	32	0image.tif:0032-0065:Ch1-T3	9	460				32	0image.tif:0032-0077:Ch1-T3	9	4577
33	0image.tif:0033-0088:Ch1-T3	9	2672			5.34573e-05	33	0image.tif:0033-0067:Ch1-T3	9	1750				33	0image.tif:0033-0079:Ch1-T3	9	14498
34	0image.tif:0034-0088:Ch1-T3	9	5093			5.84639e-05	34	0image.tif:0034-0068:Ch1-T3	9	695				34	0image.tif:0034-0081:Ch1-T3	9	5857
35	0image.tif:0035-0089:Ch1-T3	9	3124			5.48832e-05	35	0image.tif:0035-0070:Ch1-T3	9	466				35	0image.tif:0035-0082:Ch1-T3	9	7595
36	0image.tif:0036-0093:Ch1-T3	9	8920			5.20273e-05	36	0image.tif:0036-0070:Ch1-T3	9	1583				36	0image.tif:0036-0083:Ch1-T3	9	5783
37	0image.tif:0037-0094:Ch1-T3	9	4843			5.82663e-05	37	0image.tif:0037-0070:Ch1-T3	9	1781				37	0image.tif:0037-0087:Ch1-T3	9	4292
38	0image.tif:0038-0094:Ch1-T3	9	721			4.53606e-05	38	0image.tif:0038-0072:Ch1-T3	9	1213				38	0image.tif:0038-0087:Ch1-T3	9	2049
39	0image.tif:0039-0096:Ch1-T3	9	735			4.54274e-05	39	0image.tif:0039-0074:Ch1-T3	9	1811				39	0image.tif:0039-0088:Ch1-T3	9	2672
40	0image.tif:0040-0099:Ch1-T3	9	2147			5.15613e-05	40	0image.tif:0040-0078:Ch1-T3	9	2692				40	0image.tif:0040-0088:Ch1-T3	9	5093
41	0image.tif:0041-0099:Ch1-T3	9	5048			5.84341e-05	41	0image.tif:0041-0080:Ch1-T3	9	2447				41	0image.tif:0041-0089:Ch1-T3	9	3124
42	0image.tif:0042-0102:Ch1-T3	9	3219			5.51567e-05	42	0image.tif:0042-0080:Ch1-T3	9	3438				42	0image.tif:0042-0089:Ch1-T3	9	3438
43	0image.tif:0043-0104:Ch1-T3	9	1269			4.78982e-05	43	0image.tif:0043-0087:Ch1-T3	9	1516				43	0image.tif:0043-0093:Ch1-T3	9	8920
44	0image.tif:0044-0104:Ch1-T3	9	1592			4.93098e-05	44	0image.tif:0044-0088:Ch1-T3	9	210				44	0image.tif:0044-0094:Ch1-T3	9	4843
45	0image.tif:0045-0104:Ch1-T3	9	2415			5.25597e-05	45	0image.tif:0045-0088:Ch1-T3	9	564				45	0image.tif:0045-0094:Ch1-T3	9	721
46	0image.tif:0046-0105:Ch1-T3	9	1984			5.09247e-05	46	0image.tif:0046-0091:Ch1-T3	9	1403				46	0image.tif:0046-0096:Ch1-T3	9	735
47	0image.tif:0047-0105:Ch1-T3	9	2146			5.15574e-05	47	0image.tif:0047-0092:Ch1-T3	9	2623				47	0image.tif:0047-0099:Ch1-T3	9	2147
48	0image.tif:0048-0106:Ch1-T3	9	1152			4.73705e-05	48	0image.tif:0048-0095:Ch1-T3	9	984				48	0image.tif:0048-0099:Ch1-T3	9	5048
49	0image.tif:0049-0108:Ch1-T3	9	1539			4.90829e-05	49	0image.tif:0049-0097:Ch1-T3	9	18				49	0image.tif:0049-0102:Ch1-T3	9	805
50	0image.tif:0050-0109:Ch1-T3	9	3177			5.50369e-05	50	0image.tif:0050-0098:Ch1-T3	9	150				50	0image.tif:0050-0102:Ch1-T3	9	3219
51	0image.tif:0051-0114:Ch1-T3	9	1452			4.87064e-05	51	0image.tif:0051-0098:Ch1-T3	9	576				51	0image.tif:0051-0104:Ch1-T3	9	1269
52	0image.tif:0052-0115:Ch1-T3	9	1435			4.86322e-05	52	0image.tif:0052-0100:Ch1-T3	9	1276				52	0image.tif:0052-0104:Ch1-T3	9	1592
53	0image.tif:0053-0115:Ch1-T3	9	5333			5.85798e-05	53	0image.tif:0053-0100:Ch1-T3	9	1761				53	0image.tif:0053-0104:Ch1-T3	9	2415
54	0image.tif:0054-0117:Ch1-T3	9	1382			4.83998e-05	54	0image.tif:0054-0104:Ch1-T3	9	2299				54	0image.tif:0054-0105:Ch1-T3	9	1984
55	0image.tif:0055-0119:Ch1-T3	9	22433			2.74585e-06	55	0image.tif:0055-0105:Ch1-T3	9	749				55	0image.tif:0055-0105:Ch1-T3	9	2146
56	0image.tif:0056-0119:Ch1-T3	9	1673			4.96528e-05	56	0image.tif:0056-0106:Ch1-T3	9	191				56	0image.tif:0056-0106:Ch1-T3	9	2000
57	0image.tif:0057-0120:Ch1-T3	9	13793			2.83754e-05	57	0image.tif:0057-0107:Ch1-T3	9	1302				57	0image.tif:0057-0106:Ch1-T3	9	1152
58	0image.tif:0058-0121:Ch1-T3	9	10075			4.72022e-05	58	0image.tif:0058-0112:Ch1-T3	9	362				58	0image.tif:0058-0108:Ch1-T3	9	1539
59	0image.tif:0059-0122:Ch1-T3	9	2105			5.13993e-05	59	0image.tif:0059-0116:Ch1-T3	9	742				59	0image.tif:0059-0109:Ch1-T3	9	64340
60	0image.tif:0060-0122:Ch1-T3	9	5059			5.84416e-05	60	0image.tif:0060-0116:Ch1-T3	9	135				60	0image.tif:0060-0109:Ch1-T3	9	3177
61	0image.tif:0061-0123:Ch1-T3	9	21565			3.73427e-06	61	0image.tif:0061-0118:Ch1-T3	9	830				61	0image.tif:0061-0116:Ch1-T3	18	2408
62	0image.tif:0062-0124:Ch1-T3	9	16653			1.56572e-05	62	0image.tif:0062-0121:Ch1-T3	9	3836				62	0image.tif:0062-0114:Ch1-T3	9	1452
63	0image.tif:0063-0124:Ch1-T3	9	2044			5.11615e-05	63	0image.tif:0063-0124:Ch1-T3	9	3188				63	0image.tif:0063-0115:Ch1-T3	9	1435
64	0image.tif:0064-0125:Ch1-T3	9	1363			4.8316e-05	64	0image.tif:0064-0124:Ch1-T3	9	3240				64	0image.tif:0064-0115:Ch1-T3	9	4686
65	0image.tif:0065-0126:Ch1-T3	9	2946			5.43458e-05	65	0image.tif:0065-0125:Ch1-T3	9	353				65	0image.tif:0065-0115:Ch1-T3	9	5333
66	0image.tif:0066-0126:Ch1-T3	9	3990			5.70152e-05	66	0image.tif:0066-0129:Ch1-T3	9	422				66	0image.tif:0066-0117:Ch1-T3	9	1382
67	0image.tif:0067-0128:Ch1-T3	9	3904			5.68409e-05	67	0image.tif:0067-0129:Ch1-T3	9	656				67	0image.tif:0067-0119:Ch1-T3	27	9192
68	0image.tif:0068-0128:Ch1-T3	9	845			4.59489e-05	68	0image.tif:0068-0131:Ch1-T3	9	145				68	0image.tif:0068-0118:Ch1-T3	9	10464
69	0image.tif:0069-0129:Ch1-T3	9	65332			1.08546e-21	69	0image.tif:0069-0131:Ch1-T3	9	2125				69	0image.tif:0069-0119:Ch1-T3	9	22433
70	0image.tif:0070-0129:Ch1-T3	9	586			4.47119e-05	70	0image.tif:0070-0134:Ch1-T3	9	2604				70	0image.tif:0070-0119:Ch1-T3	9	1673
71	0image.tif:0071-0130:Ch1-T3	9	1468			4.8776e-05	71	0image.tif:0071-0136:Ch1-T3	9	1589				71	0image.tif:0071-0119:Ch1-T3	9	3002
72	0image.tif:0072-0130:Ch1-T3	9	1344			4.8232e-05	72	0image.tif:0072-0138:Ch1-T3	9	162				72	0image.tif:0072-0120:Ch1-T3	9	8357
73	0image.tif:0073-0131:Ch1-T3	9	983			4.65943e-05	73	0image.tif:0073-0140:Ch1-T3	9	1080				73	0image.tif:0073-0121:Ch1-T3	9	2614
74	0image.tif:0074-0131:Ch1-T3	9	2728			5.36448e-05	74	0image.tif:0074-0140:Ch1-T3	9	65				74	0image.tif:0074-0121:Ch1-T3	9	10075
75	0image.tif:0075-0132:Ch1-T3	9	3331			5.5467e-05	75	0image.tif:0075-0140:Ch1-T3	9	1006				75	0image.tif:0075-0122:Ch1-T3	9	2105
76	0image.tif:0076-0132:Ch1-T3	9	2961			5.43923e-05	76	0image.tif:0076-0142:Ch1-T3	9	169				76	0image.tif:0076-0122:Ch1-T3	9	5059
77	0image.tif:0077-0135:Ch1-T3	9	1978			5.09009e-05	77	0image.tif:0077-0143:Ch1-T3	9	51				77	0image.tif:0077-0123:Ch1-T3	9	21565
78	0image.tif:0078-0137:Ch1-T3	9	4356			5.76595e-05	78	0image.tif:0078-0143:Ch1-T3	9	2680				78	0image.tif:0078-0124:Ch1-T3	9	16653
79	0image.tif:0079-0139:Ch1-T3	9	3102			5.48185e-05	79	0image.tif:0079-0145:Ch1-T3	9	1407				79	0image.tif:0079-0124:Ch1-T3	9	5910
80	0image.tif:0080-0139:Ch1-T3	9	4845			5.82682e-05	80	0image.tif:0080-0146:Ch1-T3	9	636				80	0image.tif:0080-0124:Ch1-T3	9	2044
81	0image.tif:0081-0139:Ch1-T3	9	19027			8.35801e-06	81	0image.tif:0081-0148:Ch1-T3	9	2950				81	0image.tif:0081-0127:Ch1-T3	18	2332
82	0image.tif:0082-0140:Ch1-T3	9	2957			5.43799e-05	82	0image.tif:0082-0149:Ch1-T3	9	246				82	0image.tif:0082-0126:Ch1-T3	9	2946
83	0image.tif:0083-0140:Ch1-T3	9	20906			4.66513e-06	83	0image.tif:0083-0149:Ch1-T3	9	147				83	0image.tif:0083-0126:Ch1-T3	9	814
84	0image.tif:0084-0140:Ch1-T3	9	2277			5.20533e-05	84	0image.tif:0084-0149:Ch1-T3	9	576				84	0image.tif:0084-0126:Ch1-T3	9	3990
85	0image.tif:0085-0140:Ch1-T3	9	2623			5.32909e-05	85	0image.tif:0085-0151:Ch1-T3	9	160				85	0image.tif:0085-0128:Ch1-T3	9	3904
86	0image.tif:0086-0141:Ch1-T3	9	4844			5.82673e-05	86	0image.tif:0086-0152:Ch1-T3	9	1568				86	0image.tif:0086-0128:Ch1-T3	9	845
87	0image.tif:0087-0142:Ch1-T3	9	6670			5.78963e-05	87	0image.tif:0087-0152:Ch1-T3	9	625				87	0image.tif:0087-0129:Ch1-T3	9	65332
88	0image.tif:0088-0142:Ch1-T3	9	4603			5.80036e-05	88	0image.tif:0088-0153:Ch1-T3	9	1592				88	0image.tif:0088-0129:Ch1-T3	9	586
89	0image.tif:0089-0144:Ch1-T3	9	1230			4.77232e-05	89	0image.tif:0089-0156:Ch1-T3	9	319				89	0image.tif:0089-0130:Ch1-T3	9	1468
90	0image.tif:0090-0147:Ch1-T3	9	2276			5.20495e-05	90	0image.tif:0090-0157:Ch1-T3	9	172				90	0image.tif:0090-0130:Ch1-T3	9	1344
91	0image.tif:0091-0147:Ch1-T3	9	6903			5.75503e-05	91	0image.tif:0091-0157:Ch1-T3	9	2221				91	0image.tif:0091-0131:Ch1-T3	9	983
92	0image.tif:0092-0148:Ch1-T3	9	8056			5.49125e-05	92	0image.tif:0092-0158:Ch1-T3	9	594				92	0image.tif:0092-0131:Ch1-T3	9	2728
93	0image.tif:0093-0148:Ch1-T3	9	6114			5.8453e-05	93	0image.tif:0093-0159:Ch1-T3	9	401				93	0image.tif:0093-0132:Ch1-T3	9	3331
94	0image.tif:0094-0150:Ch1-T3	9	11841			3.84719e-05	94	0image.tif:0094-0160:Ch1-T3	9	2440				94	0image.tif:0094-0132:Ch1-T3	9	2303
95	0image.tif:0095-0152:Ch1-T3	9	2206			5.17863e-05	95	0image.tif:0095-0162:Ch1-T3	9	353				95	0image.tif:0095-0132:Ch1-T3	9	2961
96	0image.tif:0096-0152:Ch1-T3	9	2223			5.18506e-05	96	0image.tif:0096-0164:Ch1-T3	9	427				96	0image.tif:0096-0134:Ch1-T3	9	9126
97	0image.tif:0097-0153:Ch1-T3	9	14877			2.31257e-05	97	0image.tif:0097-0164:Ch1-T3	9	1703				97	0image.tif:0097-0135:Ch1-T3	9	1978
98	0image.tif:0098-0155:Ch1-T3	9	4218			5.74352e-05	98	0image.tif:0098-0166:Ch1-T3	9	1523				98	0image.tif:0098-0137:Ch1-T3	9	4356
99	0image.tif:0099-0157:Ch1-T3	9	517			4.43772e-05	99	0image.tif:0099-0166:Ch1-T3	9	1273				99	0image.tif:0099-0138:Ch1-T3	9	2567
100	0image.tif:0100-0157:Ch1-T3	9	1658			4.95896e-05	100	0image.tif:0100-0169:Ch1-T3	9	321				100	0image.tif:0100-0139:Ch1-T3	9	3102
101	0image.tif:0101-0158:Ch1-T3	9	5611			5.8623e-05	101	0image.tif:0101-0169:Ch1-T3	9	19				101	0image.tif:0101-0139:Ch1-T3	9	4845
102	0image.tif:0102-0158:Ch1-T3	9	2265			5.20084e-05	102	0image.tif:0102-0170:Ch1-T3	9	2815				102	0image.tif:0102-0139:Ch1-T3	9	19027
103	0image.tif:0103-0159:Ch1-T3	9	4044			5.71202e-05	103	0image.tif:0103-0173:Ch1-T3	9	2183				103	0image.tif:0103-0140:Ch1-T3	9	2957
104	0image.tif:0104-0159:Ch1-T3	9	2817			5.39366e-05	104	0image.tif:0104-0173:Ch1-T3	9	401				104	0image.tif:0104-0140:Ch1-T3	9	20906
105	0image.tif:0105-0160:Ch1-T3	9	9285			5.06087e-05	105	0image.tif:0105-0175:Ch1-T3	9	481				105	0image.tif:0105-0140:Ch1-T3	9	2277
106	0image.tif:0106-0161:Ch1-T3	9	5255			5.85501e-05	106	0image.tif:0106-0175:Ch1-T3	9	255				106	0image.tif:0106-0140:Ch1-T3	9	2623
107	0image.tif:0107-0162:Ch1-T3	9	5412			5.8602e-05	107	0image.tif:0107-0177:Ch1-T3	9	252				107	0image.tif:0107-0141:Ch1-T3	9	4844
108	0image.tif:0108-0163:Ch1-T3	9	1486			4.88542e-05	108	0image.tif:0108-0177:Ch1-T3	9	206				108	0image.tif:0108-0142:Ch1-T3	9	6670
109	0image.tif:0109-0163:Ch1-T3	9	4007			5.70486e-05	109	0image.tif:0109-0179:Ch1-T3	9	490				109	0image.tif:0109-0142:Ch1-T3	9	4603
110	0image.tif:0110-0164:Ch1-T3	9	11559			3.9929e-05	110	0image.tif:0110-0179:Ch1-T3	9	576				110	0image.tif:0110-0144:Ch1-T3	9	3303
111	0image.tif:0111-0168:Ch1-T3	9	3362			5.55506e-05	111	0image.tif:0111-0183:Ch1-T3	9	531				111	0image.tif:0111-0144:Ch1-T3	9	1230
112	0image.tif:0112-0168:Ch1-T3	9	7877			5.54182e-05	112	0image.tif:0112-0183:Ch1-T3	9	414				112	0image.tif:0112-0147:Ch1-T3	9	2907
113	0image.tif:0113-0169:Ch1-T3	9	5649			5.86214e-05	113	0image.tif:0113-0183:Ch1-T3	9	1291				113	0image.tif:0113-0147:Ch1-T3	9	2276
114	0image.tif:0114-0170:Ch1-T3	9	4674			5.80887e-05	114	0image.tif:0114-0184:Ch1-T3	9	1379				114	0image.tif:0114-0147:Ch1-T3	9	6903
115	0image.tif:0115-0170:Ch1-T3	9	1064			4.69683e-05	115	0image.tif:0115-0184:Ch1-T3	9	678				115	0image.tif:0115-0148:Ch1-T3	9	8056
116	0image.tif:0116-0171:Ch1-T3	9	1841			5.03489e-05	116	0image.tif:0116-0185:Ch1-T3	9	1473				116	0image.tif:0116-0148:Ch1-T3	9	6114
117	0image.tif:0117-0172:Ch1-T3	9	4801			5.82255e-05	117	0image.tif:0117-0185:Ch1-T3	9	168				117	0image.tif:0117-0150:Ch1-T3	9	11841
118	0image.tif:0118-0172:Ch1-T3	9	7326			5.67571e-05	118	0image.tif:0118-0185:Ch1-T3	9	1031				118	0image.tif:0118-0152:Ch1-T3	9	2206
119	0image.tif:0119-0173:Ch1-T3	9	3284			5.53384e-05	119	0image.tif:0119-0186:Ch1-T3	9	525				119	0image.tif:0119-0152:Ch1-T3	9	2223
120	0image.tif:0120-0174:Ch1-T3	9	2491			5.28314e-05	120	0image.tif:0120-0187:Ch1-T3	9	1818				120	0image.tif:0120-0153:Ch1-T3	9	14877
121	0image.tif:0121-0176:Ch1-T3	9	2330			5.22497e-05	121	0image.tif:0121-0189:Ch1-T3	9	242				121	0image.tif:0121-0155:Ch1-T3	9	4218
122	0image.tif:0122-0176:Ch1-T3	9	3867			5.67634e-05	122	0image.tif:0122-0189:Ch1-T3	9	609				122	0image.tif:0122-0157:Ch1-T3	9	517
123	0image.tif:0123-0177:Ch1-T3	9	2470			5.27568e-05	123	0image.tif:0123-0190:Ch1-T3	9	500				123	0image.tif:0123-0157:Ch1-T3	9	1658
124	0image.tif:0124-0179:Ch1-T3	9	4587			5.79836e-05	124	0image.tif:0124-0191:Ch1-T3	9	446				124	0image.tif:0124-0158:Ch1-T3	9	5611
125	0image.tif:0125-0179:Ch1-T3	9	9046			5.15499e-05	125	0image.tif:0125-0193:Ch1-T3	9	16334				125	0image.tif:0125-0158:Ch1-T3	9	2265
126	0image.tif:0126-0184:Ch1-T3	9	1571			4.92202e-05	126	0image.tif:0126-0197:Ch1-T3	9	1780				126	0image.tif:0126-0159:Ch1-T3	9	4044
127	0image.tif:0127-0185:Ch1-T3	9	3636			5.62438e-05	127	0image.tif:0127-0198:Ch1-T3	9	1584				127	0image.tif:0127-0159:Ch1-T3	9	2817
128	0image.tif:0128-0187:Ch1-T3	18	4808			5.82325e-05	128	0image.tif:0128-0199:Ch1-T3	9	575				128	0image.tif:0128-0159:Ch1-T3	9	2016
129	0image.tif:0129-0186:Ch1-T3	9	1585			4.928e-05	129	0image.tif:0129-0200:Ch1-T3	9	2616				129	0image.tif:0129-0161:Ch1-T3	9	5255
130	0image.tif:0130-0187:Ch1-T3	9	7503			5.63638e-05	130	0image.tif:0130-0202:Ch1-T3	9	2642				130	0image.tif:0130-0161:Ch1-T3	9	9409
131	0image.tif:0131-0187:Ch1-T3	9	4198			5.74008e-05	131	0image.tif:0131-0202:Ch1-T3	9	540				131	0image.tif:0131-0162:Ch1-T3	9	5412
132	0image.tif:0132-0191:Ch1-T3	9	4021			5.70759e-05	132	0image.tif:0132-0202:Ch1-T3	9	1940				132	0image.tif:0132-0162:Ch1-T3	9	1567
133	0image.tif:0133-0191:Ch1-T3	9	2269			5.20234e-05	133	0image.tif:0133-0203:Ch1-T3	9	1005				133	0image.tif:0133-0163:Ch1-T3	9	1486
134	0image.tif:0134-0194:Ch1-T3	9	2997			5.4503e-05	134	0image.tif:0134-0205:Ch1-T3	9	211				134	0image.tif:0134-0163:Ch1-T3	9	4007
135	0image.tif:0135-0195:Ch1-T3	9	1656			4.95812e-05	135	0image.tif:0135-0206:Ch1-T3	9	3341				135	0image.tif:0135-0164:Ch1-T3	9	11559
136	0image.tif:0136-0196:Ch1-T3	9	7570			5.62057e-05	136	0image.tif:0136-0207:Ch1-T3	9	2513				136	0image.tif:0136-0168:Ch1-T3	9	3362
137	0image.tif:0137-0196:Ch1-T3	9	1655			4.95769e-05	137	0image.tif:0137-0209:Ch1-T3	9	562				137	0image.tif:0137-0168:Ch1-T3	9	7877
138	1image.tif:0001-0004:Ch1-T3	9	6609			5.7976e-05	138	0image.tif:0138-0209:Ch1-T3	9	535				138	0image.tif:0138-0169:Ch1-T3	9	5649
139	1image.tif:0002-0006:Ch1-T3	9	5347			5.85843e-05	139	0image.tif:0139-0210:Ch1-T3	9	495				139	0image.tif:0139-0170:Ch1-T3	9	4674
140	1image.tif:0003-0007:Ch1-T3	9	9555			4.94926e-05	140	0image.tif:0140-0213:Ch1-T3	9	828				140	0image.tif:0140-0170:Ch1-T3	9	1064
141	1image.tif:0004-0011:Ch1-T3	9	12394			3.55892e-05	141	0image.tif:0141-0213:Ch1-T3	9	2609				141	0image.tif:0141-0171:Ch1-T3	9	1841
142	1image.tif:0005-0011:Ch1-T3	9	12741			3.37777e-05	142	0image.tif:0142-0213:Ch1-T3	9	2790				142	0image.tif:0142-0172:Ch1-T3	9	4801
143	1image.tif:0006-0014:Ch1-T3	9	20402			5.4959e-06	143	0image.tif:0143-0214:Ch1-T3	9	2434				143	0image.tif:0143-0172:Ch1-T3	9	7326
144	1image.tif:0007-0017:Ch1-T3	9	2189			5.17218e-05	144	0image.tif:0144-0214:Ch1-T3	9	607				144	0image.tif:0144-0173:Ch1-T3	9	3284
145	1image.tif:0008-0018:Ch1-T3	9	4117			5.72567e-05	145	0image.tif:0145-0215:Ch1-T3	9	804				145	0image.tif:0145-0174:Ch1-T3	9	2491
146	1image.tif:0009-0020:Ch1-T3	9	6894			5.75649e-05	146	0image.tif:0146-0216:Ch1-T3	9	3020				146	0image.tif:0146-0176:Ch1-T3	9	2330
147	1image.tif:0010-0023:Ch1-T3	9	4303			5.75761e-05	147	0image.tif:0147-0218:Ch1-T3	9	3818				147	0image.tif:0147-0176:Ch1-T3	9	3867
148	1image.tif:0011-0024:Ch1-T3	9	10141			4.68995e-05	148	0image.tif:0148-0218:Ch1-T3	9	3112				148	0image.tif:0148-0177:Ch1-T3	9	2470
149	1image.tif:0012-0025:Ch1-T3	9	2347			5.23122e-05	149	0image.tif:0149-0219:Ch1-T3	9	2048				149	0image.tif:0149-0178:Ch1-T3	9	3088
150	1image.tif:0013-0026:Ch1-T3	9	8291			5.41987e-05	150	0image.tif:0150-0219:Ch1-T3	9	3002				150	0image.tif:0150-0179:Ch1-T3	9	4587
151	1image.tif:0014-0028:Ch1-T3	9	3812			5.66451e-05	151	1image.tif:0001-0007:Ch1-T3	9	780				151	0image.tif:0151-0179:Ch1-T3	9	9046
152	1image.tif:0015-0032:Ch1-T3	9	4294			5.75616e-05	152	1image.tif:0002-0009:Ch1-T3	9	961				152	0image.tif:0152-0182:Ch1-T3	9	5763
153	1image.tif:0016-0036:Ch1-T3	9	6276			5.83304e-05	153	1image.tif:0003-0010:Ch1-T3	9	1976				153	0image.tif:0153-0184:Ch1-T3	9	1571
154	1image.tif:0017-0037:Ch1-T3	9	12107			3.70878e-05	154	1image.tif:0004-0011:Ch1-T3	9	4428				154	0image.tif:0154-0185:Ch1-T3	9	3636
155	1image.tif:0018-0038:Ch1-T3	9	7971			5.51568e-05	155	1image.tif:0005-0014:Ch1-T3	9	4469				155	0image.tif:0155-0187:Ch1-T3	18	4808
156	1image.tif:0019-0040:Ch1-T3	9	12218			3.65086e-05	156	1image.tif:0006-0014:Ch1-T3	9	1394				156	0image.tif:0156-0186:Ch1-T3	9	1585
157	1image.tif:0020-0043:Ch1-T3	9	5876			5.85732e-05	157	1image.tif:0007-0022:Ch1-T3	9	3694				157	0image.tif:0157-0187:Ch1-T3	9	7503
158	1image.tif:0021-0047:Ch1-T3	9	5975			5.85319e-05	158	1image.tif:0008-0029:Ch1-T3	9	1996				158	0image.tif:0158-0187:Ch1-T3	9	4198
159	1image.tif:0022-0049:Ch1-T3	9	12093			3.71608e-05	159	1image.tif:0009-0036:Ch1-T3	9	799				159	0image.tif:0159-0191:Ch1-T3	9	4021
160	1image.tif:0023-0050:Ch1-T3	9	3912			5.68575e-05	160	1image.tif:0010-0036:Ch1-T3	9	7116				160	0image.tif:0160-0191:Ch1-T3	9	2269
161	1image.tif:0024-0052:Ch1-T3	9	17185			1.37473e-05	161	1image.tif:0011-0037:Ch1-T3	9	1336				161	0image.tif:0161-0191:Ch1-T3	9	2036
162	1image.tif:0025-0056:Ch1-T3	9	5046			5.84327e-05	162	1image.tif:0012-0040:Ch1-T3	9	4349				162	0image.tif:0162-0194:Ch1-T3	18	4106
163	1image.tif:0026-0056:Ch1-T3	9	12375			3.56885e-05	163	1image.tif:0013-0045:Ch1-T3	9	1292				163	0image.tif:0163-0193:Ch1-T3	9	4467
164	1image.tif:0027-0060:Ch1-T3	9	10119			4.70007e-05	164	1image.tif:0014-0047:Ch1-T3	9	1345				164	0image.tif:0164-0194:Ch1-T3	9	2449
165	1image.tif:0028-0063:Ch1-T3	9	7438			5.65123e-05	165	1image.tif:0015-0049:Ch1-T3	9	2118				165	0image.tif:0165-0194:Ch1-T3	9	1478
166	1image.tif:0029-0065:Ch1-T3	9	4271			5.75241e-05	166	1image.tif:0016-0052:Ch1-T3	9	2240				166	0image.tif:0166-0194:Ch1-T3	9	2997
167	1image.tif:0030-0068:Ch1-T3	9	20686			5.01447e-06	167	1image.tif:0017-0054:Ch1-T3	9	6806				167	0image.tif:0167-0196:Ch1-T3	9	7570
168	1image.tif:0031-0071:Ch1-T3	9	3112			5.4848e-05	168	1image.tif:0018-0059:Ch1-T3	9	3057				168	0image.tif:0168-0196:Ch1-T3	9	2028
169	1image.tif:0032-0071:Ch1-T3	9	8363			5.3969e-05	169	1image.tif:0019-0063:Ch1-T3	9	1421				169	0image.tif:0169-0196:Ch1-T3	9	1655
170	1image.tif:0033-0072:Ch1-T3	9	11810			3.86327e-05	170	1image.tif:0020-0064:Ch1-T3	9	1546				170	0image.tif:0170-0197:Ch1-T3	9	3441
171	1image.tif:0034-0074:Ch1-T3	9	3986			5.70073e-05	171	1image.tif:0021-0068:Ch1-T3	9	1672				171	0image.tif:0171-0198:Ch1-T3	9	6190
172	1image.tif:0035-0075:Ch1-T3	9	5974			5.85324e-05	172	1image.tif:0022-0076:Ch1-T3	9	2019				172	1image.tif:0001-0003:Ch1-T3	9	2565
173	1image.tif:0036-0076:Ch1-T3	9	3647			5.62699e-05	173	1image.tif:0023-0076:Ch1-T3	9	967				173	1image.tif:0002-0004:Ch1-T3	9	6609
174	1image.tif:0037-0077:Ch1-T3	9	17933			1.13317e-05	174	1image.tif:0024-0076:Ch1-T3	9	7530				174	1image.tif:0003-0006:Ch1-T3	9	5347
175	1image.tif:0038-0077:Ch1-T3	9	10087			4.71473e-05	175	1image.tif:0025-0076:Ch1-T3	9	5648				175	1image.tif:0004-0006:Ch1-T3	9	1478
176	1image.tif:0039-0078:Ch1-T3	9	9749			4.86586e-05	176	1image.tif:0026-0078:Ch1-T3	9	1919				176	1image.tif:0005-0007:Ch1-T3	9	9555
177	1image.tif:0040-0079:Ch1-T3	9	9438			4.99829e-05	177	1image.tif:0027-0079:Ch1-T3	9	1534				177	1image.tif:0006-0011:Ch1-T3	9	12394
178	1image.tif:0041-0081:Ch1-T3	9	14607			2.43924e-05	178	1image.tif:0028-0080:Ch1-T3	9	2339				178	1image.tif:0007-0011:Ch1-T3	9	12741
179	1image.tif:0042-0082:Ch1-T3	9	9658			4.9053e-05	179	1image.tif:0029-0085:Ch1-T3	9	4366				179	1image.tif:0008-0014:Ch1-T3	9	20402
180	1image.tif:0043-0083:Ch1-T3	9	35397			4.01388e-09	180	1image.tif:0030-0091:Ch1-T3	9	6706				180	1image.tif:0009-0015:Ch1-T3	9	5703
181	1image.tif:0044-0085:Ch1-T3	9	11966			3.78224e-05	181	1image.tif:0031-0092:Ch1-T3	9	5766				181	1image.tif:0010-0016:Ch1-T3	9	3925
182	1image.tif:0045-0085:Ch1-T3	9	15934			1.84863e-05	182	1image.tif:0032-0099:Ch1-T3	9	4728				182	1image.tif:0011-0017:Ch1-T3	9	2189
183	1image.tif:0046-0086:Ch1-T3	9	10371			4.58263e-05	183	1image.tif:0033-0106:Ch1-T3	9	2391				183	1image.tif:0012-0018:Ch1-T3	9	4117
184	1image.tif:0047-0092:Ch1-T3	9	12288			3.6143e-05	184	1image.tif:0034-0109:Ch1-T3	9	1073				184	1image.tif:0013-0020:Ch1-T3	9	14596
185	1image.tif:0048-0092:Ch1-T3	9	4094			5.72144e-05	185	1image.tif:0035-0109:Ch1-T3	9	4745				185	1image.tif:0014-0020:Ch1-T3	9	6894
186	1image.tif:0049-0094:Ch1-T3	9	3624			5.62152e-05	186	1image.tif:0036-0113:Ch1-T3	9	4802				186	1image.tif:0015-0021:Ch1-T3	9	11366
187	1image.tif:0050-0095:Ch1-T3	9	25107			9.61424e-07	187	1image.tif:0037-0126:Ch1-T3	9	1099				187	1image.tif:0016-0024:Ch1-T3	18	4772
188	1image.tif:0051-0095:Ch1-T3	9	4342			5.76378e-05	188	1image.tif:0038-0134:Ch1-T3	9	3760				188	1image.tif:0017-0024:Ch1-T3	9	10141
189	1image.tif:0052-0096:Ch1-T3	9	10209			4.65852e-05	189	1image.tif:0039-0139:Ch1-T3	9	588				189	1image.tif:0018-0025:Ch1-T3	9	2347
190	1image.tif:0053-0096:Ch1-T3	9	5546			5.86217e-05	190	1image.tif:0040-0145:Ch1-T3	9	1174				190	1image.tif:0019-0027:Ch1-T3	9	9184
191	1image.tif:0054-0097:Ch1-T3	9	3146			5.49473e-05	191	2image.tif:0001-0004:Ch1-T3	9	3835				191	1image.tif:0020-0028:Ch1-T3	9	3812
192	1image.tif:0055-0099:Ch1-T3	9	13218			3.13038e-05	192	2image.tif:0002-0005:Ch1-T3	9	2452				192	1image.tif:0021-0031:Ch1-T3	16	1513
193	1image.tif:0056-0099:Ch1-T3	9	12294			3.61117e-05	193	2image.tif:0003-0006:Ch1-T3	9	5831				193	1image.tif:0022-0032:Ch1-T3	9	4294
194	1image.tif:0057-0101:Ch1-T3	9	12511			3.4978e-05	194	2image.tif:0004-0006:Ch1-T3	9	1732				194	1image.tif:0023-0036:Ch1-T3	9	2421
195	1image.tif:0058-0101:Ch1-T3	9	10729			4.41042e-05	195	2image.tif:0005-0007:Ch1-T3	9	484				195	1image.tif:0024-0036:Ch1-T3	9	6276
196	1image.tif:0059-0101:Ch1-T3	9	7850			5.54915e-05	196	2image.tif:0006-0007:Ch1-T3	9	1362				196	1image.tif:0025-0037:Ch1-T3	9	12107
197	1image.tif:0060-0104:Ch1-T3	9	5589			5.86232e-05	197	2image.tif:0007-0009:Ch1-T3	9	3571				197	1image.tif:0026-0038:Ch1-T3	9	5214
198	1image.tif:0061-0108:Ch1-T3	9	9492			4.97578e-05	198	2image.tif:0008-0011:Ch1-T3	9	4260				198	1image.tif:0027-0038:Ch1-T3	9	7971
199	1image.tif:0062-0108:Ch1-T3	9	8703			5.28174e-05	199	2image.tif:0009-0011:Ch1-T3	9	1460				199	1image.tif:0028-0040:Ch1-T3	9	12218
200	1image.tif:0063-0108:Ch1-T3	9	3597			5.61501e-05	200	2image.tif:0010-0012:Ch1-T3	9	3270				200	1image.tif:0029-0042:Ch1-T3	18	6179
201	1image.tif:0064-0108:Ch1-T3	9	2945			5.43427e-05	201	2image.tif:0011-0014:Ch1-T3	9	886				201	1image.tif:0030-0040:Ch1-T3	9	7691
202	1image.tif:0065-0108:Ch1-T3	9	10161			4.68073e-05	202	2image.tif:0012-0015:Ch1-T3	9	636				202	1image.tif:0031-0043:Ch1-T3	9	6549
203	1image.tif:0066-0109:Ch1-T3	9	10819			4.36625e-05	203	2image.tif:0013-0015:Ch1-T3	9	2804				203	1image.tif:0032-0044:Ch1-T3	9	4115
204	1image.tif:0067-0109:Ch1-T3	9	8550			5.3349e-05	204	2image.tif:0014-0016:Ch1-T3	9	2850				204	1image.tif:0033-0047:Ch1-T3	9	5975
205	1image.tif:0068-0110:Ch1-T3	9	11711			3.91453e-05	205	2image.tif:0015-0018:Ch1-T3	9	7459				205	1image.tif:0034-0048:Ch1-T3	9	4918
206	1image.tif:0069-0110:Ch1-T3	9	14581			2.4516e-05	206	2image.tif:0016-0018:Ch1-T3	9	864				206	1image.tif:0035-0049:Ch1-T3	9	12093
207	1image.tif:0070-0112:Ch1-T3	9	10702			4.42361e-05	207	2image.tif:0017-0018:Ch1-T3	9	5585				207	1image.tif:0036-0050:Ch1-T3	9	3912
208	1image.tif:0071-0115:Ch1-T3	9	12110			3.70722e-05	208	2image.tif:0018-0020:Ch1-T3	9	3694				208	1image.tif:0037-0052:Ch1-T3	9	17185
209	1image.tif:0072-0116:Ch1-T3	9	6579			5.80136e-05	209	2image.tif:0019-0021:Ch1-T3	9	1505				209	1image.tif:0038-0056:Ch1-T3	9	5046
210	1image.tif:0073-0117:Ch1-T3	9	12525			3.49048e-05	210	2image.tif:0020-0022:Ch1-T3	9	1134				210	1image.tif:0039-0056:Ch1-T3	9	12375
211	1image.tif:0074-0117:Ch1-T3	9	10037			4.73752e-05	211	2image.tif:0021-0022:Ch1-T3	9	2282				211	1image.tif:0040-0060:Ch1-T3	9	10119
212	1image.tif:0075-0118:Ch1-T3	9	7116			5.71771e-05	212	2image.tif:0022-0027:Ch1-T3	9	2823				212	1image.tif:0041-0063:Ch1-T3	9	7438
213	1image.tif:0076-0119:Ch1-T3	9	3985			5.70053e-05	213	2image.tif:0023-0027:Ch1-T3	9	6130				213	1image.tif:0042-0065:Ch1-T3	9	4271
214	1image.tif:0077-0119:Ch1-T3	9	5559			5.86224e-05	214	2image.tif:0024-0031:Ch1-T3	9	4980				214	1image.tif:0043-0068:Ch1-T3	18	7389
215	1image.tif:0078-0123:Ch1-T3	9	8033			5.49794e-05	215	2image.tif:0025-0032:Ch1-T3	9	4472				215	1image.tif:0044-0067:Ch1-T3	9	11150
216	1image.tif:0079-0126:Ch1-T3	9	6730			5.78135e-05	216	2image.tif:0026-0032:Ch1-T3	9	2345				216	1image.tif:0045-0068:Ch1-T3	9	20686
217	1image.tif:0080-0127:Ch1-T3	9	3359			5.55426e-05	217	2image.tif:0027-0032:Ch1-T3	9	1023				217	1image.tif:0046-0071:Ch1-T3	9	3112
218	1image.tif:0081-0127:Ch1-T3	9	5919			5.85568e-05	218	2image.tif:0028-0032:Ch1-T3	9	3581				218	1image.tif:0047-0071:Ch1-T3	9	8363
219	1image.tif:0082-0127:Ch1-T3	9	14537			2.47257e-05	219	2image.tif:0029-0034:Ch1-T3	9	1905				219	1image.tif:0048-0072:Ch1-T3	9	11810
220	1image.tif:0083-0132:Ch1-T3	9	4657			5.80689e-05	220	2image.tif:0030-0036:Ch1-T3	9	2573				220	1image.tif:0049-0074:Ch1-T3	9	3986
221	1image.tif:0084-0134:Ch1-T3	9	6265			5.83398e-05	221	2image.tif:0031-0036:Ch1-T3	9	1774				221	1image.tif:0050-0075:Ch1-T3	9	5974
222	1image.tif:0085-0137:Ch1-T3	9	5683			5.86183e-05	222	2image.tif:0032-0036:Ch1-T3	9	3042				222	1image.tif:0051-0075:Ch1-T3	9	6726
223	1image.tif:0086-0137:Ch1-T3	9	8376			5.3927e-05	223	2image.tif:0033-0037:Ch1-T3	9	1009				223	1image.tif:0052-0076:Ch1-T3	9	3647
224	1image.tif:0087-0138:Ch1-T3	9	12046			3.74058e-05	224	2image.tif:0034-0038:Ch1-T3	9	9066				224	1image.tif:0053-0077:Ch1-T3	9	17933
225	1image.tif:0088-0139:Ch1-T3	9	4957			5.83661e-05	225	2image.tif:0035-0038:Ch1-T3	9	2253				225	1image.tif:0054-0077:Ch1-T3	9	10087
226	1image.tif:0089-0140:Ch1-T3	9	6932			5.75027e-05	226	2image.tif:0036-0039:Ch1-T3	9	4939				226	1image.tif:0055-0078:Ch1-T3	9	9749
227	1image.tif:0090-0143:Ch1-T3	9	12451			3.52914e-05	227	2image.tif:0037-0040:Ch1-T3	9	2546				227	1image.tif:0056-0079:Ch1-T3	9	9438
228	1image.tif:0091-0145:Ch1-T3	9	9344			5.03695e-05	228	2image.tif:0038-0040:Ch1-T3	9	6176				228	1image.tif:0057-0081:Ch1-T3	9	14607
229	1image.tif:0092-0146:Ch1-T3	9	12974			3.25657e-05	229	2image.tif:0039-0042:Ch1-T3	9	14405				229	1image.tif:0058-0082:Ch1-T3	9	9658
230	1image.tif:0093-0146:Ch1-T3	9	11971			3.77964e-05	230	2image.tif:0040-0042:Ch1-T3	9	3709				230	1image.tif:0059-0083:Ch1-T3	9	35397
231	1image.tif:0094-0146:Ch1-T3	9	9043			5.15614e-05	231	2image.tif:0041-0042:Ch1-T3	9	891				231	1image.tif:0060-0085:Ch1-T3	9	11966
232	1image.tif:0095-0147:Ch1-T3	9	21719			3.54022e-06	232	2image.tif:0042-0043:Ch1-T3	9	2078				232	1image.tif:0061-0085:Ch1-T3	9	15934
233	1image.tif:0096-0149:Ch1-T3	9	5508			5.86184e-05	233	2image.tif:0043-0044:Ch1-T3	9	1409				233	1image.tif:0062-0086:Ch1-T3	9	10371
234	1image.tif:0097-0150:Ch1-T3	9	6356			5.82578e-05	234	2image.tif:0044-0044:Ch1-T3	9	4839				234	1image.tif:0063-0089:Ch1-T3	9	5955
235	1image.tif:0098-0151:Ch1-T3	9	13706			2.88134e-05	235	2image.tif:0045-0045:Ch1-T3	9	3667				235	1image.tif:0064-0092:Ch1-T3	9	12288
236	1image.tif:0099-0152:Ch1-T3	9	4925			5.83397e-05	236	2image.tif:0046-0045:Ch1-T3	9	4964				236	1image.tif:0065-0092:Ch1-T3	9	4094
237	1image.tif:0100-0155:Ch1-T3	9	6084			5.84721e-05	237	2image.tif:0047-0045:Ch1-T3	9	2343				237	1image.tif:0066-0094:Ch1-T3	9	3624
238	1image.tif:0101-0156:Ch1-T3	9	4053			5.71373e-05	238	2image.tif:0048-0047:Ch1-T3	9	4517				238	1image.tif:0067-0095:Ch1-T3	9	25107
239	1image.tif:0102-0156:Ch1-T3	9	22864			2.34288e-06	239	2image.tif:0049-0048:Ch1-T3	9	3098				239	1image.tif:0068-0095:Ch1-T3	9	4342
240	2image.tif:0001-0002:Ch1-T3	9	6047			5.8494e-05	240	2image.tif:0050-0048:Ch1-T3	9	1322				240	1image.tif:0069-0098:Ch1-T3	18	16041
241	2image.tif:0002-0002:Ch1-T3	9	3704			5.6403e-05	241	2image.tif:0051-0051:Ch1-T3	9	3629				241	1image.tif:0070-0096:Ch1-T3	9	10209
242	2image.tif:0003-0005:Ch1-T3	9	10822			4.36478e-05	242	2image.tif:0052-0051:Ch1-T3	9	1681				242	1image.tif:0071-0096:Ch1-T3	9	5546
243	2image.tif:0004-0005:Ch1-T3	9	2233			5.18883e-05	243	2image.tif:0053-0053:Ch1-T3	9	33667				243	1image.tif:0072-0097:Ch1-T3	9	3146
244	2image.tif:0005-0005:Ch1-T3	9	2168			5.16417e-05	244	2image.tif:0054-0053:Ch1-T3	9	2516				244	1image.tif:0073-0099:Ch1-T3	9	13218
245	2image.tif:0006-0006:Ch1-T3	9	5686			5.8618e-05	245	2image.tif:0055-0053:Ch1-T3	9	1812				245	1image.tif:0074-0101:Ch1-T3	9	12511
246	2image.tif:0007-0007:Ch1-T3	9	4331			5.76206e-05	246	2image.tif:0056-0054:Ch1-T3	9	6868				246	1image.tif:0075-0101:Ch1-T3	9	10729
247	2image.tif:0008-0008:Ch1-T3	9	3376			5.5588e-05	247	2image.tif:0057-0054:Ch1-T3	9	4946				247	1image.tif:0076-0101:Ch1-T3	9	7850
248	2image.tif:0009-0010:Ch1-T3	9	3433			5.57381e-05	248	2image.tif:0058-0056:Ch1-T3	9	30527				248	1image.tif:0077-0104:Ch1-T3	9	5589
249	2image.tif:0010-0014:Ch1-T3	9	4424			5.77617e-05	249	2image.tif:0059-0057:Ch1-T3	9	18196				249	1image.tif:0078-0108:Ch1-T3	9	19688
250	2image.tif:0011-0015:Ch1-T3	9	4984			5.83874e-05	250	2image.tif:0060-0058:Ch1-T3	9	6432				250	1image.tif:0079-0108:Ch1-T3	9	9492
251	2image.tif:0012-0016:Ch1-T3	9	4572			5.79645e-05	251	2image.tif:0061-0058:Ch1-T3	9	2566				251	1image.tif:0080-0108:Ch1-T3	9	8703
252	2image.tif:0013-0018:Ch1-T3	9	5385			5.85953e-05	252	2image.tif:0062-0058:Ch1-T3	9	4371				252	1image.tif:0081-0108:Ch1-T3	9	3597
253	2image.tif:0014-0019:Ch1-T3	9	6215			5.83804e-05	253	2image.tif:0063-0060:Ch1-T3	9	1189				253	1image.tif:0082-0108:Ch1-T3	9	2945
254	2image.tif:0015-0023:Ch1-T3	9	5356			5.8587e-05	254	2image.tif:0064-0063:Ch1-T3	9	24876				254	1image.tif:0083-0108:Ch1-T3	9	10161
255	2image.tif:0016-0024:Ch1-T3	9	4639			5.80476e-05	255	2image.tif:0065-0064:Ch1-T3	9	3550				255	1image.tif:0084-0109:Ch1-T3	9	10819
256	2image.tif:0017-0025:Ch1-T3	9	10898			4.32723e-05	256	2image.tif:0066-0066:Ch1-T3	9	3094				256	1image.tif:0085-0109:Ch1-T3	9	8550
257	2image.tif:0018-0025:Ch1-T3	9	3800			5.66189e-05	257	2image.tif:0067-0066:Ch1-T3	9	2678				257	1image.tif:0086-0110:Ch1-T3	9	11711
258	2image.tif:0019-0025:Ch1-T3	9	2960			5.43892e-05	258	2image.tif:0068-0067:Ch1-T3	9	8251				258	1image.tif:0087-0110:Ch1-T3	9	7246
259	2image.tif:0020-0031:Ch1-T3	18	4223			5.74438e-05	259	2image.tif:0069-0067:Ch1-T3	9	10252				259	1image.tif:0088-0110:Ch1-T3	9	14581
260	2image.tif:0021-0030:Ch1-T3	9	1795			5.01604e-05	260	2image.tif:0070-0071:Ch1-T3	9	5232				260	1image.tif:0089-0112:Ch1-T3	9	10702
261	2image.tif:0022-0031:Ch1-T3	9	2962			5.43954e-05	261	2image.tif:0071-0071:Ch1-T3	9	2039				261	1image.tif:0090-0113:Ch1-T3	9	7162
262	2image.tif:0023-0033:Ch1-T3	9	2055			5.12046e-05	262	2image.tif:0072-0072:Ch1-T3	9	2072				262	1image.tif:0091-0113:Ch1-T3	9	2889
263	2image.tif:0024-0035:Ch1-T3	9	4916			5.83321e-05	263	2image.tif:0073-0072:Ch1-T3	9	7404				263	1image.tif:0092-0115:Ch1-T3	9	12110
264	2image.tif:0025-0043:Ch1-T3	9	4862			5.82841e-05	264	2image.tif:0074-0072:Ch1-T3	9	1541				264	1image.tif:0093-0116:Ch1-T3	9	6579
265	2image.tif:0026-0043:Ch1-T3	9	4339			5.76331e-05	265	2image.tif:0075-0072:Ch1-T3	9	1010				265	1image.tif:0094-0117:Ch1-T3	9	12525
266	2image.tif:0027-0043:Ch1-T3	9	4895			5.83139e-05	266	2image.tif:0076-0073:Ch1-T3	9	3997				266	1image.tif:0095-0117:Ch1-T3	9	10037
267	2image.tif:0028-0045:Ch1-T3	9	2102			5.13877e-05	267	2image.tif:0077-0074:Ch1-T3	9	6743				267	1image.tif:0096-0118:Ch1-T3	9	7116
268	2image.tif:0029-0045:Ch1-T3	9	2462			5.27283e-05	268	2image.tif:0078-0074:Ch1-T3	9	4053				268	1image.tif:0097-0119:Ch1-T3	9	3985
269	2image.tif:0030-0046:Ch1-T3	9	6880			5.75874e-05	269	2image.tif:0079-0075:Ch1-T3	9	7159				269	1image.tif:0098-0119:Ch1-T3	9	11636
270	2image.tif:0031-0052:Ch1-T3	9	4116			5.72549e-05	270	2image.tif:0080-0076:Ch1-T3	9	1695				270	1image.tif:0099-0119:Ch1-T3	9	5559
271	2image.tif:0032-0053:Ch1-T3	9	4405			5.77337e-05	271	2image.tif:0081-0076:Ch1-T3	9	5049				271	1image.tif:0100-0123:Ch1-T3	9	6617
272	2image.tif:0033-0054:Ch1-T3	9	8100			5.47831e-05	272	2image.tif:0082-0079:Ch1-T3	18	2534				272	1image.tif:0101-0123:Ch1-T3	9	8033
273	2image.tif:0034-0059:Ch1-T3	9	1302			4.80455e-05	273	2image.tif:0083-0077:Ch1-T3	9	1822				273	1image.tif:0102-0126:Ch1-T3	9	6730
274	2image.tif:0035-0060:Ch1-T3	9	3275			5.53135e-05	274	2image.tif:0084-0079:Ch1-T3	9	3826				274	1image.tif:0103-0127:Ch1-T3	9	3359
275	2image.tif:0036-0061:Ch1-T3	9	3917			5.68678e-05	275	2image.tif:0085-0080:Ch1-T3	9	1403				275	1image.tif:0104-0127:Ch1-T3	9	5919
276	2image.tif:0037-0070:Ch1-T3	9	2300			5.21388e-05	276	2image.tif:0086-0081:Ch1-T3	9	1852				276	1image.tif:0105-0127:Ch1-T3	9	14537
277	2image.tif:0038-0071:Ch1-T3	9	3382			5.5604e-05	277	2image.tif:0087-0083:Ch1-T3	18	14305				277	1image.tif:0106-0132:Ch1-T3	9	4657
278	2image.tif:0039-0071:Ch1-T3	9	1774			5.00738e-05	278	2image.tif:0088-0081:Ch1-T3	9	1859				278	1image.tif:0107-0132:Ch1-T3	9	11059
279	2image.tif:0040-0075:Ch1-T3	9	5303			5.85692e-05	279	2image.tif:0089-0082:Ch1-T3	9	244				279	1image.tif:0108-0134:Ch1-T3	9	6265
280	2image.tif:0041-0076:Ch1-T3	9	3403			5.56595e-05	280	2image.tif:0090-0083:Ch1-T3	9	2376				280	1image.tif:0109-0135:Ch1-T3	9	4283
281	2image.tif:0042-0076:Ch1-T3	9	2923			5.4274e-05	281	2image.tif:0091-0083:Ch1-T3	9	873				281	1image.tif:0110-0137:Ch1-T3	9	5683
282	2image.tif:0043-0078:Ch1-T3	9	3826			5.66756e-05	282	2image.tif:0092-0083:Ch1-T3	9	2301				282	1image.tif:0111-0137:Ch1-T3	9	8376
283	2image.tif:0044-0079:Ch1-T3	9	4141			5.73002e-05	283	2image.tif:0093-0084:Ch1-T3	9	868				283	1image.tif:0112-0138:Ch1-T3	9	12046
284	2image.tif:0045-0091:Ch1-T3	9	9629			4.91775e-05	284	2image.tif:0094-0086:Ch1-T3	9	2598				284	1image.tif:0113-0138:Ch1-T3	9	8307
285	2image.tif:0046-0101:Ch1-T3	9	10596			4.47508e-05	285	2image.tif:0095-0086:Ch1-T3	9	3822				285	1image.tif:0114-0139:Ch1-T3	9	4957
286	2image.tif:0047-0103:Ch1-T3	9	7188			5.70389e-05	286	2image.tif:0096-0086:Ch1-T3	9	1972				286	1image.tif:0115-0140:Ch1-T3	9	6932
287	2image.tif:0048-0104:Ch1-T3	9	5361			5.85885e-05	287	2image.tif:0097-0087:Ch1-T3	9	4801				287	1image.tif:0116-0142:Ch1-T3	9	17221
288	2image.tif:0049-0108:Ch1-T3	9	8548			5.33558e-05	288	2image.tif:0098-0087:Ch1-T3	9	6591				288	1image.tif:0117-0143:Ch1-T3	9	12451
289	2image.tif:0050-0117:Ch1-T3	9	4845			5.82682e-05	289	2image.tif:0099-0087:Ch1-T3	9	2336				289	1image.tif:0118-0144:Ch1-T3	9	5466
290	2image.tif:0051-0128:Ch1-T3	9	9027			5.16227e-05	290	2image.tif:0100-0089:Ch1-T3	9	2412				290	1image.tif:0119-0145:Ch1-T3	9	9344
291	2image.tif:0052-0130:Ch1-T3	9	18947			8.55362e-06	291	2image.tif:0101-0089:Ch1-T3	9	3098				291	1image.tif:0120-0146:Ch1-T3	9	12974
292	3image.tif:0001-0002:Ch1-T3	9	17438			1.28949e-05	292	2image.tif:0102-0089:Ch1-T3	9	7124				292	1image.tif:0121-0146:Ch1-T3	9	11971
293	3image.tif:0002-0005:Ch1-T3	9	4586			5.79823e-05	293	2image.tif:0103-0090:Ch1-T3	9	1998				293	1image.tif:0122-0146:Ch1-T3	9	9043
294	3image.tif:0003-0008:Ch1-T3	9	6330			5.82823e-05	294	2image.tif:0104-0090:Ch1-T3	9	5686				294	1image.tif:0123-0147:Ch1-T3	9	4269
295	3image.tif:0004-0009:Ch1-T3	9	5494			5.86167e-05	295	2image.tif:0105-0092:Ch1-T3	9	3315				295	1image.tif:0124-0147:Ch1-T3	9	21719
296	3image.tif:0005-0010:Ch1-T3	9	9858			4.8179e-05	296	2image.tif:0106-0095:Ch1-T3	9	2631				296	1image.tif:0125-0149:Ch1-T3	9	5508
297	3image.tif:0006-0010:Ch1-T3	9	13738			2.86521e-05	297	2image.tif:0107-0096:Ch1-T3	9	2493				297	1image.tif:0126-0150:Ch1-T3	9	6356
298	3image.tif:0007-0011:Ch1-T3	18	8405			5.38327e-05	298	2image.tif:0108-0096:Ch1-T3	9	7337				298	1image.tif:0127-0151:Ch1-T3	9	13706
299	3image.tif:0008-0014:Ch1-T3	9	16885			1.48048e-05	299	2image.tif:0109-0096:Ch1-T3	9	1364				299	1image.tif:0128-0152:Ch1-T3	9	4925
300	3image.tif:0009-0017:Ch1-T3	9	8118			5.47296e-05	300	2image.tif:0110-0097:Ch1-T3	9	2988				300	1image.tif:0129-0155:Ch1-T3	9	6084
301	3image.tif:0010-0018:Ch1-T3	9	9215			5.08891e-05	301	2image.tif:0111-0098:Ch1-T3	9	3147				301	1image.tif:0130-0156:Ch1-T3	9	4053
302	3image.tif:0011-0020:Ch1-T3	9	5964			5.85371e-05	302	2image.tif:0112-0099:Ch1-T3	9	5237				302	1image.tif:0131-0156:Ch1-T3	9	22864
303	3image.tif:0012-0021:Ch1-T3	9	10056			4.72888e-05	303	2image.tif:0113-0100:Ch1-T3	9	4643				303	2image.tif:0001-0004:Ch1-T3	18	9815
304	3image.tif:0013-0023:Ch1-T3	9	10920			4.31632e-05	304	2image.tif:0114-0101:Ch1-T3	9	10239				304	2image.tif:0002-0002:Ch1-T3	9	6047
305	3image.tif:0014-0025:Ch1-T3	9	10952			4.30042e-05	305	2image.tif:0115-0102:Ch1-T3	9	3889				305	2image.tif:0003-0002:Ch1-T3	9	3704
306	3image.tif:0015-0028:Ch1-T3	9	5848			5.85827e-05	306	2image.tif:0116-0104:Ch1-T3	9	2255				306	2image.tif:0004-0004:Ch1-T3	9	996
307	3image.tif:0016-0028:Ch1-T3	9	12116			3.70409e-05	307	2image.tif:0117-0105:Ch1-T3	9	2305				307	2image.tif:0005-0005:Ch1-T3	9	14249
308	3image.tif:0017-0033:Ch1-T3	9	8361			5.39754e-05	308	2image.tif:0118-0105:Ch1-T3	9	5729				308	2image.tif:0006-0005:Ch1-T3	9	2233
309	3image.tif:0018-0033:Ch1-T3	9	10146			4.68765e-05	309	2image.tif:0119-0105:Ch1-T3	9	8188				309	2image.tif:0007-0005:Ch1-T3	9	2168
310	3image.tif:0019-0034:Ch1-T3	9	5516			5.86192e-05	310	2image.tif:0120-0105:Ch1-T3	9	1589				310	2image.tif:0008-0006:Ch1-T3	9	5686
311	3image.tif:0020-0038:Ch1-T3	9	3308			5.54044e-05	311	2image.tif:0121-0106:Ch1-T3	9	5695				311	2image.tif:0009-0007:Ch1-T3	9	4331
312	3image.tif:0021-0041:Ch1-T3	9	3999			5.70329e-05	312	2image.tif:0122-0106:Ch1-T3	9	1918				312	2image.tif:0010-0007:Ch1-T3	9	4463
313	3image.tif:0022-0041:Ch1-T3	9	13770			2.8491e-05	313	2image.tif:0123-0106:Ch1-T3	9	2565				313	2image.tif:0011-0008:Ch1-T3	9	3376
314	3image.tif:0023-0042:Ch1-T3	9	14169			2.65077e-05	314	2image.tif:0124-0107:Ch1-T3	9	2797				314	2image.tif:0012-0009:Ch1-T3	9	3480
315	3image.tif:0024-0043:Ch1-T3	9	12575			3.46437e-05	315	2image.tif:0125-0108:Ch1-T3	9	3945				315	2image.tif:0013-0010:Ch1-T3	9	3433
316	3image.tif:0025-0048:Ch1-T3	9	2785			5.38325e-05	316	2image.tif:0126-0108:Ch1-T3	9	2512				316	2image.tif:0014-0010:Ch1-T3	9	3717
317	3image.tif:0026-0053:Ch1-T3	9	10707			4.42117e-05	317	2image.tif:0127-0110:Ch1-T3	9	11941				317	2image.tif:0015-0011:Ch1-T3	9	4217
318	3image.tif:0027-0055:Ch1-T3	9	12367			3.57303e-05	318	2image.tif:0128-0110:Ch1-T3	9	955				318	2image.tif:0016-0011:Ch1-T3	9	2920
319	3image.tif:0028-0056:Ch1-T3	9	3833			5.66907e-05	319	2image.tif:0129-0111:Ch1-T3	9	6984				319	2image.tif:0017-0014:Ch1-T3	9	4424
320	3image.tif:0029-0057:Ch1-T3	9	15796			1.90608e-05	320	2image.tif:0130-0112:Ch1-T3	9	7544				320	2image.tif:0018-0015:Ch1-T3	9	4984
321	3image.tif:0030-0060:Ch1-T3	9	7451			5.6483e-05	321	2image.tif:0131-0112:Ch1-T3	9	8160				321	2image.tif:0019-0016:Ch1-T3	9	4572
322	3image.tif:0031-0066:Ch1-T3	9	15652			1.96706e-05	322	2image.tif:0132-0115:Ch1-T3	9	2160				322	2image.tif:0020-0016:Ch1-T3	9	8482
323	3image.tif:0032-0071:Ch1-T3	9	16059			1.79745e-05	323	2image.tif:0133-0115:Ch1-T3	9	5752				323	2image.tif:0021-0018:Ch1-T3	9	5385
324	3image.tif:0033-0073:Ch1-T3	9	8840			5.23234e-05	324	2image.tif:0134-0115:Ch1-T3	9	3717				324	2image.tif:0022-0019:Ch1-T3	9	6215
325	3image.tif:0034-0074:Ch1-T3	9	14284			2.59456e-05	325	2image.tif:0135-0116:Ch1-T3	9	3227				325	2image.tif:0023-0023:Ch1-T3	9	5356
326	3image.tif:0035-0074:Ch1-T3	9	3290			5.5355e-05	326	2image.tif:0136-0117:Ch1-T3	9	5203				326	2image.tif:0024-0024:Ch1-T3	9	4639
327	3image.tif:0036-0077:Ch1-T3	9	17011			1.43545e-05	327	2image.tif:0137-0118:Ch1-T3	9	5535				327	2image.tif:0025-0025:Ch1-T3	9	10898
328	3image.tif:0037-0078:Ch1-T3	9	11227			4.16237e-05	328	2image.tif:0138-0120:Ch1-T3	9	966				328	2image.tif:0026-0025:Ch1-T3	9	3800
329	3image.tif:0038-0078:Ch1-T3	9	11331			4.10958e-05	329	2image.tif:0139-0120:Ch1-T3	9	4187				329	2image.tif:0027-0025:Ch1-T3	9	2960
330	3image.tif:0039-0079:Ch1-T3	9	21775			3.47175e-06	330	2image.tif:0140-0120:Ch1-T3	9	8470				330	2image.tif:0028-0026:Ch1-T3	9	4262
331	3image.tif:0040-0079:Ch1-T3	9	10070			4.7225e-05	331	2image.tif:0141-0121:Ch1-T3	9	6565				331	2image.tif:0029-0027:Ch1-T3	9	3299
332	3image.tif:0041-0081:Ch1-T3	9	6125			5.84457e-05	332	2image.tif:0142-0121:Ch1-T3	9	1547				332	2image.tif:0030-0031:Ch1-T3	18	4223
333	3image.tif:0042-0083:Ch1-T3	9	9088			5.13878e-05	333	2image.tif:0143-0121:Ch1-T3	9	1040				333	2image.tif:0031-0030:Ch1-T3	9	1795
334	3image.tif:0043-0085:Ch1-T3	9	12247			3.63572e-05	334	2image.tif:0144-0122:Ch1-T3	9	1943				334	2image.tif:0032-0031:Ch1-T3	9	2962
335	3image.tif:0044-0086:Ch1-T3	9	17001			1.43899e-05	335	2image.tif:0145-0123:Ch1-T3	9	4083				335	2image.tif:0033-0033:Ch1-T3	9	1752
336	3image.tif:0045-0087:Ch1-T3	9	5898			5.85651e-05	336	2image.tif:0146-0124:Ch1-T3	9	3016				336	2image.tif:0034-0033:Ch1-T3	9	2055
337	3image.tif:0046-0088:Ch1-T3	9	9008			5.16953e-05	337	2image.tif:0147-0124:Ch1-T3	9	4887				337	2image.tif:0035-0034:Ch1-T3	9	5069
338	3image.tif:0047-0090:Ch1-T3	9	6278			5.83287e-05	338	2image.tif:0148-0125:Ch1-T3	9	9567				338	2image.tif:0036-0035:Ch1-T3	9	4916
339	3image.tif:0048-0092:Ch1-T3	9	6619			5.79633e-05	339	2image.tif:0149-0125:Ch1-T3	9	1724				339	2image.tif:0037-0043:Ch1-T3	9	4862
340	3image.tif:0049-0092:Ch1-T3	9	4745			5.81677e-05	340	2image.tif:0150-0126:Ch1-T3	9	7189				340	2image.tif:0038-0043:Ch1-T3	9	4339
341	3image.tif:0050-0093:Ch1-T3	9	10506			4.51839e-05	341	2image.tif:0151-0127:Ch1-T3	9	3852				341	2image.tif:0039-0043:Ch1-T3	9	4895
342	3image.tif:0051-0093:Ch1-T3	9	2842			5.40171e-05	342	2image.tif:0152-0128:Ch1-T3	9	8536				342	2image.tif:0040-0045:Ch1-T3	9	2102
343	3image.tif:0052-0095:Ch1-T3	9	4918			5.83338e-05	343	2image.tif:0153-0128:Ch1-T3	9	3718				343	2image.tif:0041-0045:Ch1-T3	9	2462
344	3image.tif:0053-0096:Ch1-T3	9	6016			5.85111e-05	344	2image.tif:0154-0129:Ch1-T3	9	7484				344	2image.tif:0042-0046:Ch1-T3	9	6880
345	3image.tif:0054-0101:Ch1-T3	9	8256			5.43085e-05	345	2image.tif:0155-0130:Ch1-T3	9	18670				345	2image.tif:0043-0050:Ch1-T3	9	1638
346	3image.tif:0055-0101:Ch1-T3	9	14649			2.41934e-05	346	2image.tif:0156-0133:Ch1-T3	9	2631				346	2image.tif:0044-0052:Ch1-T3	9	4116
347	3image.tif:0056-0105:Ch1-T3	9	7029			5.7336e-05	347	2image.tif:0157-0134:Ch1-T3	9	2664				347	2image.tif:0045-0053:Ch1-T3	9	4405
348	3image.tif:0057-0106:Ch1-T3	9	13617			2.92636e-05	348	2image.tif:0158-0134:Ch1-T3	9	1240				348	2image.tif:0046-0054:Ch1-T3	9	8100
349	3image.tif:0058-0106:Ch1-T3	9	5768			5.86043e-05	349	2image.tif:0159-0134:Ch1-T3	9	5520				349	2image.tif:0047-0056:Ch1-T3	9	4059
350	3image.tif:0059-0107:Ch1-T3	9	19937			6.362e-06	350	2image.tif:0160-0135:Ch1-T3	9	4597				350	2image.tif:0048-0058:Ch1-T3	9	9621
351	3image.tif:0060-0108:Ch1-T3	9	8491			5.35482e-05	351	2image.tif:0161-0135:Ch1-T3	9	4127				351	2image.tif:0049-0059:Ch1-T3	9	1302
352	3image.tif:0061-0110:Ch1-T3	9	13136			3.17269e-05	352	2image.tif:0162-0136:Ch1-T3	9	4132				352	2image.tif:0050-0060:Ch1-T3	9	3275
353	3image.tif:0062-0114:Ch1-T3	9	3609			5.61791e-05	353	2image.tif:0163-0136:Ch1-T3	9	1522				353	2image.tif:0051-0060:Ch1-T3	9	5193
354	3image.tif:0063-0114:Ch1-T3	9	7465			5.64512e-05	354	2image.tif:0164-0136:Ch1-T3	9	9543				354	2image.tif:0052-0061:Ch1-T3	9	2052
355	3image.tif:0064-0120:Ch1-T3	9	4304			5.75777e-05	355	2image.tif:0165-0136:Ch1-T3	9	3858				355	2image.tif:0053-0061:Ch1-T3	9	3917
356	3image.tif:0065-0122:Ch1-T3	9	11541			4.00216e-05	356	2image.tif:0166-0137:Ch1-T3	9	2901				356	2image.tif:0054-0065:Ch1-T3	9	2241
357	3image.tif:0066-0125:Ch1-T3	9	4543			5.79269e-05	357	2image.tif:0167-0137:Ch1-T3	9	9676				357	2image.tif:0055-0070:Ch1-T3	9	2300
358	3image.tif:0067-0130:Ch1-T3	9	6125			5.84457e-05	358	2image.tif:0168-0138:Ch1-T3	9	2475				358	2image.tif:0056-0071:Ch1-T3	9	3382
359	3image.tif:0068-0130:Ch1-T3	9	10623			4.46201e-05	359	2image.tif:0169-0138:Ch1-T3	9	7596				359	2image.tif:0057-0071:Ch1-T3	9	1774
360	3image.tif:0069-0132:Ch1-T3	9	8834			5.23453e-05	360	2image.tif:0170-0139:Ch1-T3	9	3779				360	2image.tif:0058-0075:Ch1-T3	9	1154
361	3image.tif:0070-0139:Ch1-T3	9	5293			5.85655e-05	361	2image.tif:0171-0140:Ch1-T3	9	1557				361	2image.tif:0059-0075:Ch1-T3	9	5303
362	3image.tif:0071-0140:Ch1-T3	9	6602			5.79849e-05	362	2image.tif:0172-0140:Ch1-T3	9	1226				362	2image.tif:0060-0076:Ch1-T3	9	3403
363	4image.tif:0001-0002:Ch1-T3	9	10373			4.58169e-05	363	2image.tif:0173-0143:Ch1-T3	9	2329				363	2image.tif:0061-0076:Ch1-T3	9	2923
364	4image.tif:0002-0003:Ch1-T3	9	6941			5.74877e-05	364	2image.tif:0174-0143:Ch1-T3	9	3322				364	2image.tif:0062-0078:Ch1-T3	9	3826
365	4image.tif:0003-0003:Ch1-T3	9	11505			4.02064e-05	365	2image.tif:0175-0143:Ch1-T3	9	5389				365	2image.tif:0063-0079:Ch1-T3	9	4141
366	4image.tif:0004-0004:Ch1-T3	9	12945			3.27163e-05	366	2image.tif:0176-0143:Ch1-T3	9	2450				366	2image.tif:0064-0091:Ch1-T3	9	9629
367	4image.tif:0005-0005:Ch1-T3	9	10715			4.41726e-05	367	2image.tif:0177-0143:Ch1-T3	9	1976				367	2image.tif:0065-0094:Ch1-T3	9	10703
368	4image.tif:0006-0007:Ch1-T3	9	16199			1.74111e-05	368	2image.tif:0178-0143:Ch1-T3	9	2781				368	2image.tif:0066-0101:Ch1-T3	9	10596
369	4image.tif:0007-0007:Ch1-T3	9	9138			5.1193e-05	369	2image.tif:0179-0144:Ch1-T3	9	2814				369	2image.tif:0067-0103:Ch1-T3	9	7188
370	4image.tif:0008-0007:Ch1-T3	9	15696			1.94832e-05	370	2image.tif:0180-0145:Ch1-T3	9	2456				370	2image.tif:0068-0104:Ch1-T3	9	5361
371	4image.tif:0009-0009:Ch1-T3	9	3428			5.5725e-05	371	2image.tif:0181-0145:Ch1-T3	9	2387				371	2image.tif:0069-0106:Ch1-T3	9	3269
372	4image.tif:0010-0011:Ch1-T3	9	4069			5.71676e-05	372	2image.tif:0182-0146:Ch1-T3	9	2703				372	2image.tif:0070-0108:Ch1-T3	9	8548
373	4image.tif:0011-0011:Ch1-T3	9	12085			3.72026e-05	373	2image.tif:0183-0148:Ch1-T3	9	9213				373	2image.tif:0071-0117:Ch1-T3	9	4845
374	4image.tif:0012-0012:Ch1-T3	9	7010			5.73696e-05	374	2image.tif:0184-0149:Ch1-T3	9	922				374	2image.tif:0072-0128:Ch1-T3	9	9027
375	4image.tif:0013-0013:Ch1-T3	9	6432			5.81815e-05	375	2image.tif:0185-0151:Ch1-T3	9	1902				375	2image.tif:0073-0130:Ch1-T3	9	18947
376	4image.tif:0014-0015:Ch1-T3	9	6847			5.76395e-05	376	2image.tif:0186-0151:Ch1-T3	9	2609				376	3image.tif:0001-0002:Ch1-T3	9	17438
377	4image.tif:0015-0016:Ch1-T3	9	3523			5.59679e-05	377	2image.tif:0187-0151:Ch1-T3	9	5326				377	3image.tif:0002-0005:Ch1-T3	9	4586
378	4image.tif:0016-0017:Ch1-T3	9	6472			5.81384e-05	378	2image.tif:0188-0152:Ch1-T3	9	1347				378	3image.tif:0003-0008:Ch1-T3	9	6330
379	4image.tif:0017-0020:Ch1-T3	18	5424			5.86047e-05	379	2image.tif:0189-0154:Ch1-T3	9	3178				379	3image.tif:0004-0009:Ch1-T3	9	5494
380	4image.tif:0018-0018:Ch1-T3	9	6565			5.80307e-05	380	2image.tif:0190-0159:Ch1-T3	9	2959				380	3image.tif:0005-0010:Ch1-T3	9	9858
381	4image.tif:0019-0020:Ch1-T3	9	8852			5.22793e-05	381	2image.tif:0191-0159:Ch1-T3	9	1767				381	3image.tif:0006-0010:Ch1-T3	9	13738
382	4image.tif:0020-0020:Ch1-T3	9	3861			5.67506e-05	382	2image.tif:0192-0160:Ch1-T3	9	12198				382	3image.tif:0007-0011:Ch1-T3	18	8405
383	4image.tif:0021-0022:Ch1-T3	9	8762			5.26067e-05	383	2image.tif:0193-0160:Ch1-T3	9	3034				383	3image.tif:0008-0014:Ch1-T3	9	11830
384	4image.tif:0022-0022:Ch1-T3	9	9268			5.06772e-05	384	2image.tif:0194-0161:Ch1-T3	9	4928				384	3image.tif:0009-0014:Ch1-T3	9	16885
385	4image.tif:0023-0024:Ch1-T3	9	13286			3.09538e-05	385	2image.tif:0195-0161:Ch1-T3	9	11504				385	3image.tif:0010-0017:Ch1-T3	9	8118
386	4image.tif:0024-0024:Ch1-T3	9	4285			5.7547e-05	386	2image.tif:0196-0162:Ch1-T3	9	1546				386	3image.tif:0011-0018:Ch1-T3	9	9215
387	4image.tif:0025-0025:Ch1-T3	9	3550			5.60351e-05	387	2image.tif:0197-0164:Ch1-T3	9	3067				387	3image.tif:0012-0020:Ch1-T3	9	5964
388	4image.tif:0026-0026:Ch1-T3	9	3742			5.64897e-05	388	2image.tif:0198-0164:Ch1-T3	9	2334				388	3image.tif:0013-0021:Ch1-T3	9	10056
389	4image.tif:0027-0028:Ch1-T3	9	6565			5.80307e-05	389	2image.tif:0199-0164:Ch1-T3	9	2170				389	3image.tif:0014-0021:Ch1-T3	9	8170
390	4image.tif:0028-0030:Ch1-T3	9	11156			4.19824e-05	390	2image.tif:0200-0165:Ch1-T3	9	3769				390	3image.tif:0015-0023:Ch1-T3	9	10920
391	4image.tif:0029-0031:Ch1-T3	9	9456			4.99081e-05	391	2image.tif:0201-0167:Ch1-T3	9	2163				391	3image.tif:0016-0025:Ch1-T3	9	5228
392	4image.tif:0030-0031:Ch1-T3	9	7532			5.6296e-05	392	2image.tif:0202-0171:Ch1-T3	9	1952				392	3image.tif:0017-0025:Ch1-T3	9	10952
393	4image.tif:0031-0033:Ch1-T3	9	5141			5.84929e-05	393	2image.tif:0203-0171:Ch1-T3	9	1307				393	3image.tif:0018-0028:Ch1-T3	9	5848
394	4image.tif:0032-0035:Ch1-T3	9	6993			5.73992e-05	394	2image.tif:0204-0171:Ch1-T3	9	5568				394	3image.tif:0019-0028:Ch1-T3	9	12116
395	4image.tif:0033-0036:Ch1-T3	9	9531			4.9594e-05	395	2image.tif:0205-0173:Ch1-T3	9	2884				395	3image.tif:0020-0029:Ch1-T3	9	8238
396	4image.tif:0034-0037:Ch1-T3	9	5270			5.85564e-05	396	2image.tif:0206-0174:Ch1-T3	9	4571				396	3image.tif:0021-0029:Ch1-T3	9	9751
397	4image.tif:0035-0038:Ch1-T3	9	5783			5.86008e-05	397	2image.tif:0207-0176:Ch1-T3	9	2418				397	3image.tif:0022-0031:Ch1-T3	9	10154
398	4image.tif:0036-0041:Ch1-T3	9	1922			5.0677e-05	398	2image.tif:0208-0177:Ch1-T3	9	1573				398	3image.tif:0023-0033:Ch1-T3	9	8361
399	4image.tif:0037-0041:Ch1-T3	9	2407			5.25308e-05	399	2image.tif:0209-0177:Ch1-T3	9	1318				399	3image.tif:0024-0033:Ch1-T3	9	10146
400	4image.tif:0038-0043:Ch1-T3	9	6368			5.82462e-05	400	2image.tif:0210-0177:Ch1-T3	9	3112				400	3image.tif:0025-0034:Ch1-T3	9	5516
401	4image.tif:0039-0045:Ch1-T3	9	6398			5.82165e-05	401	2image.tif:0211-0179:Ch1-T3	9	5694				401	3image.tif:0026-0035:Ch1-T3	9	14202
402	4image.tif:0040-0046:Ch1-T3	9	7795			5.56385e-05	402	2image.tif:0212-0179:Ch1-T3	9	6646				402	3image.tif:0027-0038:Ch1-T3	9	3308
403	4image.tif:0041-0047:Ch1-T3	9	6922			5.75192e-05	403	2image.tif:0213-0180:Ch1-T3	9	1312				403	3image.tif:0028-0041:Ch1-T3	9	3999
404	4image.tif:0042-0051:Ch1-T3	9	7894			5.53716e-05	404	2image.tif:0214-0180:Ch1-T3	9	1899				404	3image.tif:0029-0041:Ch1-T3	9	13770
405	4image.tif:0043-0052:Ch1-T3	9	8582			5.32396e-05	405	2image.tif:0215-0180:Ch1-T3	9	2894				405	3image.tif:0030-0042:Ch1-T3	9	14169
406	4image.tif:0044-0055:Ch1-T3	9	6015			5.85117e-05	406	2image.tif:0216-0180:Ch1-T3	9	1720				406	3image.tif:0031-0043:Ch1-T3	9	12575
407	4image.tif:0045-0060:Ch1-T3	9	5557			5.86223e-05	407	2image.tif:0217-0180:Ch1-T3	9	1340				407	3image.tif:0032-0044:Ch1-T3	9	6820
408	4image.tif:0046-0060:Ch1-T3	9	6842			5.76472e-05	408	2image.tif:0218-0182:Ch1-T3	9	2795				408	3image.tif:0033-0048:Ch1-T3	9	7381
409	4image.tif:0047-0061:Ch1-T3	9	12907			3.29136e-05	409	2image.tif:0219-0184:Ch1-T3	9	7048				409	3image.tif:0034-0048:Ch1-T3	9	2785
410	4image.tif:0048-0061:Ch1-T3	9	3631			5.62319e-05	410	2image.tif:0220-0185:Ch1-T3	9	3235				410	3image.tif:0035-0050:Ch1-T3	9	6057
411	4image.tif:0049-0064:Ch1-T3	9	6235			5.83645e-05	411	2image.tif:0221-0187:Ch1-T3	9	2218				411	3image.tif:0036-0053:Ch1-T3	9	10707
412	4image.tif:0050-0066:Ch1-T3	9	6833			5.76611e-05	412	2image.tif:0222-0187:Ch1-T3	9	4739				412	3image.tif:0037-0055:Ch1-T3	9	12367
413	4image.tif:0051-0066:Ch1-T3	9	5879			5.85722e-05	413	2image.tif:0223-0188:Ch1-T3	9	1924				413	3image.tif:0038-0056:Ch1-T3	9	3833
414	4image.tif:0052-0068:Ch1-T3	9	10343			4.59585e-05	414	2image.tif:0224-0189:Ch1-T3	9	4547				414	3image.tif:0039-0057:Ch1-T3	9	15796
415	4image.tif:0053-0068:Ch1-T3	9	14021			2.72376e-05	415	2image.tif:0225-0190:Ch1-T3	9	3255				415	3image.tif:0040-0060:Ch1-T3	9	7451
416	4image.tif:0054-0074:Ch1-T3	9	8275			5.42491e-05	416	2image.tif:0226-0190:Ch1-T3	9	1142				416	3image.tif:0041-0066:Ch1-T3	9	15652
417	4image.tif:0055-0075:Ch1-T3	9	10041			4.73571e-05	417	2image.tif:0227-0190:Ch1-T3	9	10971				417	3image.tif:0042-0069:Ch1-T3	9	7908
418	4image.tif:0056-0078:Ch1-T3	9	7681			5.59328e-05	418	2image.tif:0228-0191:Ch1-T3	9	6866				418	3image.tif:0043-0071:Ch1-T3	9	16059
419	4image.tif:0057-0078:Ch1-T3	9	6526			5.80772e-05	419	2image.tif:0229-0191:Ch1-T3	9	27499				419	3image.tif:0044-0073:Ch1-T3	9	8840
420	4image.tif:0058-0083:Ch1-T3	9	17476			1.277e-05	420	2image.tif:0230-0191:Ch1-T3	9	955				420	3image.tif:0045-0074:Ch1-T3	9	14284
421	4image.tif:0059-0084:Ch1-T3	9	14474			2.50272e-05	421	2image.tif:0231-0193:Ch1-T3	9	11268				421	3image.tif:0046-0074:Ch1-T3	9	3290
422	4image.tif:0060-0084:Ch1-T3	9	12564			3.47012e-05	422	2image.tif:0232-0194:Ch1-T3	9	3270				422	3image.tif:0047-0077:Ch1-T3	9	17011
423	4image.tif:0061-0085:Ch1-T3	9	7726			5.58183e-05	423	2image.tif:0233-0195:Ch1-T3	9	6364				423	3image.tif:0048-0078:Ch1-T3	9	11227
424	4image.tif:0062-0088:Ch1-T3	9	18116			1.07886e-05	424	2image.tif:0234-0196:Ch1-T3	9	4821				424	3image.tif:0049-0078:Ch1-T3	9	11331
425	4image.tif:0063-0098:Ch1-T3	9	12844			3.32412e-05	425	2image.tif:0235-0196:Ch1-T3	9	2527				425	3image.tif:0050-0079:Ch1-T3	9	21775
426	4image.tif:0064-0101:Ch1-T3	9	5480			5.86148e-05	426	2image.tif:0236-0197:Ch1-T3	9	5453				426	3image.tif:0051-0079:Ch1-T3	9	10070
427	4image.tif:0065-0101:Ch1-T3	9	10948			4.3024e-05	427	2image.tif:0237-0197:Ch1-T3	9	1468				427	3image.tif:0052-0081:Ch1-T3	9	6125
428	4image.tif:0066-0102:Ch1-T3	9	6310			5.83005e-05	428	2image.tif:0238-0199:Ch1-T3	9	10453				428	3image.tif:0053-0083:Ch1-T3	9	9088
429	4image.tif:0067-0103:Ch1-T3	9	13745			2.86168e-05	429	2image.tif:0239-0200:Ch1-T3	9	3886				429	3image.tif:0054-0085:Ch1-T3	9	12247
430	4image.tif:0068-0105:Ch1-T3	9	11810			3.86327e-05	430	2image.tif:0240-0204:Ch1-T3	9	12656				430	3image.tif:0055-0086:Ch1-T3	9	17001
431	4image.tif:0069-0107:Ch1-T3	9	6588			5.80024e-05	431	2image.tif:0241-0205:Ch1-T3	9	1967				431	3image.tif:0056-0087:Ch1-T3	9	5898
432	4image.tif:0070-0113:Ch1-T3	9	10652			4.44795e-05	432	2image.tif:0242-0206:Ch1-T3	9	55762				432	3image.tif:0057-0088:Ch1-T3	9	9008
433	4image.tif:0071-0115:Ch1-T3	9	7295			5.68223e-05	433	2image.tif:0243-0210:Ch1-T3	9	1557				433	3image.tif:0058-0090:Ch1-T3	9	6278
434	4image.tif:0072-0117:Ch1-T3	9	5655			5.86209e-05	434	2image.tif:0244-0210:Ch1-T3	9	5757				434	3image.tif:0059-0092:Ch1-T3	9	6619
435	4image.tif:0073-0117:Ch1-T3	9	9671			4.8997e-05	435	2image.tif:0245-0210:Ch1-T3	9	3515				435	3image.tif:0060-0092:Ch1-T3	9	4745
436	4image.tif:0074-0118:Ch1-T3	9	8776			5.25562e-05	436	2image.tif:0246-0214:Ch1-T3	9	6636				436	3image.tif:0061-0093:Ch1-T3	9	10506
437	4image.tif:0075-0118:Ch1-T3	9	7793			5.56438e-05	437	2image.tif:0247-0217:Ch1-T3	9	6363				437	3image.tif:0062-0093:Ch1-T3	9	2842
438	4image.tif:0076-0120:Ch1-T3	9	9372			5.0255e-05	438	2image.tif:0248-0217:Ch1-T3	9	3926				438	3image.tif:0063-0095:Ch1-T3	9	4918
439	4image.tif:0077-0121:Ch1-T3	9	5230			5.85389e-05	439	2image.tif:0249-0217:Ch1-T3	9	10892				439	3image.tif:0064-0096:Ch1-T3	9	6016
440	4image.tif:0078-0123:Ch1-T3	9	5575			5.86229e-05	440	2image.tif:0250-0218:Ch1-T3	9	1367				440	3image.tif:0065-0101:Ch1-T3	9	7865
441	4image.tif:0079-0127:Ch1-T3	9	13665			2.90205e-05	441	2image.tif:0251-0218:Ch1-T3	9	3509				441	3image.tif:0066-0101:Ch1-T3	9	8256
442	4image.tif:0080-0128:Ch1-T3	9	8938			5.19599e-05	442	2image.tif:0252-0222:Ch1-T3	9	3564				442	3image.tif:0067-0101:Ch1-T3	9	14649
443	4image.tif:0081-0128:Ch1-T3	9	7723			5.5826e-05	443	2image.tif:0253-0223:Ch1-T3	9	2615				443	3image.tif:0068-0105:Ch1-T3	9	7029
444	4image.tif:0082-0130:Ch1-T3	9	6685			5.7876e-05	444	2image.tif:0254-0223:Ch1-T3	9	8638				444	3image.tif:0069-0106:Ch1-T3	9	13617
445	4image.tif:0083-0133:Ch1-T3	9	3049			5.46607e-05	445	2image.tif:0255-0224:Ch1-T3	9	4650				445	3image.tif:0070-0106:Ch1-T3	9	5768
446	4image.tif:0084-0133:Ch1-T3	9	7401			5.65948e-05	446	3image.tif:0001-0002:Ch1-T3	9	5488				446	3image.tif:0071-0107:Ch1-T3	9	19937
447	4image.tif:0085-0135:Ch1-T3	9	7965			5.51738e-05	447	3image.tif:0002-0003:Ch1-T3	9	1008				447	3image.tif:0072-0108:Ch1-T3	9	8491
448	4image.tif:0086-0137:Ch1-T3	9	7091			5.72237e-05	448	3image.tif:0003-0006:Ch1-T3	9	3645				448	3image.tif:0073-0109:Ch1-T3	9	6336
449	4image.tif:0087-0137:Ch1-T3	9	6727			5.78178e-05	449	3image.tif:0004-0009:Ch1-T3	9	14400				449	3image.tif:0074-0110:Ch1-T3	9	13136
450	4image.tif:0088-0144:Ch1-T3	9	7295			5.68223e-05	450	3image.tif:0005-0009:Ch1-T3	9	3276				450	3image.tif:0075-0114:Ch1-T3	9	3609
451	4image.tif:0089-0145:Ch1-T3	9	6899			5.75568e-05	451	3image.tif:0006-0011:Ch1-T3	9	6977				451	3image.tif:0076-0114:Ch1-T3	9	7465
452	4image.tif:0090-0145:Ch1-T3	9	6277			5.83296e-05	452	3image.tif:0007-0013:Ch1-T3	9	2222				452	3image.tif:0077-0117:Ch1-T3	9	6399
453	5image.tif:0001-0004:Ch1-T3	9	10570			4.48763e-05	453	3image.tif:0008-0018:Ch1-T3	9	1822				453	3image.tif:0078-0120:Ch1-T3	9	4304
454	5image.tif:0002-0004:Ch1-T3	9	11631			3.95583e-05	454	3image.tif:0009-0020:Ch1-T3	9	1136				454	3image.tif:0079-0121:Ch1-T3	9	11818
455	5image.tif:0003-0005:Ch1-T3	9	3611			5.6184e-05	455	3image.tif:0010-0020:Ch1-T3	9	2078				455	3image.tif:0080-0122:Ch1-T3	9	11541
456	5image.tif:0004-0005:Ch1-T3	9	5057			5.84403e-05	456	3image.tif:0011-0021:Ch1-T3	9	3038				456	3image.tif:0081-0125:Ch1-T3	9	4543
457	5image.tif:0005-0005:Ch1-T3	9	8938			5.19599e-05	457	3image.tif:0012-0023:Ch1-T3	9	1673				457	3image.tif:0082-0125:Ch1-T3	9	8760
458	5image.tif:0006-0005:Ch1-T3	9	7723			5.5826e-05	458	3image.tif:0013-0029:Ch1-T3	9	2585				458	3image.tif:0083-0129:Ch1-T3	9	6251
459	5image.tif:0007-0008:Ch1-T3	9	9143			5.11734e-05	459	3image.tif:0014-0032:Ch1-T3	9	987				459	3image.tif:0084-0130:Ch1-T3	9	6125
460	5image.tif:0008-0010:Ch1-T3	9	7386			5.66277e-05	460	3image.tif:0015-0035:Ch1-T3	9	4097				460	3image.tif:0085-0130:Ch1-T3	9	10623
461	5image.tif:0009-0010:Ch1-T3	9	4867			5.82887e-05	461	3image.tif:0016-0035:Ch1-T3	9	2804				461	3image.tif:0086-0132:Ch1-T3	9	8834
462	5image.tif:0010-0010:Ch1-T3	9	3049			5.46607e-05	462	3image.tif:0017-0035:Ch1-T3	9	5102				462	3image.tif:0087-0137:Ch1-T3	9	6178
463	5image.tif:0011-0012:Ch1-T3	9	16402			1.66129e-05	463	3image.tif:0018-0037:Ch1-T3	9	2590				463	3image.tif:0088-0139:Ch1-T3	9	5293
464	5image.tif:0012-0012:Ch1-T3	9	7965			5.51738e-05	464	3image.tif:0019-0038:Ch1-T3	9	5081				464	3image.tif:0089-0140:Ch1-T3	9	6602
465	5image.tif:0013-0013:Ch1-T3	9	8645			5.30214e-05	465	3image.tif:0020-0039:Ch1-T3	9	7576				465	4image.tif:0001-0002:Ch1-T3	9	6210
466	5image.tif:0014-0013:Ch1-T3	9	10351			4.59208e-05	466	3image.tif:0021-0042:Ch1-T3	9	5655				466	4image.tif:0002-0002:Ch1-T3	9	10373
467	5image.tif:0015-0014:Ch1-T3	9	7091			5.72237e-05	467	3image.tif:0022-0043:Ch1-T3	9	3210				467	4image.tif:0003-0003:Ch1-T3	9	6941
468	5image.tif:0016-0018:Ch1-T3	9	8112			5.47475e-05	468	3image.tif:0023-0043:Ch1-T3	9	12533				468	4image.tif:0004-0003:Ch1-T3	9	11505
469	5image.tif:0017-0019:Ch1-T3	9	11293			4.1289e-05	469	3image.tif:0024-0044:Ch1-T3	9	1286				469	4image.tif:0005-0004:Ch1-T3	9	12945
470	5image.tif:0018-0021:Ch1-T3	9	8667			5.29444e-05	470	3image.tif:0025-0047:Ch1-T3	9	2714				470	4image.tif:0006-0005:Ch1-T3	9	10715
471	5image.tif:0019-0021:Ch1-T3	9	6975			5.74302e-05	471	3image.tif:0026-0047:Ch1-T3	9	26743				471	4image.tif:0007-0007:Ch1-T3	9	16199
472	5image.tif:0020-0022:Ch1-T3	9	6899			5.75568e-05	472	3image.tif:0027-0049:Ch1-T3	9	3640				472	4image.tif:0008-0007:Ch1-T3	9	9138
473	5image.tif:0021-0022:Ch1-T3	9	6277			5.83296e-05	473	3image.tif:0028-0049:Ch1-T3	9	2800				473	4image.tif:0009-0007:Ch1-T3	9	15696
474	5image.tif:0022-0024:Ch1-T3	9	5117			5.84787e-05	474	3image.tif:0029-0049:Ch1-T3	9	8965				474	4image.tif:0010-0009:Ch1-T3	9	3428
475	5image.tif:0023-0025:Ch1-T3	9	1444			4.86715e-05	475	3image.tif:0030-0051:Ch1-T3	9	3270				475	4image.tif:0011-0011:Ch1-T3	9	4069
476	5image.tif:0024-0027:Ch1-T3	9	12986			3.25035e-05	476	3image.tif:0031-0052:Ch1-T3	9	1981				476	4image.tif:0012-0011:Ch1-T3	9	12085
477	5image.tif:0025-0027:Ch1-T3	9	3516			5.59503e-05	477	3image.tif:0032-0055:Ch1-T3	9	2903				477	4image.tif:0013-0012:Ch1-T3	9	7010
478	5image.tif:0026-0028:Ch1-T3	9	6066			5.8483e-05	478	3image.tif:0033-0055:Ch1-T3	9	6575				478	4image.tif:0014-0013:Ch1-T3	9	6432
479	5image.tif:0027-0032:Ch1-T3	9	8516			5.34642e-05	479	3image.tif:0034-0057:Ch1-T3	9	616				479	4image.tif:0015-0015:Ch1-T3	9	8332
480	5image.tif:0028-0032:Ch1-T3	9	2637			5.33386e-05	480	3image.tif:0035-0058:Ch1-T3	9	4321				480	4image.tif:0016-0015:Ch1-T3	9	6847
481	5image.tif:0029-0037:Ch1-T3	9	7799			5.56279e-05	481	3image.tif:0036-0059:Ch1-T3	9	2775				481	4image.tif:0017-0016:Ch1-T3	9	3523
482	5image.tif:0030-0038:Ch1-T3	9	7110			5.71884e-05	482	3image.tif:0037-0059:Ch1-T3	9	10193				482	4image.tif:0018-0017:Ch1-T3	9	6472
483	5image.tif:0031-0038:Ch1-T3	9	8959			5.1881e-05	483	3image.tif:0038-0061:Ch1-T3	9	5888				483	4image.tif:0019-0020:Ch1-T3	18	5424
484	5image.tif:0032-0039:Ch1-T3	9	9748			4.8663e-05	484	3image.tif:0039-0064:Ch1-T3	18	1559				484	4image.tif:0020-0018:Ch1-T3	9	6565
485	5image.tif:0033-0043:Ch1-T3	9	8980			5.18016e-05	485	3image.tif:0040-0064:Ch1-T3	9	3469				485	4image.tif:0021-0020:Ch1-T3	9	8203
486	5image.tif:0034-0046:Ch1-T3	9	7177			5.70604e-05	486	3image.tif:0041-0065:Ch1-T3	9	635				486	4image.tif:0022-0020:Ch1-T3	9	8852
487	5image.tif:0035-0046:Ch1-T3	9	6150			5.84286e-05	487	3image.tif:0042-0067:Ch1-T3	9	766				487	4image.tif:0023-0020:Ch1-T3	9	3861
488	5image.tif:0036-0047:Ch1-T3	9	12038			3.74475e-05	488	3image.tif:0043-0068:Ch1-T3	9	6626				488	4image.tif:0024-0022:Ch1-T3	9	8762
489	5image.tif:0037-0053:Ch1-T3	9	14229			2.62139e-05	489	3image.tif:0044-0068:Ch1-T3	9	2309				489	4image.tif:0025-0022:Ch1-T3	9	9268
490	5image.tif:0038-0056:Ch1-T3	9	8554			5.33354e-05	490	3image.tif:0045-0070:Ch1-T3	9	3158				490	4image.tif:0026-0024:Ch1-T3	9	13286
491	5image.tif:0039-0056:Ch1-T3	9	7472			5.64352e-05	491	3image.tif:0046-0071:Ch1-T3	9	2063				491	4image.tif:0027-0024:Ch1-T3	9	4285
492	5image.tif:0040-0057:Ch1-T3	9	7262			5.68905e-05	492	3image.tif:0047-0071:Ch1-T3	9	8394				492	4image.tif:0028-0025:Ch1-T3	9	3550
493	5image.tif:0041-0057:Ch1-T3	9	10447			4.54657e-05	493	3image.tif:0048-0071:Ch1-T3	9	11368				493	4image.tif:0029-0026:Ch1-T3	9	3742
494	5image.tif:0042-0059:Ch1-T3	9	4505			5.7876e-05	494	3image.tif:0049-0076:Ch1-T3	9	4007				494	4image.tif:0030-0028:Ch1-T3	9	6565
495	5image.tif:0043-0064:Ch1-T3	9	5300			5.85681e-05	495	3image.tif:0050-0077:Ch1-T3	9	27696				495	4image.tif:0031-0030:Ch1-T3	9	11156
496	5image.tif:0044-0064:Ch1-T3	9	19467			7.34127e-06	496	3image.tif:0051-0079:Ch1-T3	9	2288				496	4image.tif:0032-0031:Ch1-T3	9	9456
497	5image.tif:0045-0066:Ch1-T3	9	8557			5.33251e-05	497	3image.tif:0052-0080:Ch1-T3	9	2399				497	4image.tif:0033-0031:Ch1-T3	9	7532
498	5image.tif:0046-0068:Ch1-T3	9	13664			2.90256e-05	498	3image.tif:0053-0080:Ch1-T3	9	9642				498	4image.tif:0034-0033:Ch1-T3	9	5141
499	5image.tif:0047-0070:Ch1-T3	9	14719			2.38633e-05	499	3image.tif:0054-0081:Ch1-T3	9	2126				499	4image.tif:0035-0035:Ch1-T3	9	6993
500	5image.tif:0048-0071:Ch1-T3	9	6696			5.7861e-05	500	3image.tif:0055-0084:Ch1-T3	9	713				500	4image.tif:0036-0036:Ch1-T3	9	9531
501	5image.tif:0049-0073:Ch1-T3	9	4357			5.76611e-05	501	3image.tif:0056-0085:Ch1-T3	9	2458				501	4image.tif:0037-0037:Ch1-T3	9	5270
502	5image.tif:0050-0075:Ch1-T3	9	14636			2.42549e-05	502	3image.tif:0057-0085:Ch1-T3	9	4284				502	4image.tif:0038-0038:Ch1-T3	9	5783
503	5image.tif:0051-0075:Ch1-T3	9	9609			4.92631e-05	503	3image.tif:0058-0085:Ch1-T3	9	2855				503	4image.tif:0039-0040:Ch1-T3	9	5350
504	5image.tif:0052-0078:Ch1-T3	9	3608			5.61767e-05	504	3image.tif:0059-0087:Ch1-T3	9	2798				504	4image.tif:0040-0041:Ch1-T3	9	1922
505	5image.tif:0053-0079:Ch1-T3	9	6404			5.82104e-05	505	3image.tif:0060-0089:Ch1-T3	9	1856				505	4image.tif:0041-0041:Ch1-T3	9	2407
506	5image.tif:0054-0080:Ch1-T3	9	7551			5.6251e-05	506	3image.tif:0061-0091:Ch1-T3	18	2789				506	4image.tif:0042-0043:Ch1-T3	9	6368
507	5image.tif:0055-0080:Ch1-T3	9	7589			5.61599e-05	507	3image.tif:0062-0090:Ch1-T3	9	2421				507	4image.tif:0043-0045:Ch1-T3	9	6398
508	5image.tif:0056-0084:Ch1-T3	9	6165			5.84179e-05	508	3image.tif:0063-0091:Ch1-T3	9	5296				508	4image.tif:0044-0046:Ch1-T3	9	7795
509	5image.tif:0057-0088:Ch1-T3	9	7804			5.56147e-05	509	3image.tif:0064-0091:Ch1-T3	9	6097				509	4image.tif:0045-0047:Ch1-T3	9	6922
510	5image.tif:0058-0093:Ch1-T3	9	3391			5.56278e-05	510	3image.tif:0065-0092:Ch1-T3	9	3515				510	4image.tif:0046-0051:Ch1-T3	9	7894
511	5image.tif:0059-0095:Ch1-T3	9	3592			5.6138e-05	511	3image.tif:0066-0093:Ch1-T3	9	3617				511	4image.tif:0047-0052:Ch1-T3	9	8582
512	5image.tif:0060-0096:Ch1-T3	9	10179			4.67242e-05	512	3image.tif:0067-0096:Ch1-T3	9	6039				512	4image.tif:0048-0055:Ch1-T3	9	8407
513	5image.tif:0061-0103:Ch1-T3	9	6551			5.80476e-05	513	3image.tif:0068-0097:Ch1-T3	9	2053				513	4image.tif:0049-0055:Ch1-T3	9	6015
514	5image.tif:0062-0105:Ch1-T3	9	6129			5.8443e-05	514	3image.tif:0069-0099:Ch1-T3	9	3469				514	4image.tif:0050-0060:Ch1-T3	9	5557
515	5image.tif:0063-0105:Ch1-T3	9	13761			2.85363e-05	515	3image.tif:0070-0099:Ch1-T3	9	1540				515	4image.tif:0051-0060:Ch1-T3	9	6842
516	5image.tif:0064-0111:Ch1-T3	9	3333			5.54725e-05	516	3image.tif:0071-0099:Ch1-T3	9	7234				516	4image.tif:0052-0061:Ch1-T3	9	12907
517	5image.tif:0065-0112:Ch1-T3	9	5524			5.862e-05	517	3image.tif:0072-0100:Ch1-T3	9	2714				517	4image.tif:0053-0061:Ch1-T3	9	3631
518	5image.tif:0066-0118:Ch1-T3	9	9521			4.96361e-05	518	3image.tif:0073-0102:Ch1-T3	9	2681				518	4image.tif:0054-0064:Ch1-T3	9	6235
519	5image.tif:0067-0118:Ch1-T3	9	2772			5.379e-05	519	3image.tif:0074-0102:Ch1-T3	9	713				519	4image.tif:0055-0066:Ch1-T3	9	6833
520	5image.tif:0068-0135:Ch1-T3	18	9217			5.08811e-05	520	3image.tif:0075-0102:Ch1-T3	9	1200				520	4image.tif:0056-0066:Ch1-T3	9	5879
521	5image.tif:0069-0139:Ch1-T3	9	7547			5.62605e-05	521	3image.tif:0076-0105:Ch1-T3	9	2105				521	4image.tif:0057-0068:Ch1-T3	9	10343
522	5image.tif:0070-0145:Ch1-T3	9	12702			3.3981e-05	522	3image.tif:0077-0105:Ch1-T3	9	5494				522	4image.tif:0058-0068:Ch1-T3	9	14021
523	5image.tif:0071-0147:Ch1-T3	9	8739			5.26892e-05	523	3image.tif:0078-0106:Ch1-T3	9	1051				523	4image.tif:0059-0069:Ch1-T3	9	4570
524	5image.tif:0072-0149:Ch1-T3	9	9821			4.83427e-05	524	3image.tif:0079-0106:Ch1-T3	9	766				524	4image.tif:0060-0074:Ch1-T3	9	8275
525	5image.tif:0073-0150:Ch1-T3	9	7841			5.55158e-05	525	3image.tif:0080-0107:Ch1-T3	9	2014				525	4image.tif:0061-0075:Ch1-T3	9	10041
526	5image.tif:0074-0152:Ch1-T3	9	8689			5.28669e-05	526	3image.tif:0081-0109:Ch1-T3	9	6378				526	4image.tif:0062-0075:Ch1-T3	9	6756
527	5image.tif:0075-0154:Ch1-T3	9	7687			5.59177e-05	527	3image.tif:0082-0109:Ch1-T3	9	1377				527	4image.tif:0063-0078:Ch1-T3	9	7681
528	6image.tif:0001-0009:Ch1-T3	9	9764			4.85931e-05	528	3image.tif:0083-0110:Ch1-T3	9	1271				528	4image.tif:0064-0078:Ch1-T3	9	6526
529	6image.tif:0002-0011:Ch1-T3	9	7912			5.5322e-05	529	3image.tif:0084-0111:Ch1-T3	9	3931				529	4image.tif:0065-0083:Ch1-T3	9	17476
530	6image.tif:0003-0012:Ch1-T3	9	6267			5.83381e-05	530	3image.tif:0085-0112:Ch1-T3	9	2145				530	4image.tif:0066-0084:Ch1-T3	9	14474
531	6image.tif:0004-0016:Ch1-T3	9	6540			5.80607e-05	531	3image.tif:0086-0113:Ch1-T3	9	2299				531	4image.tif:0067-0084:Ch1-T3	9	12564
532	6image.tif:0005-0019:Ch1-T3	9	8157			5.46126e-05	532	3image.tif:0087-0113:Ch1-T3	9	1561				532	4image.tif:0068-0085:Ch1-T3	9	7726
533	6image.tif:0006-0020:Ch1-T3	9	9014			5.16724e-05	533	3image.tif:0088-0113:Ch1-T3	9	12525				533	4image.tif:0069-0088:Ch1-T3	9	18116
534	6image.tif:0007-0027:Ch1-T3	9	14721			2.38539e-05	534	3image.tif:0089-0115:Ch1-T3	9	6233				534	4image.tif:0070-0098:Ch1-T3	9	12844
535	6image.tif:0008-0030:Ch1-T3	9	2840			5.40107e-05	535	3image.tif:0090-0119:Ch1-T3	9	4231				535	4image.tif:0071-0101:Ch1-T3	9	5480
536	6image.tif:0009-0035:Ch1-T3	9	8456			5.36648e-05	536	3image.tif:0091-0120:Ch1-T3	9	3100				536	4image.tif:0072-0101:Ch1-T3	9	10948
537	6image.tif:0010-0036:Ch1-T3	9	7558			5.62344e-05	537	3image.tif:0092-0122:Ch1-T3	9	188				537	4image.tif:0073-0102:Ch1-T3	9	6310
538	6image.tif:0011-0038:Ch1-T3	9	5260			5.85522e-05	538	3image.tif:0093-0122:Ch1-T3	9	3581				538	4image.tif:0074-0103:Ch1-T3	9	13745
539	6image.tif:0012-0043:Ch1-T3	9	18767			9.00609e-06	539	3image.tif:0094-0124:Ch1-T3	9	2565				539	4image.tif:0075-0105:Ch1-T3	9	11810
540	6image.tif:0013-0045:Ch1-T3	9	4920			5.83355e-05	540	3image.tif:0095-0124:Ch1-T3	9	291				540	4image.tif:0076-0107:Ch1-T3	9	6588
541	6image.tif:0014-0047:Ch1-T3	9	6686			5.78747e-05	541	3image.tif:0096-0124:Ch1-T3	9	3378				541	4image.tif:0077-0113:Ch1-T3	9	10652
542	6image.tif:0015-0048:Ch1-T3	9	11018			4.26751e-05	542	3image.tif:0097-0124:Ch1-T3	9	3364				542	4image.tif:0078-0114:Ch1-T3	9	11747
543	6image.tif:0016-0054:Ch1-T3	9	15571			2.00183e-05	543	3image.tif:0098-0127:Ch1-T3	9	6458				543	4image.tif:0079-0115:Ch1-T3	9	7295
544	6image.tif:0017-0056:Ch1-T3	9	10201			4.66223e-05	544	3image.tif:0099-0127:Ch1-T3	9	2219				544	4image.tif:0080-0117:Ch1-T3	9	5655
545	6image.tif:0018-0066:Ch1-T3	9	11851			3.842e-05	545	3image.tif:0100-0127:Ch1-T3	9	2801				545	4image.tif:0081-0117:Ch1-T3	9	9671
546	6image.tif:0019-0070:Ch1-T3	9	5935			5.85501e-05	546	3image.tif:0101-0129:Ch1-T3	9	1966				546	4image.tif:0082-0118:Ch1-T3	9	8776
547	6image.tif:0020-0073:Ch1-T3	9	10395			4.57128e-05	547	3image.tif:0102-0130:Ch1-T3	9	2532				547	4image.tif:0083-0118:Ch1-T3	9	7793
548	6image.tif:0021-0076:Ch1-T3	9	7086			5.72329e-05	548	3image.tif:0103-0131:Ch1-T3	9	5202				548	4image.tif:0084-0120:Ch1-T3	9	9372
549	6image.tif:0022-0076:Ch1-T3	9	13492			2.98991e-05	549	3image.tif:0104-0132:Ch1-T3	9	6844				549	4image.tif:0085-0121:Ch1-T3	9	5230
550	6image.tif:0023-0081:Ch1-T3	9	4367			5.76764e-05	550	3image.tif:0105-0134:Ch1-T3	9	4715				550	4image.tif:0086-0123:Ch1-T3	9	5575
551	6image.tif:0024-0083:Ch1-T3	9	4757			5.81804e-05	551	3image.tif:0106-0136:Ch1-T3	9	2546				551	4image.tif:0087-0127:Ch1-T3	9	13665
552	6image.tif:0025-0083:Ch1-T3	9	12419			3.54586e-05	552	3image.tif:0107-0137:Ch1-T3	9	5646				552	4image.tif:0088-0128:Ch1-T3	9	8938
553	6image.tif:0026-0084:Ch1-T3	9	9292			5.05805e-05	553	3image.tif:0108-0137:Ch1-T3	9	945				553	4image.tif:0089-0128:Ch1-T3	9	7723
554	6image.tif:0027-0089:Ch1-T3	9	6794			5.77203e-05	554	3image.tif:0109-0138:Ch1-T3	9	3796				554	4image.tif:0090-0128:Ch1-T3	9	4130
555	6image.tif:0028-0090:Ch1-T3	9	9919			4.79073e-05	555	3image.tif:0110-0138:Ch1-T3	9	1817				555	4image.tif:0091-0130:Ch1-T3	9	6685
556	6image.tif:0029-0092:Ch1-T3	9	11892			3.82071e-05	556	3image.tif:0111-0139:Ch1-T3	9	1112				556	4image.tif:0092-0133:Ch1-T3	9	3049
557	6image.tif:0030-0094:Ch1-T3	9	4397			5.77218e-05	557	3image.tif:0112-0141:Ch1-T3	9	4419				557	4image.tif:0093-0133:Ch1-T3	9	7401
558	6image.tif:0031-0096:Ch1-T3	9	7627			5.60672e-05	558	3image.tif:0113-0145:Ch1-T3	18	6854				558	4image.tif:0094-0135:Ch1-T3	9	7965
559	6image.tif:0032-0097:Ch1-T3	9	5216			5.85323e-05	559	3image.tif:0114-0143:Ch1-T3	9	2212				559	4image.tif:0095-0137:Ch1-T3	9	7091
560	6image.tif:0033-0099:Ch1-T3	9	10177			4.67334e-05	560	3image.tif:0115-0144:Ch1-T3	9	513				560	4image.tif:0096-0137:Ch1-T3	9	6727
561	6image.tif:0034-0100:Ch1-T3	9	4145			5.73074e-05	561	3image.tif:0116-0145:Ch1-T3	9	2000				561	4image.tif:0097-0144:Ch1-T3	9	7295
562	6image.tif:0035-0109:Ch1-T3	9	4819			5.82433e-05	562	3image.tif:0117-0145:Ch1-T3	9	3177				562	4image.tif:0098-0145:Ch1-T3	9	6899
563	6image.tif:0036-0110:Ch1-T3	9	21902			3.32049e-06	563	3image.tif:0118-0146:Ch1-T3	9	1035				563	4image.tif:0099-0145:Ch1-T3	9	6277
564	6image.tif:0037-0119:Ch1-T3	9	6691			5.78678e-05	564	3image.tif:0119-0146:Ch1-T3	9	2218				564	5image.tif:0001-0004:Ch1-T3	9	10570
565	6image.tif:0038-0121:Ch1-T3	9	5999			5.852e-05	565	3image.tif:0120-0147:Ch1-T3	9	8629				565	5image.tif:0002-0004:Ch1-T3	9	11631
566	6image.tif:0039-0127:Ch1-T3	9	9340			5.03858e-05	566	3image.tif:0121-0150:Ch1-T3	9	2393				566	5image.tif:0003-0005:Ch1-T3	9	3611
567	6image.tif:0040-0127:Ch1-T3	9	6222			5.83749e-05	567	3image.tif:0122-0150:Ch1-T3	9	5491				567	5image.tif:0004-0007:Ch1-T3	18	7559
568	6image.tif:0041-0130:Ch1-T3	9	5120			5.84806e-05	568	3image.tif:0123-0150:Ch1-T3	9	2614				568	5image.tif:0005-0005:Ch1-T3	9	5057
569	6image.tif:0042-0133:Ch1-T3	9	5939			5.85484e-05	569	3image.tif:0124-0151:Ch1-T3	9	8390				569	5image.tif:0006-0005:Ch1-T3	9	8938
570	6image.tif:0043-0135:Ch1-T3	9	5678			5.86188e-05	570	3image.tif:0125-0154:Ch1-T3	9	4071				570	5image.tif:0007-0005:Ch1-T3	9	7723
571	6image.tif:0044-0141:Ch1-T3	9	6376			5.82384e-05	571	3image.tif:0126-0154:Ch1-T3	9	927				571	5image.tif:0008-0010:Ch1-T3	9	7386
572	6image.tif:0045-0152:Ch1-T3	9	5647			5.86215e-05	572	3image.tif:0127-0158:Ch1-T3	9	855				572	5image.tif:0009-0010:Ch1-T3	9	4867
573	6image.tif:0046-0155:Ch1-T3	9	8844			5.23087e-05	573	3image.tif:0128-0159:Ch1-T3	9	1695				573	5image.tif:0010-0010:Ch1-T3	9	3049
574	6image.tif:0047-0158:Ch1-T3	9	4931			5.83448e-05	574	3image.tif:0129-0161:Ch1-T3	9	578				574	5image.tif:0011-0011:Ch1-T3	9	9118
575	6image.tif:0048-0158:Ch1-T3	9	2940			5.43271e-05	575	3image.tif:0130-0161:Ch1-T3	9	6584				575	5image.tif:0012-0011:Ch1-T3	9	7689
576	6image.tif:0049-0159:Ch1-T3	9	2458			5.2714e-05	576	3image.tif:0131-0162:Ch1-T3	9	45881				576	5image.tif:0013-0012:Ch1-T3	9	16402
577	6image.tif:0050-0165:Ch1-T3	9	3633			5.62366e-05	577	3image.tif:0132-0163:Ch1-T3	9	2666				577	5image.tif:0014-0012:Ch1-T3	9	7965
578	6image.tif:0051-0168:Ch1-T3	9	6014			5.85122e-05	578	3image.tif:0133-0164:Ch1-T3	9	3413				578	5image.tif:0015-0013:Ch1-T3	9	8645
579	6image.tif:0052-0168:Ch1-T3	9	2934			5.43084e-05	579	3image.tif:0134-0165:Ch1-T3	9	10348				579	5image.tif:0016-0013:Ch1-T3	9	10351
580	7image.tif:0001-0007:Ch1-T3	9	2181			5.16913e-05	580	3image.tif:0135-0166:Ch1-T3	9	851				580	5image.tif:0017-0014:Ch1-T3	9	7091
581	7image.tif:0002-0010:Ch1-T3	9	3437			5.57485e-05	581	3image.tif:0136-0167:Ch1-T3	9	1745				581	5image.tif:0018-0015:Ch1-T3	9	3904
582	7image.tif:0003-0012:Ch1-T3	9	1825			5.02835e-05	582	3image.tif:0137-0168:Ch1-T3	9	2056				582	5image.tif:0019-0018:Ch1-T3	9	9380
583	7image.tif:0004-0013:Ch1-T3	9	2933			5.43053e-05	583	3image.tif:0138-0168:Ch1-T3	9	3619				583	5image.tif:0020-0019:Ch1-T3	18	11548
584	7image.tif:0005-0018:Ch1-T3	9	5126			5.84841e-05	584	3image.tif:0139-0168:Ch1-T3	9	1675				584	5image.tif:0021-0019:Ch1-T3	9	11293
585	7image.tif:0006-0018:Ch1-T3	9	5219			5.85338e-05	585	3image.tif:0140-0168:Ch1-T3	9	991				585	5image.tif:0022-0020:Ch1-T3	9	6931
586	7image.tif:0007-0019:Ch1-T3	9	3739			5.64829e-05	586	3image.tif:0141-0171:Ch1-T3	9	3121				586	5image.tif:0023-0021:Ch1-T3	9	8667
587	7image.tif:0008-0021:Ch1-T3	9	2401			5.25091e-05	587	3image.tif:0142-0171:Ch1-T3	9	479				587	5image.tif:0024-0021:Ch1-T3	9	6975
588	7image.tif:0009-0025:Ch1-T3	9	2051			5.1189e-05	588	3image.tif:0143-0172:Ch1-T3	9	2298				588	5image.tif:0025-0022:Ch1-T3	9	6899
589	7image.tif:0010-0029:Ch1-T3	9	7060			5.72804e-05	589	3image.tif:0144-0172:Ch1-T3	9	4630				589	5image.tif:0026-0022:Ch1-T3	9	6277
590	7image.tif:0011-0032:Ch1-T3	9	5789			5.85994e-05	590	3image.tif:0145-0173:Ch1-T3	9	5087				590	5image.tif:0027-0024:Ch1-T3	9	5117
591	7image.tif:0012-0033:Ch1-T3	9	2077			5.12905e-05	591	3image.tif:0146-0176:Ch1-T3	9	5068				591	5image.tif:0028-0025:Ch1-T3	9	1444
592	7image.tif:0013-0033:Ch1-T3	9	3299			5.53797e-05	592	3image.tif:0147-0177:Ch1-T3	9	1133				592	5image.tif:0029-0027:Ch1-T3	9	12986
593	7image.tif:0014-0039:Ch1-T3	9	1961			5.08332e-05	593	4image.tif:0001-0002:Ch1-T3	9	4209				593	5image.tif:0030-0027:Ch1-T3	9	3516
594	7image.tif:0015-0039:Ch1-T3	9	4875			5.8296e-05	594	4image.tif:0002-0002:Ch1-T3	9	2584				594	5image.tif:0031-0028:Ch1-T3	9	6066
595	7image.tif:0016-0040:Ch1-T3	9	4594			5.79924e-05	595	4image.tif:0003-0006:Ch1-T3	9	1031				595	5image.tif:0032-0029:Ch1-T3	9	4108
596	7image.tif:0017-0044:Ch1-T3	9	7798			5.56306e-05	596	4image.tif:0004-0006:Ch1-T3	9	3018				596	5image.tif:0033-0032:Ch1-T3	9	8516
597	7image.tif:0018-0045:Ch1-T3	9	2846			5.403e-05	597	4image.tif:0005-0007:Ch1-T3	9	892				597	5image.tif:0034-0032:Ch1-T3	9	2637
598	7image.tif:0019-0049:Ch1-T3	9	4828			5.8252e-05	598	4image.tif:0006-0010:Ch1-T3	9	5774				598	5image.tif:0035-0037:Ch1-T3	9	7799
599	7image.tif:0020-0053:Ch1-T3	9	2299			5.21351e-05	599	4image.tif:0007-0012:Ch1-T3	9	1135				599	5image.tif:0036-0037:Ch1-T3	9	6278
600	7image.tif:0021-0056:Ch1-T3	9	3114			5.48538e-05	600	4image.tif:0008-0012:Ch1-T3	9	2206				600	5image.tif:0037-0038:Ch1-T3	9	7110
601	7image.tif:0022-0056:Ch1-T3	9	3050			5.46637e-05	601	4image.tif:0009-0014:Ch1-T3	9	2385				601	5image.tif:0038-0038:Ch1-T3	9	8959
602	7image.tif:0023-0057:Ch1-T3	9	4438			5.7782e-05	602	4image.tif:0010-0014:Ch1-T3	9	5035				602	5image.tif:0039-0039:Ch1-T3	9	5484
603	7image.tif:0024-0064:Ch1-T3	9	4085			5.71976e-05	603	4image.tif:0011-0019:Ch1-T3	9	6531				603	5image.tif:0040-0039:Ch1-T3	9	9748
604	7image.tif:0025-0066:Ch1-T3	9	2358			5.23525e-05	604	4image.tif:0012-0020:Ch1-T3	9	2789				604	5image.tif:0041-0043:Ch1-T3	9	8980
605	7image.tif:0026-0066:Ch1-T3	9	3960			5.69554e-05	605	4image.tif:0013-0025:Ch1-T3	9	1404				605	5image.tif:0042-0046:Ch1-T3	9	7177
606	7image.tif:0027-0071:Ch1-T3	9	3989			5.70132e-05	606	4image.tif:0014-0026:Ch1-T3	9	7119				606	5image.tif:0043-0046:Ch1-T3	9	6150
607	7image.tif:0028-0074:Ch1-T3	9	4083			5.71939e-05	607	4image.tif:0015-0027:Ch1-T3	9	5128				607	5image.tif:0044-0047:Ch1-T3	9	12038
608	7image.tif:0029-0076:Ch1-T3	9	6277			5.83296e-05	608	4image.tif:0016-0027:Ch1-T3	9	4136				608	5image.tif:0045-0048:Ch1-T3	9	12753
609	7image.tif:0030-0078:Ch1-T3	9	2409			5.2538e-05	609	4image.tif:0017-0028:Ch1-T3	9	5995				609	5image.tif:0046-0053:Ch1-T3	9	14229
610	7image.tif:0031-0081:Ch1-T3	9	5861			5.85784e-05	610	4image.tif:0018-0028:Ch1-T3	9	2678				610	5image.tif:0047-0054:Ch1-T3	9	3010
611	7image.tif:0032-0088:Ch1-T3	9	12248			3.6352e-05	611	4image.tif:0019-0028:Ch1-T3	9	1294				611	5image.tif:0048-0056:Ch1-T3	9	8554
612	7image.tif:0033-0090:Ch1-T3	9	3537			5.60028e-05	612	4image.tif:0020-0030:Ch1-T3	9	4336				612	5image.tif:0049-0056:Ch1-T3	9	7472
613	7image.tif:0034-0092:Ch1-T3	9	2535			5.29863e-05	613	4image.tif:0021-0030:Ch1-T3	9	696				613	5image.tif:0050-0057:Ch1-T3	9	7262
614	7image.tif:0035-0100:Ch1-T3	9	12768			3.3637e-05	614	4image.tif:0022-0031:Ch1-T3	9	3927				614	5image.tif:0051-0057:Ch1-T3	9	10447
615	7image.tif:0036-0102:Ch1-T3	9	1907			5.06166e-05	615	4image.tif:0023-0034:Ch1-T3	9	287				615	5image.tif:0052-0058:Ch1-T3	9	6161
616	7image.tif:0037-0109:Ch1-T3	9	3170			5.50168e-05	616	4image.tif:0024-0035:Ch1-T3	9	6974				616	5image.tif:0053-0058:Ch1-T3	9	3632
617	7image.tif:0038-0110:Ch1-T3	9	1964			5.08451e-05	617	4image.tif:0025-0045:Ch1-T3	9	6134				617	5image.tif:0054-0059:Ch1-T3	9	4505
618	7image.tif:0039-0113:Ch1-T3	9	3980			5.69953e-05	618	4image.tif:0026-0049:Ch1-T3	9	3046				618	5image.tif:0055-0061:Ch1-T3	9	5428
619	7image.tif:0040-0113:Ch1-T3	9	2157			5.15996e-05	619	4image.tif:0027-0051:Ch1-T3	9	4467				619	5image.tif:0056-0062:Ch1-T3	9	5209
620	7image.tif:0041-0115:Ch1-T3	9	7719			5.58363e-05	620	4image.tif:0028-0058:Ch1-T3	9	5519				620	5image.tif:0057-0064:Ch1-T3	9	5300
621	7image.tif:0042-0134:Ch1-T3	9	2349			5.23195e-05	621	4image.tif:0029-0060:Ch1-T3	9	1126				621	5image.tif:0058-0064:Ch1-T3	9	19467
622	7image.tif:0043-0137:Ch1-T3	9	21327			4.0512e-06	622	4image.tif:0030-0064:Ch1-T3	9	2353				622	5image.tif:0059-0066:Ch1-T3	9	8557
623	7image.tif:0044-0139:Ch1-T3	9	6096			5.84646e-05	623	4image.tif:0031-0066:Ch1-T3	9	1624				623	5image.tif:0060-0067:Ch1-T3	9	9211
624	7image.tif:0045-0144:Ch1-T3	9	2824			5.39592e-05	624	4image.tif:0032-0069:Ch1-T3	9	2180				624	5image.tif:0061-0068:Ch1-T3	9	13664
625	7image.tif:0046-0175:Ch1-T3	9	12711			3.39341e-05	625	4image.tif:0033-0070:Ch1-T3	9	3539				625	5image.tif:0062-0070:Ch1-T3	9	14719
626	8image.tif:0001-0002:Ch1-T3	9	3010			5.45427e-05	626	4image.tif:0034-0074:Ch1-T3	9	2347				626	5image.tif:0063-0071:Ch1-T3	9	6696
627	8image.tif:0002-0003:Ch1-T3	9	3248			5.52383e-05	627	4image.tif:0035-0076:Ch1-T3	9	1458				627	5image.tif:0064-0073:Ch1-T3	9	5607
628	8image.tif:0003-0004:Ch1-T3	9	4938			5.83506e-05	628	4image.tif:0036-0077:Ch1-T3	9	2484				628	5image.tif:0065-0073:Ch1-T3	9	4357
629	8image.tif:0004-0007:Ch1-T3	9	3400			5.56516e-05	629	4image.tif:0037-0082:Ch1-T3	9	3484				629	5image.tif:0066-0075:Ch1-T3	9	14636
630	8image.tif:0005-0012:Ch1-T3	9	3061			5.46966e-05	630	4image.tif:0038-0084:Ch1-T3	9	1565				630	5image.tif:0067-0075:Ch1-T3	9	9609
631	8image.tif:0006-0014:Ch1-T3	9	4277			5.75339e-05	631	4image.tif:0039-0090:Ch1-T3	9	4092				631	5image.tif:0068-0078:Ch1-T3	9	14479
632	8image.tif:0007-0014:Ch1-T3	9	4725			5.81461e-05	632	4image.tif:0040-0091:Ch1-T3	9	1183				632	5image.tif:0069-0078:Ch1-T3	9	3608
633	8image.tif:0008-0015:Ch1-T3	9	7060			5.72804e-05	633	4image.tif:0041-0092:Ch1-T3	9	2691				633	5image.tif:0070-0079:Ch1-T3	9	6404
634	8image.tif:0009-0015:Ch1-T3	9	2553			5.30492e-05	634	4image.tif:0042-0097:Ch1-T3	9	1934				634	5image.tif:0071-0080:Ch1-T3	9	7551
635	8image.tif:0010-0017:Ch1-T3	9	8168			5.45793e-05	635	4image.tif:0043-0101:Ch1-T3	9	752				635	5image.tif:0072-0080:Ch1-T3	9	7589
636	8image.tif:0011-0021:Ch1-T3	9	3132			5.49066e-05	636	4image.tif:0044-0110:Ch1-T3	9	7631				636	5image.tif:0073-0084:Ch1-T3	9	6165
637	8image.tif:0012-0021:Ch1-T3	9	3718			5.64351e-05	637	4image.tif:0045-0112:Ch1-T3	9	13599				637	5image.tif:0074-0088:Ch1-T3	9	7804
638	8image.tif:0013-0025:Ch1-T3	9	3219			5.51567e-05	638	4image.tif:0046-0119:Ch1-T3	9	2253				638	5image.tif:0075-0091:Ch1-T3	9	8334
639	8image.tif:0014-0031:Ch1-T3	9	1810			5.0222e-05	639	4image.tif:0047-0122:Ch1-T3	9	2117				639	5image.tif:0076-0093:Ch1-T3	9	3391
640	8image.tif:0015-0032:Ch1-T3	9	4447			5.77949e-05	640	4image.tif:0048-0130:Ch1-T3	9	6084				640	5image.tif:0077-0095:Ch1-T3	9	4356
641	8image.tif:0016-0037:Ch1-T3	9	2891			5.41733e-05	641	4image.tif:0049-0131:Ch1-T3	9	9676				641	5image.tif:0078-0095:Ch1-T3	9	4142
642	8image.tif:0017-0038:Ch1-T3	9	2320			5.22128e-05	642	4image.tif:0050-0132:Ch1-T3	9	5998				642	5image.tif:0079-0095:Ch1-T3	9	3592
643	8image.tif:0018-0039:Ch1-T3	9	3142			5.49357e-05	643	4image.tif:0051-0137:Ch1-T3	9	1454				643	5image.tif:0080-0096:Ch1-T3	9	10179
644	8image.tif:0019-0039:Ch1-T3	9	3976			5.69874e-05	644	4image.tif:0052-0154:Ch1-T3	9	2066				644	5image.tif:0081-0103:Ch1-T3	9	6551
645	8image.tif:0020-0039:Ch1-T3	9	3233			5.51962e-05	645	4image.tif:0053-0159:Ch1-T3	9	3411				645	5image.tif:0082-0104:Ch1-T3	9	15927
646	8image.tif:0021-0040:Ch1-T3	9	4319			5.76016e-05	646	4image.tif:0054-0179:Ch1-T3	9	1157				646	5image.tif:0083-0105:Ch1-T3	9	6129
647	8image.tif:0022-0044:Ch1-T3	9	3619			5.62032e-05	647	5image.tif:0001-0015:Ch1-T3	9	8829				647	5image.tif:0084-0105:Ch1-T3	9	12042
648	8image.tif:0023-0045:Ch1-T3	9	2570			5.31083e-05	648	5image.tif:0002-0023:Ch1-T3	9	3121				648	5image.tif:0085-0105:Ch1-T3	9	13761
649	8image.tif:0024-0045:Ch1-T3	9	3555			5.60474e-05	649	5image.tif:0003-0028:Ch1-T3	9	3471				649	5image.tif:0086-0111:Ch1-T3	9	3333
650	8image.tif:0025-0047:Ch1-T3	9	5235			5.85412e-05	650	5image.tif:0004-0030:Ch1-T3	9	1585				650	5image.tif:0087-0112:Ch1-T3	9	5524
651	8image.tif:0026-0049:Ch1-T3	9	1874			5.04832e-05	651	5image.tif:0005-0030:Ch1-T3	9	3138				651	5image.tif:0088-0118:Ch1-T3	9	9521
652	8image.tif:0027-0050:Ch1-T3	9	5518			5.86194e-05	652	5image.tif:0006-0032:Ch1-T3	9	14902				652	5image.tif:0089-0118:Ch1-T3	9	2772
653	8image.tif:0028-0051:Ch1-T3	9	2081			5.13061e-05	653	5image.tif:0007-0033:Ch1-T3	9	1181				653	5image.tif:0090-0129:Ch1-T3	9	7223
654	8image.tif:0029-0052:Ch1-T3	9	4671			5.80853e-05	654	5image.tif:0008-0034:Ch1-T3	9	7732				654	5image.tif:0091-0131:Ch1-T3	9	3427
655	8image.tif:0030-0053:Ch1-T3	9	3043			5.46426e-05	655	5image.tif:0009-0035:Ch1-T3	9	6883				655	5image.tif:0092-0135:Ch1-T3	18	9217
656	8image.tif:0031-0066:Ch1-T3	9	1727			4.98788e-05	656	5image.tif:0010-0036:Ch1-T3	9	2617				656	5image.tif:0093-0139:Ch1-T3	9	7547
657	8image.tif:0032-0072:Ch1-T3	9	6060			5.84865e-05	657	5image.tif:0011-0038:Ch1-T3	9	290				657	5image.tif:0094-0145:Ch1-T3	9	12702
658	8image.tif:0033-0073:Ch1-T3	9	7972			5.5154e-05	658	5image.tif:0012-0038:Ch1-T3	9	873				658	5image.tif:0095-0147:Ch1-T3	9	2892
659	8image.tif:0034-0081:Ch1-T3	9	4147			5.7311e-05	659	5image.tif:0013-0040:Ch1-T3	9	1499				659	5image.tif:0096-0147:Ch1-T3	9	8739
660	8image.tif:0035-0084:Ch1-T3	9	1955			5.08092e-05	660	5image.tif:0014-0043:Ch1-T3	9	3944				660	5image.tif:0097-0149:Ch1-T3	9	9821
661	8image.tif:0036-0088:Ch1-T3	9	2769			5.37801e-05	661	5image.tif:0015-0044:Ch1-T3	9	2630				661	5image.tif:0098-0151:Ch1-T3	18	11217
662	8image.tif:0037-0089:Ch1-T3	9	12627			3.43723e-05	662	5image.tif:0016-0045:Ch1-T3	9	1364				662	5image.tif:0099-0150:Ch1-T3	9	7841
663	8image.tif:0038-0089:Ch1-T3	9	2000			5.09881e-05	663	5image.tif:0017-0045:Ch1-T3	9	890				663	5image.tif:0100-0154:Ch1-T3	9	7687
664	8image.tif:0039-0109:Ch1-T3	9	2378			5.24255e-05	664	5image.tif:0018-0046:Ch1-T3	9	1329				664	6image.tif:0001-0003:Ch1-T3	9	14993
665	8image.tif:0040-0121:Ch1-T3	9	7357			5.66908e-05	665	5image.tif:0019-0050:Ch1-T3	9	2355				665	6image.tif:0002-0009:Ch1-T3	9	9764
666	8image.tif:0041-0126:Ch1-T3	9	5497			5.86171e-05	666	5image.tif:0020-0051:Ch1-T3	9	1715				666	6image.tif:0003-0011:Ch1-T3	9	7912
667	8image.tif:0042-0135:Ch1-T3	9	3642			5.6258e-05	667	5image.tif:0021-0052:Ch1-T3	9	2555				667	6image.tif:0004-0012:Ch1-T3	9	6267
668	9image.tif:0001-0002:Ch1-T3	9	789			4.56841e-05	668	5image.tif:0022-0055:Ch1-T3	9	1515				668	6image.tif:0005-0016:Ch1-T3	9	6540
669	9image.tif:0002-0002:Ch1-T3	9	2294			5.21165e-05	669	5image.tif:0023-0056:Ch1-T3	9	3184				669	6image.tif:0006-0019:Ch1-T3	9	6247
670	9image.tif:0003-0004:Ch1-T3	9	1361			4.83072e-05	670	5image.tif:0024-0058:Ch1-T3	9	1148				670	6image.tif:0007-0019:Ch1-T3	9	8157
671	9image.tif:0004-0005:Ch1-T3	9	1707			4.97953e-05	671	5image.tif:0025-0062:Ch1-T3	9	1703				671	6image.tif:0008-0020:Ch1-T3	9	9014
672	9image.tif:0005-0005:Ch1-T3	9	859			4.60148e-05	672	5image.tif:0026-0062:Ch1-T3	9	2046				672	6image.tif:0009-0027:Ch1-T3	9	14721
673	9image.tif:0006-0007:Ch1-T3	9	855			4.5996e-05	673	5image.tif:0027-0063:Ch1-T3	9	3625				673	6image.tif:0010-0030:Ch1-T3	9	2840
674	9image.tif:0007-0009:Ch1-T3	9	743			4.54655e-05	674	5image.tif:0028-0066:Ch1-T3	9	5425				674	6image.tif:0011-0031:Ch1-T3	9	6871
675	9image.tif:0008-0010:Ch1-T3	9	1076			4.70234e-05	675	5image.tif:0029-0066:Ch1-T3	9	3209				675	6image.tif:0012-0035:Ch1-T3	9	8456
676	9image.tif:0009-0012:Ch1-T3	9	4707			5.81262e-05	676	5image.tif:0030-0071:Ch1-T3	9	3917				676	6image.tif:0013-0036:Ch1-T3	9	7558
677	9image.tif:0010-0012:Ch1-T3	9	6845			5.76426e-05	677	5image.tif:0031-0073:Ch1-T3	9	3347				677	6image.tif:0014-0038:Ch1-T3	9	5260
678	9image.tif:0011-0013:Ch1-T3	9	1399			4.84745e-05	678	5image.tif:0032-0076:Ch1-T3	9	1465				678	6image.tif:0015-0038:Ch1-T3	9	15466
679	9image.tif:0012-0015:Ch1-T3	9	9663			4.90315e-05	679	5image.tif:0033-0077:Ch1-T3	9	3718				679	6image.tif:0016-0040:Ch1-T3	9	8090
680	9image.tif:0013-0016:Ch1-T3	9	2102			5.13877e-05	680	5image.tif:0034-0078:Ch1-T3	9	6948				680	6image.tif:0017-0043:Ch1-T3	9	18767
681	9image.tif:0014-0021:Ch1-T3	18	1098			4.71243e-05	681	5image.tif:0035-0079:Ch1-T3	9	1378				681	6image.tif:0018-0045:Ch1-T3	9	4920
682	9image.tif:0015-0019:Ch1-T3	9	2410			5.25416e-05	682	5image.tif:0036-0080:Ch1-T3	9	3922				682	6image.tif:0019-0047:Ch1-T3	9	6686
683	9image.tif:0016-0019:Ch1-T3	9	1934			5.07252e-05	683	5image.tif:0037-0085:Ch1-T3	9	473				683	6image.tif:0020-0048:Ch1-T3	9	11018
684	9image.tif:0017-0019:Ch1-T3	9	2710			5.35848e-05	684	5image.tif:0038-0085:Ch1-T3	9	1595				684	6image.tif:0021-0050:Ch1-T3	9	6152
685	9image.tif:0018-0024:Ch1-T3	9	522			4.44015e-05	685	5image.tif:0039-0086:Ch1-T3	9	2288				685	6image.tif:0022-0054:Ch1-T3	9	8173
686	9image.tif:0019-0024:Ch1-T3	9	4247			5.74843e-05	686	5image.tif:0040-0087:Ch1-T3	9	1352				686	6image.tif:0023-0054:Ch1-T3	9	15571
687	9image.tif:0020-0026:Ch1-T3	9	285			4.32374e-05	687	5image.tif:0041-0088:Ch1-T3	9	3149				687	6image.tif:0024-0056:Ch1-T3	9	10201
688	9image.tif:0021-0028:Ch1-T3	9	460			4.40991e-05	688	5image.tif:0042-0092:Ch1-T3	9	1393				688	6image.tif:0025-0066:Ch1-T3	9	11851
689	9image.tif:0022-0030:Ch1-T3	9	1902			5.05965e-05	689	5image.tif:0043-0094:Ch1-T3	9	1464				689	6image.tif:0026-0070:Ch1-T3	9	5935
690	9image.tif:0023-0030:Ch1-T3	9	1787			5.01274e-05	690	5image.tif:0044-0096:Ch1-T3	9	4079				690	6image.tif:0027-0073:Ch1-T3	9	10395
691	9image.tif:0024-0034:Ch1-T3	9	1813			5.02343e-05	691	5image.tif:0045-0096:Ch1-T3	9	2305				691	6image.tif:0028-0076:Ch1-T3	9	7086
692	9image.tif:0025-0036:Ch1-T3	9	1413			4.85359e-05	692	5image.tif:0046-0097:Ch1-T3	9	2616				692	6image.tif:0029-0076:Ch1-T3	9	13492
693	9image.tif:0026-0036:Ch1-T3	9	1108			4.717e-05	693	5image.tif:0047-0102:Ch1-T3	9	1739				693	6image.tif:0030-0077:Ch1-T3	9	10406
694	9image.tif:0027-0037:Ch1-T3	9	1754			4.9991e-05	694	5image.tif:0048-0102:Ch1-T3	9	2057				694	6image.tif:0031-0078:Ch1-T3	9	28134
695	9image.tif:0028-0039:Ch1-T3	9	1019			4.6761e-05	695	5image.tif:0049-0104:Ch1-T3	9	1053				695	6image.tif:0032-0081:Ch1-T3	9	4367
696	9image.tif:0029-0040:Ch1-T3	9	1892			5.05561e-05	696	5image.tif:0050-0105:Ch1-T3	9	3087				696	6image.tif:0033-0083:Ch1-T3	9	4757
697	9image.tif:0030-0042:Ch1-T3	9	2356			5.23452e-05	697	5image.tif:0051-0109:Ch1-T3	9	637				697	6image.tif:0034-0083:Ch1-T3	9	12419
698	9image.tif:0031-0044:Ch1-T3	9	1783			5.01109e-05	698	5image.tif:0052-0111:Ch1-T3	9	1794				698	6image.tif:0035-0084:Ch1-T3	9	9292
699	9image.tif:0032-0045:Ch1-T3	9	3889			5.68097e-05	699	5image.tif:0053-0112:Ch1-T3	9	708				699	6image.tif:0036-0089:Ch1-T3	9	6794
700	9image.tif:0033-0046:Ch1-T3	9	3894			5.68201e-05	700	5image.tif:0054-0114:Ch1-T3	9	3630				700	6image.tif:0037-0090:Ch1-T3	9	9919
701	9image.tif:0034-0049:Ch1-T3	9	473			4.41626e-05	701	5image.tif:0055-0114:Ch1-T3	9	453				701	6image.tif:0038-0092:Ch1-T3	9	11892
702	9image.tif:0035-0050:Ch1-T3	9	7964			5.51766e-05	702	5image.tif:0056-0117:Ch1-T3	9	2013				702	6image.tif:0039-0094:Ch1-T3	9	4397
703	9image.tif:0036-0053:Ch1-T3	9	264			4.31332e-05	703	5image.tif:0057-0117:Ch1-T3	9	5251				703	6image.tif:0040-0094:Ch1-T3	9	11009
704	9image.tif:0037-0053:Ch1-T3	9	745			4.54751e-05	704	5image.tif:0058-0117:Ch1-T3	9	3074				704	6image.tif:0041-0096:Ch1-T3	9	7627
705	9image.tif:0038-0055:Ch1-T3	9	648			4.50109e-05	705	5image.tif:0059-0119:Ch1-T3	9	3987				705	6image.tif:0042-0097:Ch1-T3	9	5216
706	9image.tif:0039-0057:Ch1-T3	9	1048			4.68947e-05	706	5image.tif:0060-0120:Ch1-T3	9	1890				706	6image.tif:0043-0099:Ch1-T3	9	10177
707	9image.tif:0040-0058:Ch1-T3	9	1447			4.86846e-05	707	5image.tif:0061-0121:Ch1-T3	9	10111				707	6image.tif:0044-0100:Ch1-T3	9	4145
708	9image.tif:0041-0058:Ch1-T3	9	2043			5.11576e-05	708	5image.tif:0062-0122:Ch1-T3	9	6525				708	6image.tif:0045-0106:Ch1-T3	9	9570
709	9image.tif:0042-0058:Ch1-T3	9	2101			5.13838e-05	709	5image.tif:0063-0122:Ch1-T3	9	2343				709	6image.tif:0046-0109:Ch1-T3	9	4819
710	9image.tif:0043-0063:Ch1-T3	9	1447			4.86846e-05	710	5image.tif:0064-0124:Ch1-T3	9	916				710	6image.tif:0047-0110:Ch1-T3	9	21902
711	9image.tif:0044-0063:Ch1-T3	9	2502			5.28703e-05	711	5image.tif:0065-0124:Ch1-T3	9	1859				711	6image.tif:0048-0111:Ch1-T3	9	10314
712	9image.tif:0045-0064:Ch1-T3	9	1413			4.85359e-05	712	5image.tif:0066-0124:Ch1-T3	9	1913				712	6image.tif:0049-0112:Ch1-T3	9	8746
713	9image.tif:0046-0065:Ch1-T3	9	623			4.48905e-05	713	5image.tif:0067-0125:Ch1-T3	9	891				713	6image.tif:0050-0119:Ch1-T3	9	6691
714	9image.tif:0047-0066:Ch1-T3	9	990			4.66268e-05	714	5image.tif:0068-0126:Ch1-T3	9	4365				714	6image.tif:0051-0121:Ch1-T3	9	5999
715	9image.tif:0048-0067:Ch1-T3	9	1259			4.78534e-05	715	5image.tif:0069-0127:Ch1-T3	9	4267				715	6image.tif:0052-0124:Ch1-T3	9	6771
716	9image.tif:0049-0068:Ch1-T3	9	1283			4.79607e-05	716	5image.tif:0070-0128:Ch1-T3	9	4508				716	6image.tif:0053-0125:Ch1-T3	9	7455
717	9image.tif:0050-0069:Ch1-T3	9	1490			4.88715e-05	717	5image.tif:0071-0132:Ch1-T3	9	5399				717	6image.tif:0054-0127:Ch1-T3	9	9340
718	9image.tif:0051-0072:Ch1-T3	9	555			4.45618e-05	718	5image.tif:0072-0133:Ch1-T3	9	1733				718	6image.tif:0055-0127:Ch1-T3	9	6222
719	9image.tif:0052-0077:Ch1-T3	9	1316			4.81078e-05	719	5image.tif:0073-0133:Ch1-T3	9	1570				719	6image.tif:0056-0130:Ch1-T3	9	5120
720	9image.tif:0053-0079:Ch1-T3	9	1967			5.08571e-05	720	5image.tif:0074-0134:Ch1-T3	9	13964				720	6image.tif:0057-0133:Ch1-T3	9	5939
721	9image.tif:0054-0082:Ch1-T3	9	1210			4.76331e-05	721	5image.tif:0075-0134:Ch1-T3	9	2075				721	6image.tif:0058-0136:Ch1-T3	18	7067
722	9image.tif:0055-0084:Ch1-T3	9	4432			5.77733e-05	722	5image.tif:0076-0134:Ch1-T3	9	3114				722	6image.tif:0059-0135:Ch1-T3	9	9112
723	9image.tif:0056-0087:Ch1-T3	9	1892			5.05561e-05	723	5image.tif:0077-0135:Ch1-T3	9	2367				723	6image.tif:0060-0139:Ch1-T3	9	8533
724	9image.tif:0057-0087:Ch1-T3	9	2243			5.1926e-05	724	5image.tif:0078-0136:Ch1-T3	9	2327				724	6image.tif:0061-0141:Ch1-T3	9	6376
725	9image.tif:0058-0090:Ch1-T3	9	1061			4.69545e-05	725	5image.tif:0079-0138:Ch1-T3	9	2899				725	6image.tif:0062-0147:Ch1-T3	9	5374
726	9image.tif:0059-0091:Ch1-T3	9	873			4.60806e-05	726	5image.tif:0080-0139:Ch1-T3	9	4596				726	6image.tif:0063-0151:Ch1-T3	9	2801
727	9image.tif:0060-0092:Ch1-T3	9	1809			5.02179e-05	727	6image.tif:0001-0011:Ch1-T3	9	1542				727	6image.tif:0064-0152:Ch1-T3	9	5647
728	9image.tif:0061-0093:Ch1-T3	9	2163			5.16226e-05	728	6image.tif:0002-0016:Ch1-T3	9	2429				728	6image.tif:0065-0154:Ch1-T3	9	4591
729	9image.tif:0062-0096:Ch1-T3	9	3790			5.65969e-05	729	6image.tif:0003-0031:Ch1-T3	9	2428				729	6image.tif:0066-0155:Ch1-T3	9	8844
730	9image.tif:0063-0097:Ch1-T3	9	1018			4.67564e-05	730	6image.tif:0004-0032:Ch1-T3	9	1399				730	6image.tif:0067-0158:Ch1-T3	9	7706
731	9image.tif:0064-0100:Ch1-T3	18	2128			5.14882e-05	731	6image.tif:0005-0034:Ch1-T3	9	1594				731	6image.tif:0068-0158:Ch1-T3	9	4931
732	9image.tif:0065-0100:Ch1-T3	9	420			4.39032e-05	732	6image.tif:0006-0037:Ch1-T3	9	2471				732	6image.tif:0069-0158:Ch1-T3	9	2940
733	9image.tif:0066-0100:Ch1-T3	9	1897			5.05763e-05	733	6image.tif:0007-0039:Ch1-T3	9	1867				733	6image.tif:0070-0159:Ch1-T3	9	2458
734	9image.tif:0067-0105:Ch1-T3	9	823			4.58451e-05	734	6image.tif:0008-0043:Ch1-T3	9	4076				734	6image.tif:0071-0165:Ch1-T3	9	3633
735	9image.tif:0068-0106:Ch1-T3	9	2647			5.33727e-05	735	6image.tif:0009-0044:Ch1-T3	9	5856				735	6image.tif:0072-0168:Ch1-T3	9	6014
736	9image.tif:0069-0106:Ch1-T3	9	972			4.65432e-05	736	6image.tif:0010-0047:Ch1-T3	9	3396				736	6image.tif:0073-0168:Ch1-T3	9	2934
737	9image.tif:0070-0107:Ch1-T3	9	1563			4.91859e-05	737	6image.tif:0011-0050:Ch1-T3	9	4000				737	6image.tif:0074-0171:Ch1-T3	9	10169
738	9image.tif:0071-0108:Ch1-T3	9	1167			4.74386e-05	738	6image.tif:0012-0055:Ch1-T3	9	2404				738	7image.tif:0001-0004:Ch1-T3	9	2677
739	9image.tif:0072-0108:Ch1-T3	9	4373			5.76856e-05	739	6image.tif:0013-0058:Ch1-T3	9	2032				739	7image.tif:0002-0004:Ch1-T3	9	6870
740	9image.tif:0073-0109:Ch1-T3	9	878			4.61041e-05	740	6image.tif:0014-0061:Ch1-T3	9	5569				740	7image.tif:0003-0007:Ch1-T3	9	2181
741	9image.tif:0074-0112:Ch1-T3	9	1931			5.07131e-05	741	6image.tif:0015-0066:Ch1-T3	9	878				741	7image.tif:0004-0007:Ch1-T3	9	2220
742	9image.tif:0075-0113:Ch1-T3	9	2070			5.12632e-05	742	6image.tif:0016-0067:Ch1-T3	9	2216				742	7image.tif:0005-0010:Ch1-T3	9	3437
743	9image.tif:0076-0115:Ch1-T3	9	4320			5.76032e-05	743	6image.tif:0017-0067:Ch1-T3	9	907				743	7image.tif:0006-0012:Ch1-T3	9	4132
744	9image.tif:0077-0115:Ch1-T3	9	4502			5.78719e-05	744	6image.tif:0018-0070:Ch1-T3	9	820				744	7image.tif:0007-0012:Ch1-T3	9	1825
745	9image.tif:0078-0118:Ch1-T3	9	10765			4.39279e-05	745	6image.tif:0019-0072:Ch1-T3	9	2733				745	7image.tif:0008-0013:Ch1-T3	9	2933
746	9image.tif:0079-0123:Ch1-T3	9	713			4.53224e-05	746	6image.tif:0020-0073:Ch1-T3	9	6411				746	7image.tif:0009-0017:Ch1-T3	9	3245
747	9image.tif:0080-0124:Ch1-T3	9	354			4.35785e-05	747	6image.tif:0021-0074:Ch1-T3	9	2782				747	7image.tif:0010-0018:Ch1-T3	9	5126
748	9image.tif:0081-0125:Ch1-T3	9	626			4.4905e-05	748	6image.tif:0022-0074:Ch1-T3	9	3791				748	7image.tif:0011-0018:Ch1-T3	9	5219
749	9image.tif:0082-0126:Ch1-T3	9	1027			4.67979e-05	749	6image.tif:0023-0074:Ch1-T3	9	3865				749	7image.tif:0012-0019:Ch1-T3	9	3739
750	9image.tif:0083-0126:Ch1-T3	9	8087			5.48216e-05	750	6image.tif:0024-0075:Ch1-T3	9	1056				750	7image.tif:0013-0021:Ch1-T3	9	2401
751	9image.tif:0084-0127:Ch1-T3	9	1368			4.83381e-05	751	6image.tif:0025-0076:Ch1-T3	9	3512				751	7image.tif:0014-0025:Ch1-T3	9	2051
752	9image.tif:0085-0127:Ch1-T3	9	7725			5.58209e-05	752	6image.tif:0026-0081:Ch1-T3	9	2169				752	7image.tif:0015-0025:Ch1-T3	9	1750
753	9image.tif:0086-0128:Ch1-T3	9	2527			5.29583e-05	753	6image.tif:0027-0081:Ch1-T3	9	4132				753	7image.tif:0016-0029:Ch1-T3	9	7060
754	9image.tif:0087-0133:Ch1-T3	9	1713			4.98204e-05	754	6image.tif:0028-0082:Ch1-T3	9	594				754	7image.tif:0017-0032:Ch1-T3	9	5789
755	9image.tif:0088-0137:Ch1-T3	9	1614			4.94034e-05	755	6image.tif:0029-0083:Ch1-T3	9	1123				755	7image.tif:0018-0033:Ch1-T3	9	2077
756	9image.tif:0089-0138:Ch1-T3	9	1518			4.89925e-05	756	6image.tif:0030-0086:Ch1-T3	9	13801				756	7image.tif:0019-0033:Ch1-T3	9	3299
757	9image.tif:0090-0141:Ch1-T3	9	1916			5.06529e-05	757	6image.tif:0031-0088:Ch1-T3	9	2462				757	7image.tif:0020-0039:Ch1-T3	9	1961
758	9image.tif:0091-0141:Ch1-T3	9	574			4.46538e-05	758	6image.tif:0032-0089:Ch1-T3	9	5999				758	7image.tif:0021-0039:Ch1-T3	9	4875
759	9image.tif:0092-0141:Ch1-T3	9	2766			5.37703e-05	759	6image.tif:0033-0093:Ch1-T3	9	2457				759	7image.tif:0022-0040:Ch1-T3	9	4594
760	9image.tif:0093-0142:Ch1-T3	9	3252			5.52495e-05	760	6image.tif:0034-0094:Ch1-T3	9	3277				760	7image.tif:0023-0044:Ch1-T3	9	7798
761	9image.tif:0094-0143:Ch1-T3	9	691			4.52172e-05	761	6image.tif:0035-0095:Ch1-T3	9	14212				761	7image.tif:0024-0045:Ch1-T3	9	2846
762	9image.tif:0095-0144:Ch1-T3	9	3707			5.64099e-05	762	6image.tif:0036-0096:Ch1-T3	9	4540				762	7image.tif:0025-0047:Ch1-T3	9	2709
763	10image.tif:0001-0004:Ch1-T3	9	16206			1.73832e-05	763	6image.tif:0037-0098:Ch1-T3	9	1979				763	7image.tif:0026-0047:Ch1-T3	9	2122
764	10image.tif:0002-0004:Ch1-T3	9	186			4.27448e-05	764	6image.tif:0038-0100:Ch1-T3	9	4289				764	7image.tif:0027-0049:Ch1-T3	9	4828
765	10image.tif:0003-0005:Ch1-T3	9	3129			5.48978e-05	765	6image.tif:0039-0103:Ch1-T3	9	828				765	7image.tif:0028-0053:Ch1-T3	9	2299
766	10image.tif:0004-0005:Ch1-T3	9	280			4.32126e-05	766	6image.tif:0040-0104:Ch1-T3	9	1841				766	7image.tif:0029-0056:Ch1-T3	9	2734
767	10image.tif:0005-0005:Ch1-T3	9	689			4.52076e-05	767	6image.tif:0041-0105:Ch1-T3	9	907				767	7image.tif:0030-0056:Ch1-T3	9	3114
768	10image.tif:0006-0007:Ch1-T3	9	9369			5.02673e-05	768	6image.tif:0042-0105:Ch1-T3	9	556				768	7image.tif:0031-0056:Ch1-T3	9	3050
769	10image.tif:0007-0014:Ch1-T3	9	388			4.3746e-05	769	6image.tif:0043-0107:Ch1-T3	9	1088				769	7image.tif:0032-0059:Ch1-T3	18	3849
770	10image.tif:0008-0024:Ch1-T3	9	673			4.51309e-05	770	6image.tif:0044-0108:Ch1-T3	9	2062				770	7image.tif:0033-0057:Ch1-T3	9	4438
771	10image.tif:0009-0026:Ch1-T3	9	2358			5.23525e-05	771	6image.tif:0045-0110:Ch1-T3	9	1880				771	7image.tif:0034-0063:Ch1-T3	9	3306
772	10image.tif:0010-0026:Ch1-T3	9	837			4.59111e-05	772	6image.tif:0046-0110:Ch1-T3	9	2552				772	7image.tif:0035-0064:Ch1-T3	9	4085
773	10image.tif:0011-0033:Ch1-T3	9	3111			5.4845e-05	773	6image.tif:0047-0110:Ch1-T3	9	1334				773	7image.tif:0036-0065:Ch1-T3	9	7117
774	10image.tif:0012-0033:Ch1-T3	9	4078			5.71845e-05	774	6image.tif:0048-0115:Ch1-T3	9	3328				774	7image.tif:0037-0066:Ch1-T3	9	2358
775	10image.tif:0013-0035:Ch1-T3	9	2061			5.12281e-05	775	6image.tif:0049-0118:Ch1-T3	9	1338				775	7image.tif:0038-0066:Ch1-T3	9	2954
776	10image.tif:0014-0037:Ch1-T3	9	554			4.45569e-05	776	6image.tif:0050-0119:Ch1-T3	9	280				776	7image.tif:0039-0066:Ch1-T3	9	3960
777	10image.tif:0015-0038:Ch1-T3	9	815			4.58072e-05	777	6image.tif:0051-0125:Ch1-T3	9	357				777	7image.tif:0040-0068:Ch1-T3	9	2240
778	10image.tif:0016-0041:Ch1-T3	9	1605			4.93652e-05	778	6image.tif:0052-0126:Ch1-T3	9	2552				778	7image.tif:0041-0071:Ch1-T3	9	3989
779	10image.tif:0017-0044:Ch1-T3	9	787			4.56747e-05	779	6image.tif:0053-0130:Ch1-T3	9	2345				779	7image.tif:0042-0073:Ch1-T3	9	5347
780	10image.tif:0018-0045:Ch1-T3	9	20390			5.51702e-06	780	6image.tif:0054-0131:Ch1-T3	9	1811				780	7image.tif:0043-0074:Ch1-T3	9	4083
781	10image.tif:0019-0046:Ch1-T3	9	3986			5.70073e-05	781	6image.tif:0055-0134:Ch1-T3	9	1237				781	7image.tif:0044-0076:Ch1-T3	9	6277
782	10image.tif:0020-0049:Ch1-T3	9	2382			5.24401e-05	782	6image.tif:0056-0136:Ch1-T3	9	3260				782	7image.tif:0045-0076:Ch1-T3	9	4637
783	10image.tif:0021-0050:Ch1-T3	9	3095			5.47978e-05	783	7image.tif:0001-0002:Ch1-T3	9	4770				783	7image.tif:0046-0078:Ch1-T3	9	2409
784	10image.tif:0022-0060:Ch1-T3	9	1467			4.87717e-05	784	7image.tif:0002-0002:Ch1-T3	9	930				784	7image.tif:0047-0078:Ch1-T3	9	2330
785	10image.tif:0023-0065:Ch1-T3	9	1586			4.92842e-05	785	7image.tif:0003-0003:Ch1-T3	9	1688				785	7image.tif:0048-0081:Ch1-T3	9	5861
786	10image.tif:0024-0066:Ch1-T3	9	6453			5.81591e-05	786	7image.tif:0004-0004:Ch1-T3	9	727				786	7image.tif:0049-0084:Ch1-T3	9	4605
787	10image.tif:0025-0066:Ch1-T3	9	1258			4.78489e-05	787	7image.tif:0005-0006:Ch1-T3	9	3158				787	7image.tif:0050-0086:Ch1-T3	9	3010
788	10image.tif:0026-0070:Ch1-T3	9	3899			5.68306e-05	788	7image.tif:0006-0008:Ch1-T3	9	1626				788	7image.tif:0051-0086:Ch1-T3	9	3531
789	10image.tif:0027-0073:Ch1-T3	9	3832			5.66885e-05	789	7image.tif:0007-0008:Ch1-T3	9	4441				789	7image.tif:0052-0087:Ch1-T3	9	1968
790	10image.tif:0028-0073:Ch1-T3	9	1940			5.07492e-05	790	7image.tif:0008-0008:Ch1-T3	9	4669				790	7image.tif:0053-0088:Ch1-T3	9	12248
791	10image.tif:0029-0077:Ch1-T3	9	1003			4.6687e-05	791	7image.tif:0009-0009:Ch1-T3	9	760				791	7image.tif:0054-0090:Ch1-T3	9	3537
792	10image.tif:0030-0078:Ch1-T3	9	1179			4.7493e-05	792	7image.tif:0010-0013:Ch1-T3	9	463				792	7image.tif:0055-0092:Ch1-T3	9	2535
793	10image.tif:0031-0084:Ch1-T3	9	871			4.60712e-05	793	7image.tif:0011-0013:Ch1-T3	9	1457				793	7image.tif:0056-0100:Ch1-T3	9	4309
794	10image.tif:0032-0085:Ch1-T3	9	892			4.61698e-05	794	7image.tif:0012-0014:Ch1-T3	9	4324				794	7image.tif:0057-0100:Ch1-T3	9	12768
795	10image.tif:0033-0085:Ch1-T3	9	1552			4.91388e-05	795	7image.tif:0013-0015:Ch1-T3	9	492				795	7image.tif:0058-0101:Ch1-T3	9	2718
796	10image.tif:0034-0091:Ch1-T3	9	365			4.36328e-05	796	7image.tif:0014-0016:Ch1-T3	9	1786				796	7image.tif:0059-0102:Ch1-T3	9	1907
797	10image.tif:0035-0092:Ch1-T3	9	1844			5.03611e-05	797	7image.tif:0015-0016:Ch1-T3	9	862				797	7image.tif:0060-0109:Ch1-T3	9	3170
798	10image.tif:0036-0093:Ch1-T3	9	1268			4.78937e-05	798	7image.tif:0016-0017:Ch1-T3	9	1092				798	7image.tif:0061-0110:Ch1-T3	9	1964
799	10image.tif:0037-0097:Ch1-T3	9	1732			4.98996e-05	799	7image.tif:0017-0023:Ch1-T3	9	2468				799	7image.tif:0062-0112:Ch1-T3	18	4972
800	10image.tif:0038-0098:Ch1-T3	9	767			4.55797e-05	800	7image.tif:0018-0024:Ch1-T3	9	631				800	7image.tif:0063-0111:Ch1-T3	9	4321
801	10image.tif:0039-0099:Ch1-T3	9	864			4.60383e-05	801	7image.tif:0019-0025:Ch1-T3	9	5867				801	7image.tif:0064-0113:Ch1-T3	9	2157
802	10image.tif:0040-0099:Ch1-T3	9	3776			5.65659e-05	802	7image.tif:0020-0026:Ch1-T3	9	587				802	7image.tif:0065-0115:Ch1-T3	9	7719
803	10image.tif:0041-0100:Ch1-T3	9	1030			4.68118e-05	803	7image.tif:0021-0028:Ch1-T3	9	2171				803	7image.tif:0066-0121:Ch1-T3	9	2142
804	10image.tif:0042-0104:Ch1-T3	9	1609			4.93822e-05	804	7image.tif:0022-0032:Ch1-T3	9	734				804	7image.tif:0067-0126:Ch1-T3	9	2335
805	10image.tif:0043-0105:Ch1-T3	9	4021			5.70759e-05	805	7image.tif:0023-0033:Ch1-T3	9	2069				805	7image.tif:0068-0133:Ch1-T3	9	4546
806	10image.tif:0044-0105:Ch1-T3	9	2603			5.32223e-05	806	7image.tif:0024-0034:Ch1-T3	9	2689				806	7image.tif:0069-0134:Ch1-T3	9	2349
807	10image.tif:0045-0108:Ch1-T3	9	2285			5.20831e-05	807	7image.tif:0025-0036:Ch1-T3	9	1376				807	7image.tif:0070-0137:Ch1-T3	9	21327
808	10image.tif:0046-0109:Ch1-T3	9	739			4.54465e-05	808	7image.tif:0026-0037:Ch1-T3	9	3953				808	7image.tif:0071-0137:Ch1-T3	9	4655
809	10image.tif:0047-0112:Ch1-T3	9	1831			5.03081e-05	809	7image.tif:0027-0037:Ch1-T3	9	2719				809	7image.tif:0072-0138:Ch1-T3	9	2702
810	10image.tif:0048-0114:Ch1-T3	9	616			4.48568e-05	810	7image.tif:0028-0042:Ch1-T3	9	1304				810	7image.tif:0073-0139:Ch1-T3	9	6096
811	10image.tif:0049-0118:Ch1-T3	9	647			4.50061e-05	811	7image.tif:0029-0043:Ch1-T3	9	2737				811	7image.tif:0074-0143:Ch1-T3	9	5841
812	10image.tif:0050-0119:Ch1-T3	9	3011			5.45457e-05	812	7image.tif:0030-0043:Ch1-T3	9	782				812	7image.tif:0075-0144:Ch1-T3	9	2824
813	10image.tif:0051-0120:Ch1-T3	9	2404			5.25199e-05	813	7image.tif:0031-0044:Ch1-T3	9	1790				813	7image.tif:0076-0148:Ch1-T3	9	6090
814	10image.tif:0052-0124:Ch1-T3	9	297			4.32968e-05	814	7image.tif:0032-0048:Ch1-T3	9	935				814	7image.tif:0077-0157:Ch1-T3	9	3014
815	10image.tif:0053-0125:Ch1-T3	9	1343			4.82276e-05	815	7image.tif:0033-0051:Ch1-T3	9	2481				815	7image.tif:0078-0161:Ch1-T3	9	2234
816	10image.tif:0054-0125:Ch1-T3	9	806			4.57647e-05	816	7image.tif:0034-0053:Ch1-T3	9	6821				816	7image.tif:0079-0161:Ch1-T3	9	2777
817	10image.tif:0055-0131:Ch1-T3	9	1239			4.77637e-05	817	7image.tif:0035-0056:Ch1-T3	9	2489				817	7image.tif:0080-0166:Ch1-T3	9	9098
818	10image.tif:0056-0139:Ch1-T3	9	1969			5.0865e-05	818	7image.tif:0036-0061:Ch1-T3	9	11111				818	7image.tif:0081-0168:Ch1-T3	9	12890
819	10image.tif:0057-0143:Ch1-T3	9	386			4.37362e-05	819	7image.tif:0037-0061:Ch1-T3	9	3681				819	7image.tif:0082-0171:Ch1-T3	9	4121
820	10image.tif:0058-0143:Ch1-T3	9	3984			5.70033e-05	820	7image.tif:0038-0063:Ch1-T3	9	3809				820	7image.tif:0083-0175:Ch1-T3	9	12711
821	10image.tif:0059-0144:Ch1-T3	9	3699			5.63915e-05	821	7image.tif:0039-0066:Ch1-T3	9	18534				821	7image.tif:0084-0182:Ch1-T3	9	13088
822	10image.tif:0060-0145:Ch1-T3	9	1410			4.85228e-05	822	7image.tif:0040-0068:Ch1-T3	9	3633				822	8image.tif:0001-0002:Ch1-T3	9	3010
823	10image.tif:0061-0148:Ch1-T3	9	1002			4.66823e-05	823	7image.tif:0041-0071:Ch1-T3	9	4863				823	8image.tif:0002-0002:Ch1-T3	9	3250
824	10image.tif:0062-0151:Ch1-T3	9	811			4.57883e-05	824	7image.tif:0042-0071:Ch1-T3	9	825				824	8image.tif:0003-0004:Ch1-T3	15	2988
825	10image.tif:0063-0155:Ch1-T3	9	1344			4.8232e-05	825	7image.tif:0043-0073:Ch1-T3	9	797				825	8image.tif:0004-0004:Ch1-T3	9	4938
826	10image.tif:0064-0158:Ch1-T3	9	695			4.52363e-05	826	7image.tif:0044-0074:Ch1-T3	9	9683				826	8image.tif:0005-0006:Ch1-T3	9	2879
827	10image.tif:0065-0160:Ch1-T3	9	589			4.47264e-05	827	7image.tif:0045-0074:Ch1-T3	9	8457				827	8image.tif:0006-0007:Ch1-T3	9	3400
828	10image.tif:0066-0160:Ch1-T3	9	800			4.57363e-05	828	7image.tif:0046-0075:Ch1-T3	9	4670				828	8image.tif:0007-0007:Ch1-T3	9	2338
829	10image.tif:0067-0161:Ch1-T3	9	985			4.66036e-05	829	7image.tif:0047-0076:Ch1-T3	9	1517				829	8image.tif:0008-0008:Ch1-T3	9	3016
830	10image.tif:0068-0165:Ch1-T3	9	1874			5.04832e-05	830	7image.tif:0048-0082:Ch1-T3	9	3057				830	8image.tif:0009-0009:Ch1-T3	9	3801
831	10image.tif:0069-0166:Ch1-T3	9	1402			4.84877e-05	831	7image.tif:0049-0085:Ch1-T3	9	264				831	8image.tif:0010-0009:Ch1-T3	9	3207
832	10image.tif:0070-0167:Ch1-T3	9	1210			4.76331e-05	832	7image.tif:0050-0087:Ch1-T3	9	1384				832	8image.tif:0011-0011:Ch1-T3	9	2452
833	10image.tif:0071-0171:Ch1-T3	9	5099			5.84677e-05	833	7image.tif:0051-0089:Ch1-T3	9	2769				833	8image.tif:0012-0012:Ch1-T3	9	3061
834	10image.tif:0072-0172:Ch1-T3	9	1883			5.05197e-05	834	7image.tif:0052-0091:Ch1-T3	9	745				834	8image.tif:0013-0014:Ch1-T3	18	7935
835	10image.tif:0073-0176:Ch1-T3	9	379			4.37017e-05	835	7image.tif:0053-0093:Ch1-T3	9	973				835	8image.tif:0014-0014:Ch1-T3	9	4277
836	10image.tif:0074-0178:Ch1-T3	9	537			4.44744e-05	836	7image.tif:0054-0093:Ch1-T3	9	1758				836	8image.tif:0015-0014:Ch1-T3	9	4725
837	10image.tif:0075-0180:Ch1-T3	9	510			4.43431e-05	837	7image.tif:0055-0096:Ch1-T3	9	3155				837	8image.tif:0016-0015:Ch1-T3	9	2553
838	10image.tif:0076-0185:Ch1-T3	9	1229			4.77187e-05	838	7image.tif:0056-0098:Ch1-T3	9	7981				838	8image.tif:0017-0016:Ch1-T3	9	2950
839	10image.tif:0077-0188:Ch1-T3	9	1505			4.89364e-05	839	7image.tif:0057-0102:Ch1-T3	9	2378				839	8image.tif:0018-0017:Ch1-T3	9	8168
840	11image.tif:0001-0008:Ch1-T3	9	160			4.26149e-05	840	7image.tif:0058-0102:Ch1-T3	9	4530				840	8image.tif:0019-0021:Ch1-T3	9	3132
841	11image.tif:0002-0011:Ch1-T3	9	596			4.47602e-05	841	7image.tif:0059-0105:Ch1-T3	9	6368				841	8image.tif:0020-0021:Ch1-T3	9	3718
842	11image.tif:0003-0019:Ch1-T3	9	279			4.32076e-05	842	7image.tif:0060-0122:Ch1-T3	9	1741				842	8image.tif:0021-0023:Ch1-T3	9	3732
843	11image.tif:0004-0023:Ch1-T3	9	2135			5.15151e-05	843	7image.tif:0061-0125:Ch1-T3	9	1426				843	8image.tif:0022-0023:Ch1-T3	9	2491
844	11image.tif:0005-0027:Ch1-T3	9	464			4.41187e-05	844	7image.tif:0062-0126:Ch1-T3	9	895				844	8image.tif:0023-0025:Ch1-T3	9	3219
845	11image.tif:0006-0028:Ch1-T3	9	1253			4.78265e-05	845	7image.tif:0063-0131:Ch1-T3	9	2888				845	8image.tif:0024-0025:Ch1-T3	9	3064
846	11image.tif:0007-0035:Ch1-T3	9	654			4.50397e-05	846	7image.tif:0064-0133:Ch1-T3	9	381				846	8image.tif:0025-0029:Ch1-T3	9	2298
847	11image.tif:0008-0037:Ch1-T3	9	372			4.36673e-05	847	7image.tif:0065-0137:Ch1-T3	9	2547				847	8image.tif:0026-0030:Ch1-T3	9	3796
848	11image.tif:0009-0041:Ch1-T3	9	329			4.34551e-05	848	8image.tif:0001-0002:Ch1-T3	9	3370				848	8image.tif:0027-0031:Ch1-T3	9	1810
849	11image.tif:0010-0049:Ch1-T3	9	136			4.24948e-05	849	8image.tif:0002-0002:Ch1-T3	9	1232				849	8image.tif:0028-0032:Ch1-T3	9	4447
850	11image.tif:0011-0055:Ch1-T3	9	204			4.28346e-05	850	8image.tif:0003-0002:Ch1-T3	9	869				850	8image.tif:0029-0032:Ch1-T3	9	1396
851	11image.tif:0012-0055:Ch1-T3	9	930			4.63476e-05	851	8image.tif:0004-0004:Ch1-T3	9	2273				851	8image.tif:0030-0033:Ch1-T3	9	5164
852	11image.tif:0013-0069:Ch1-T3	9	1526			4.9027e-05	852	8image.tif:0005-0005:Ch1-T3	9	2198				852	8image.tif:0031-0034:Ch1-T3	17	3122
853	11image.tif:0014-0070:Ch1-T3	9	2079			5.12983e-05	853	8image.tif:0006-0013:Ch1-T3	9	3190				853	8image.tif:0032-0037:Ch1-T3	9	2891
854	11image.tif:0015-0070:Ch1-T3	9	1274			4.79205e-05	854	8image.tif:0007-0013:Ch1-T3	9	639				854	8image.tif:0033-0039:Ch1-T3	18	1892
855	11image.tif:0016-0072:Ch1-T3	9	694			4.52316e-05	855	8image.tif:0008-0014:Ch1-T3	9	1124				855	8image.tif:0034-0039:Ch1-T3	9	3142
856	11image.tif:0017-0075:Ch1-T3	9	419			4.38983e-05	856	8image.tif:0009-0017:Ch1-T3	9	2808				856	8image.tif:0035-0039:Ch1-T3	9	7715
857	11image.tif:0018-0078:Ch1-T3	9	1150			4.73614e-05	857	8image.tif:0010-0018:Ch1-T3	9	4690				857	8image.tif:0036-0039:Ch1-T3	9	3976
858	11image.tif:0019-0085:Ch1-T3	9	1013			4.67332e-05	858	8image.tif:0011-0020:Ch1-T3	9	1315				858	8image.tif:0037-0039:Ch1-T3	9	3233
859	11image.tif:0020-0092:Ch1-T3	9	562			4.45957e-05	859	8image.tif:0012-0021:Ch1-T3	9	649				859	8image.tif:0038-0040:Ch1-T3	9	4319
860	11image.tif:0021-0094:Ch1-T3	9	1035			4.68348e-05	860	8image.tif:0013-0021:Ch1-T3	9	2282				860	8image.tif:0039-0040:Ch1-T3	9	1440
861	11image.tif:0022-0100:Ch1-T3	9	1428			4.86016e-05	861	8image.tif:0014-0021:Ch1-T3	9	3286				861	8image.tif:0040-0044:Ch1-T3	9	3619
862	11image.tif:0023-0105:Ch1-T3	9	868			4.60571e-05	862	8image.tif:0015-0021:Ch1-T3	9	581				862	8image.tif:0041-0045:Ch1-T3	9	2570
863	11image.tif:0024-0106:Ch1-T3	9	640			4.49724e-05	863	8image.tif:0016-0026:Ch1-T3	9	2706				863	8image.tif:0042-0045:Ch1-T3	9	3555
864	11image.tif:0025-0106:Ch1-T3	9	532			4.44501e-05	864	8image.tif:0017-0027:Ch1-T3	9	4546				864	8image.tif:0043-0047:Ch1-T3	9	5235
865	11image.tif:0026-0106:Ch1-T3	9	558			4.45763e-05	865	8image.tif:0018-0029:Ch1-T3	9	8003				865	8image.tif:0044-0048:Ch1-T3	9	3601
866	11image.tif:0027-0107:Ch1-T3	9	544			4.45084e-05	866	8image.tif:0019-0031:Ch1-T3	9	1141				866	8image.tif:0045-0049:Ch1-T3	9	1874
867	11image.tif:0028-0108:Ch1-T3	9	948			4.64315e-05	867	8image.tif:0020-0033:Ch1-T3	9	1188				867	8image.tif:0046-0050:Ch1-T3	9	5518
868	11image.tif:0029-0111:Ch1-T3	9	1009			4.67147e-05	868	8image.tif:0021-0034:Ch1-T3	9	1246				868	8image.tif:0047-0051:Ch1-T3	9	2081
869	11image.tif:0030-0113:Ch1-T3	9	1665			4.96191e-05	869	8image.tif:0022-0040:Ch1-T3	9	1278				869	8image.tif:0048-0051:Ch1-T3	9	5315
870	11image.tif:0031-0115:Ch1-T3	9	706			4.5289e-05	870	8image.tif:0023-0041:Ch1-T3	9	3547				870	8image.tif:0049-0053:Ch1-T3	9	4940
871	11image.tif:0032-0116:Ch1-T3	9	2060			5.12242e-05	871	8image.tif:0024-0041:Ch1-T3	9	1071				871	8image.tif:0050-0053:Ch1-T3	9	3043
872	11image.tif:0033-0117:Ch1-T3	9	6357			5.82569e-05	872	8image.tif:0025-0042:Ch1-T3	9	2512				872	8image.tif:0051-0057:Ch1-T3	9	3257
873	11image.tif:0034-0118:Ch1-T3	9	666			4.50973e-05	873	8image.tif:0026-0042:Ch1-T3	9	818				873	8image.tif:0052-0061:Ch1-T3	9	5143
874	11image.tif:0035-0121:Ch1-T3	9	1574			4.9233e-05	874	8image.tif:0027-0046:Ch1-T3	9	302				874	8image.tif:0053-0061:Ch1-T3	9	6259
875	11image.tif:0036-0123:Ch1-T3	9	103			4.23293e-05	875	8image.tif:0028-0048:Ch1-T3	9	4382				875	8image.tif:0054-0061:Ch1-T3	9	2601
876	11image.tif:0037-0125:Ch1-T3	9	608			4.48182e-05	876	8image.tif:0029-0053:Ch1-T3	9	3226				876	8image.tif:0055-0066:Ch1-T3	9	1727
877	11image.tif:0038-0126:Ch1-T3	9	904			4.6226e-05	877	8image.tif:0030-0053:Ch1-T3	9	3654				877	8image.tif:0056-0067:Ch1-T3	9	4019
878	11image.tif:0039-0129:Ch1-T3	9	6418			5.81961e-05	878	8image.tif:0031-0058:Ch1-T3	9	647				878	8image.tif:0057-0069:Ch1-T3	9	1307
879	11image.tif:0040-0130:Ch1-T3	9	1557			4.91602e-05	879	8image.tif:0032-0058:Ch1-T3	9	5252				879	8image.tif:0058-0072:Ch1-T3	9	6060
880	11image.tif:0041-0138:Ch1-T3	9	263			4.31282e-05	880	8image.tif:0033-0059:Ch1-T3	9	1279				880	8image.tif:0059-0073:Ch1-T3	9	7972
881	11image.tif:0042-0139:Ch1-T3	9	3741			5.64874e-05	881	8image.tif:0034-0060:Ch1-T3	9	3502				881	8image.tif:0060-0074:Ch1-T3	9	9523
882	11image.tif:0043-0147:Ch1-T3	9	458			4.40893e-05	882	8image.tif:0035-0061:Ch1-T3	9	4197				882	8image.tif:0061-0075:Ch1-T3	9	2038
883	11image.tif:0044-0147:Ch1-T3	9	526			4.44209e-05	883	8image.tif:0036-0062:Ch1-T3	9	263				883	8image.tif:0062-0077:Ch1-T3	9	2120
884	11image.tif:0045-0147:Ch1-T3	9	321			4.34156e-05	884	8image.tif:0037-0063:Ch1-T3	9	1751				884	8image.tif:0063-0079:Ch1-T3	9	13697
885	11image.tif:0046-0150:Ch1-T3	9	3964			5.69634e-05	885	8image.tif:0038-0065:Ch1-T3	9	8387				885	8image.tif:0064-0081:Ch1-T3	9	4147
886	11image.tif:0047-0151:Ch1-T3	9	3108			5.48362e-05	886	8image.tif:0039-0067:Ch1-T3	9	1105				886	8image.tif:0065-0083:Ch1-T3	9	2046
887	11image.tif:0048-0152:Ch1-T3	9	1050			4.69039e-05	887	8image.tif:0040-0072:Ch1-T3	9	11267				887	8image.tif:0066-0084:Ch1-T3	9	1955
888	11image.tif:0049-0153:Ch1-T3	9	1957			5.08172e-05	888	8image.tif:0041-0073:Ch1-T3	9	2585				888	8image.tif:0067-0088:Ch1-T3	9	2769
889	11image.tif:0050-0155:Ch1-T3	9	2570			5.31083e-05	889	8image.tif:0042-0076:Ch1-T3	9	4322				889	8image.tif:0068-0088:Ch1-T3	9	2586
890	11image.tif:0051-0156:Ch1-T3	9	370			4.36574e-05	890	8image.tif:0043-0077:Ch1-T3	9	1800				890	8image.tif:0069-0089:Ch1-T3	9	12627
891	11image.tif:0052-0157:Ch1-T3	9	385			4.37312e-05	891	8image.tif:0044-0077:Ch1-T3	9	2163				891	8image.tif:0070-0089:Ch1-T3	9	2000
892	11image.tif:0053-0161:Ch1-T3	9	844			4.59441e-05	892	8image.tif:0045-0078:Ch1-T3	9	3722				892	8image.tif:0071-0094:Ch1-T3	9	3391
893	11image.tif:0054-0162:Ch1-T3	9	1239			4.77637e-05	893	8image.tif:0046-0078:Ch1-T3	9	4437				893	8image.tif:0072-0105:Ch1-T3	9	14793
894	11image.tif:0055-0165:Ch1-T3	9	2886			5.41575e-05	894	8image.tif:0047-0083:Ch1-T3	9	317				894	8image.tif:0073-0107:Ch1-T3	9	3012
895	11image.tif:0056-0166:Ch1-T3	9	19469			7.33688e-06	895	8image.tif:0048-0084:Ch1-T3	9	2165				895	8image.tif:0074-0109:Ch1-T3	9	2378
896	11image.tif:0057-0167:Ch1-T3	9	1783			5.01109e-05	896	8image.tif:0049-0084:Ch1-T3	9	947				896	8image.tif:0075-0112:Ch1-T3	9	4331
897	11image.tif:0058-0171:Ch1-T3	9	6140			5.84355e-05	897	8image.tif:0050-0087:Ch1-T3	9	368				897	8image.tif:0076-0116:Ch1-T3	9	5281
898	11image.tif:0059-0172:Ch1-T3	9	887			4.61463e-05	898	8image.tif:0051-0088:Ch1-T3	9	1326				898	8image.tif:0077-0121:Ch1-T3	9	7357
899	12image.tif:0001-0012:Ch1-T3	9	11786			3.87571e-05	899	8image.tif:0052-0088:Ch1-T3	9	18895				899	8image.tif:0078-0122:Ch1-T3	9	2722
900	12image.tif:0002-0018:Ch1-T3	9	8757			5.26246e-05	900	8image.tif:0053-0091:Ch1-T3	9	737				900	8image.tif:0079-0126:Ch1-T3	9	5497
901	12image.tif:0003-0028:Ch1-T3	9	3277			5.53191e-05	901	8image.tif:0054-0092:Ch1-T3	9	3220				901	8image.tif:0080-0127:Ch1-T3	9	2302
902	12image.tif:0004-0029:Ch1-T3	9	7380			5.66409e-05	902	8image.tif:0055-0094:Ch1-T3	9	1166				902	8image.tif:0081-0135:Ch1-T3	9	3642
903	12image.tif:0005-0036:Ch1-T3	9	5024			5.84172e-05	903	8image.tif:0056-0096:Ch1-T3	9	585				903	9image.tif:0001-0002:Ch1-T3	9	789
904	12image.tif:0006-0036:Ch1-T3	9	9434			4.99995e-05	904	8image.tif:0057-0099:Ch1-T3	9	1661				904	9image.tif:0002-0002:Ch1-T3	9	2294
905	12image.tif:0007-0036:Ch1-T3	9	2933			5.43053e-05	905	8image.tif:0058-0099:Ch1-T3	9	1174				905	9image.tif:0003-0004:Ch1-T3	9	1361
906	12image.tif:0008-0043:Ch1-T3	9	2526			5.29548e-05	906	8image.tif:0059-0102:Ch1-T3	9	226				906	9image.tif:0004-0004:Ch1-T3	9	2407
907	12image.tif:0009-0044:Ch1-T3	9	5240			5.85435e-05	907	8image.tif:0060-0106:Ch1-T3	9	862				907	9image.tif:0005-0005:Ch1-T3	9	1707
908	12image.tif:0010-0050:Ch1-T3	9	7951			5.52132e-05	908	8image.tif:0061-0109:Ch1-T3	9	1237				908	9image.tif:0006-0005:Ch1-T3	9	859
909	12image.tif:0011-0050:Ch1-T3	9	5425			5.86049e-05	909	8image.tif:0062-0115:Ch1-T3	9	6466				909	9image.tif:0007-0007:Ch1-T3	9	855
910	12image.tif:0012-0051:Ch1-T3	9	373			4.36722e-05	910	8image.tif:0063-0116:Ch1-T3	9	2310				910	9image.tif:0008-0007:Ch1-T3	9	1445
911	12image.tif:0013-0052:Ch1-T3	9	4203			5.74095e-05	911	8image.tif:0064-0122:Ch1-T3	9	633				911	9image.tif:0009-0009:Ch1-T3	9	743
912	12image.tif:0014-0053:Ch1-T3	9	5901			5.8564e-05	912	8image.tif:0065-0124:Ch1-T3	9	4151				912	9image.tif:0010-0010:Ch1-T3	9	1076
913	12image.tif:0015-0057:Ch1-T3	9	6086			5.84708e-05	913	8image.tif:0066-0125:Ch1-T3	9	1296				913	9image.tif:0011-0011:Ch1-T3	9	502
914	12image.tif:0016-0058:Ch1-T3	9	1897			5.05763e-05	914	8image.tif:0067-0125:Ch1-T3	9	1272				914	9image.tif:0012-0012:Ch1-T3	9	4707
915	12image.tif:0017-0058:Ch1-T3	9	893			4.61745e-05	915	8image.tif:0068-0131:Ch1-T3	9	450				915	9image.tif:0013-0012:Ch1-T3	9	6845
916	12image.tif:0018-0059:Ch1-T3	9	392			4.37657e-05	916	8image.tif:0069-0132:Ch1-T3	9	1215				916	9image.tif:0014-0013:Ch1-T3	9	1399
917	12image.tif:0019-0061:Ch1-T3	9	1710			4.98078e-05	917	8image.tif:0070-0137:Ch1-T3	9	698				917	9image.tif:0015-0015:Ch1-T3	9	1208
918	12image.tif:0020-0061:Ch1-T3	9	2189			5.17218e-05	918	9image.tif:0001-0006:Ch1-T3	9	25				918	9image.tif:0016-0015:Ch1-T3	9	3511
919	12image.tif:0021-0064:Ch1-T3	9	2149			5.15689e-05	919	9image.tif:0002-0013:Ch1-T3	9	1462				919	9image.tif:0017-0015:Ch1-T3	9	9663
920	12image.tif:0022-0068:Ch1-T3	9	8658			5.2976e-05	920	9image.tif:0003-0015:Ch1-T3	9	1005				920	9image.tif:0018-0018:Ch1-T3	18	2828
921	12image.tif:0023-0068:Ch1-T3	9	1732			4.98996e-05	921	9image.tif:0004-0023:Ch1-T3	9	148				921	9image.tif:0019-0017:Ch1-T3	9	2010
922	12image.tif:0024-0068:Ch1-T3	9	5055			5.84389e-05	922	9image.tif:0005-0024:Ch1-T3	9	580				922	9image.tif:0020-0021:Ch1-T3	18	1098
923	12image.tif:0025-0069:Ch1-T3	9	2135			5.15151e-05	923	9image.tif:0006-0024:Ch1-T3	9	2888				923	9image.tif:0021-0021:Ch1-T3	18	2272
924	12image.tif:0026-0069:Ch1-T3	9	743			4.54655e-05	924	9image.tif:0007-0026:Ch1-T3	9	494				924	9image.tif:0022-0019:Ch1-T3	9	2710
925	12image.tif:0027-0072:Ch1-T3	9	676			4.51453e-05	925	9image.tif:0008-0029:Ch1-T3	9	659				925	9image.tif:0023-0021:Ch1-T3	9	7576
926	12image.tif:0028-0072:Ch1-T3	9	646			4.50013e-05	926	9image.tif:0009-0029:Ch1-T3	9	128				926	9image.tif:0024-0022:Ch1-T3	9	3606
927	12image.tif:0029-0072:Ch1-T3	9	10193			4.66594e-05	927	9image.tif:0010-0034:Ch1-T3	9	1467				927	9image.tif:0025-0024:Ch1-T3	9	522
928	12image.tif:0030-0072:Ch1-T3	9	1869			5.04629e-05	928	9image.tif:0011-0038:Ch1-T3	9	30				928	9image.tif:0026-0024:Ch1-T3	9	4247
929	12image.tif:0031-0072:Ch1-T3	9	1934			5.07252e-05	929	9image.tif:0012-0039:Ch1-T3	9	261				929	9image.tif:0027-0025:Ch1-T3	9	6309
930	12image.tif:0032-0073:Ch1-T3	9	3545			5.60227e-05	930	9image.tif:0013-0039:Ch1-T3	9	129				930	9image.tif:0028-0026:Ch1-T3	9	285
931	12image.tif:0033-0074:Ch1-T3	9	1564			4.91902e-05	931	9image.tif:0014-0044:Ch1-T3	9	1282				931	9image.tif:0029-0026:Ch1-T3	9	2095
932	12image.tif:0034-0074:Ch1-T3	9	5047			5.84334e-05	932	9image.tif:0015-0046:Ch1-T3	9	1180				932	9image.tif:0030-0028:Ch1-T3	9	1238
933	12image.tif:0035-0076:Ch1-T3	9	1008			4.67101e-05	933	9image.tif:0016-0046:Ch1-T3	9	763				933	9image.tif:0031-0028:Ch1-T3	9	460
934	12image.tif:0036-0077:Ch1-T3	9	2591			5.31809e-05	934	9image.tif:0017-0050:Ch1-T3	9	294				934	9image.tif:0032-0030:Ch1-T3	9	1902
935	12image.tif:0037-0077:Ch1-T3	9	1079			4.70372e-05	935	9image.tif:0018-0052:Ch1-T3	9	1931				935	9image.tif:0033-0030:Ch1-T3	9	1787
936	12image.tif:0038-0079:Ch1-T3	9	4211			5.74233e-05	936	9image.tif:0019-0055:Ch1-T3	9	2227				936	9image.tif:0034-0031:Ch1-T3	9	1708
937	12image.tif:0039-0081:Ch1-T3	9	7905			5.53413e-05	937	9image.tif:0020-0056:Ch1-T3	9	4787				937	9image.tif:0035-0034:Ch1-T3	9	1813
938	12image.tif:0040-0082:Ch1-T3	9	1638			4.95051e-05	938	9image.tif:0021-0057:Ch1-T3	9	520				938	9image.tif:0036-0036:Ch1-T3	9	1413
939	12image.tif:0041-0083:Ch1-T3	9	5858			5.85794e-05	939	9image.tif:0022-0059:Ch1-T3	9	1092				939	9image.tif:0037-0036:Ch1-T3	9	1108
940	12image.tif:0042-0084:Ch1-T3	9	2339			5.22828e-05	940	9image.tif:0023-0059:Ch1-T3	9	902				940	9image.tif:0038-0037:Ch1-T3	9	941
941	12image.tif:0043-0084:Ch1-T3	9	1538			4.90786e-05	941	9image.tif:0024-0062:Ch1-T3	9	861				941	9image.tif:0039-0037:Ch1-T3	9	1754
942	12image.tif:0044-0085:Ch1-T3	9	1244			4.77861e-05	942	9image.tif:0025-0063:Ch1-T3	9	1843				942	9image.tif:0040-0039:Ch1-T3	9	1019
943	12image.tif:0045-0085:Ch1-T3	9	944			4.64129e-05	943	9image.tif:0026-0069:Ch1-T3	9	2122				943	9image.tif:0041-0040:Ch1-T3	9	1892
944	12image.tif:0046-0085:Ch1-T3	9	10036			4.73798e-05	944	9image.tif:0027-0072:Ch1-T3	9	1190				944	9image.tif:0042-0042:Ch1-T3	9	2356
945	12image.tif:0047-0085:Ch1-T3	9	2967			5.44108e-05	945	9image.tif:0028-0075:Ch1-T3	9	310				945	9image.tif:0043-0044:Ch1-T3	9	1783
946	12image.tif:0048-0089:Ch1-T3	9	3319			5.54344e-05	946	9image.tif:0029-0077:Ch1-T3	9	194				946	9image.tif:0044-0045:Ch1-T3	9	3889
947	12image.tif:0049-0089:Ch1-T3	9	1501			4.89191e-05	947	9image.tif:0030-0078:Ch1-T3	9	1433				947	9image.tif:0045-0046:Ch1-T3	9	3894
948	12image.tif:0050-0091:Ch1-T3	9	1550			4.91302e-05	948	9image.tif:0031-0080:Ch1-T3	9	599				948	9image.tif:0046-0046:Ch1-T3	9	940
949	12image.tif:0051-0094:Ch1-T3	9	4852			5.82748e-05	949	9image.tif:0032-0081:Ch1-T3	9	889				949	9image.tif:0047-0049:Ch1-T3	9	473
950	12image.tif:0052-0097:Ch1-T3	9	1740			4.99329e-05	950	9image.tif:0033-0081:Ch1-T3	9	1614				950	9image.tif:0048-0049:Ch1-T3	9	1215
951	12image.tif:0053-0097:Ch1-T3	9	6859			5.76207e-05	951	9image.tif:0034-0081:Ch1-T3	9	901				951	9image.tif:0049-0050:Ch1-T3	9	7964
952	12image.tif:0054-0097:Ch1-T3	9	4696			5.81139e-05	952	9image.tif:0035-0086:Ch1-T3	9	2608				952	9image.tif:0050-0053:Ch1-T3	9	264
953	12image.tif:0055-0097:Ch1-T3	9	1320			4.81255e-05	953	9image.tif:0036-0086:Ch1-T3	9	1317				953	9image.tif:0051-0053:Ch1-T3	9	745
954	12image.tif:0056-0098:Ch1-T3	9	9655			4.90659e-05	954	9image.tif:0037-0086:Ch1-T3	9	785				954	9image.tif:0052-0054:Ch1-T3	9	1409
955	12image.tif:0057-0099:Ch1-T3	9	613			4.48423e-05	955	9image.tif:0038-0088:Ch1-T3	9	471				955	9image.tif:0053-0055:Ch1-T3	9	648
956	12image.tif:0058-0101:Ch1-T3	9	4753			5.81762e-05	956	9image.tif:0039-0089:Ch1-T3	9	546				956	9image.tif:0054-0057:Ch1-T3	9	1048
957	12image.tif:0059-0102:Ch1-T3	9	2045			5.11654e-05	957	9image.tif:0040-0090:Ch1-T3	9	277				957	9image.tif:0055-0057:Ch1-T3	9	1333
958	12image.tif:0060-0102:Ch1-T3	9	1237			4.77547e-05	958	9image.tif:0041-0091:Ch1-T3	9	3133				958	9image.tif:0056-0058:Ch1-T3	9	1447
959	12image.tif:0061-0105:Ch1-T3	9	4816			5.82403e-05	959	9image.tif:0042-0091:Ch1-T3	9	177				959	9image.tif:0057-0058:Ch1-T3	9	2043
960	12image.tif:0062-0105:Ch1-T3	9	7274			5.68659e-05	960	9image.tif:0043-0094:Ch1-T3	9	392				960	9image.tif:0058-0058:Ch1-T3	9	2101
961	12image.tif:0063-0106:Ch1-T3	9	1277			4.79339e-05	961	9image.tif:0044-0097:Ch1-T3	9	1166				961	9image.tif:0059-0060:Ch1-T3	9	1257
962	12image.tif:0064-0106:Ch1-T3	9	2666			5.3437e-05	962	9image.tif:0045-0097:Ch1-T3	9	121				962	9image.tif:0060-0062:Ch1-T3	9	905
963	12image.tif:0065-0106:Ch1-T3	9	1027			4.67979e-05	963	9image.tif:0046-0098:Ch1-T3	9	1027				963	9image.tif:0061-0063:Ch1-T3	9	1447
964	12image.tif:0066-0107:Ch1-T3	9	5894			5.85666e-05	964	9image.tif:0047-0103:Ch1-T3	9	800				964	9image.tif:0062-0063:Ch1-T3	9	2502
965	12image.tif:0067-0107:Ch1-T3	9	1251			4.78175e-05	965	9image.tif:0048-0103:Ch1-T3	9	1106				965	9image.tif:0063-0064:Ch1-T3	9	1413
966	12image.tif:0068-0109:Ch1-T3	9	4990			5.8392e-05	966	9image.tif:0049-0104:Ch1-T3	9	682				966	9image.tif:0064-0065:Ch1-T3	9	623
967	12image.tif:0069-0109:Ch1-T3	9	1165			4.74295e-05	967	9image.tif:0050-0105:Ch1-T3	9	1522				967	9image.tif:0065-0066:Ch1-T3	9	990
968	12image.tif:0070-0110:Ch1-T3	9	4358			5.76626e-05	968	9image.tif:0051-0107:Ch1-T3	9	7				968	9image.tif:0066-0069:Ch1-T3	18	2132
969	12image.tif:0071-0110:Ch1-T3	9	2413			5.25524e-05	969	9image.tif:0052-0108:Ch1-T3	9	1910				969	9image.tif:0067-0068:Ch1-T3	9	1283
970	12image.tif:0072-0111:Ch1-T3	9	4041			5.71144e-05	970	9image.tif:0053-0109:Ch1-T3	9	3181				970	9image.tif:0068-0069:Ch1-T3	9	1490
971	12image.tif:0073-0111:Ch1-T3	9	1728			4.98829e-05	971	9image.tif:0054-0109:Ch1-T3	9	559				971	9image.tif:0069-0070:Ch1-T3	9	2759
972	12image.tif:0074-0113:Ch1-T3	18	2586			5.31637e-05	972	9image.tif:0055-0110:Ch1-T3	9	342				972	9image.tif:0070-0071:Ch1-T3	9	2619
973	12image.tif:0075-0113:Ch1-T3	9	11420			4.06418e-05	973	9image.tif:0056-0111:Ch1-T3	9	498				973	9image.tif:0071-0072:Ch1-T3	9	555
974	12image.tif:0076-0113:Ch1-T3	9	2703			5.35615e-05	974	9image.tif:0057-0111:Ch1-T3	9	528				974	9image.tif:0072-0076:Ch1-T3	9	3010
975	12image.tif:0077-0114:Ch1-T3	9	380			4.37066e-05	975	9image.tif:0058-0112:Ch1-T3	9	454				975	9image.tif:0073-0076:Ch1-T3	9	928
976	12image.tif:0078-0114:Ch1-T3	9	1380			4.8391e-05	976	9image.tif:0059-0113:Ch1-T3	9	1034				976	9image.tif:0074-0077:Ch1-T3	9	1938
977	12image.tif:0079-0115:Ch1-T3	9	564			4.46054e-05	977	9image.tif:0060-0115:Ch1-T3	9	393				977	9image.tif:0075-0077:Ch1-T3	9	1316
978	12image.tif:0080-0115:Ch1-T3	9	1866			5.04507e-05	978	9image.tif:0061-0117:Ch1-T3	9	2704				978	9image.tif:0076-0079:Ch1-T3	9	1967
979	12image.tif:0081-0116:Ch1-T3	9	6437			5.81762e-05	979	9image.tif:0062-0119:Ch1-T3	9	157				979	9image.tif:0077-0080:Ch1-T3	9	532
980	12image.tif:0082-0119:Ch1-T3	9	4101			5.72273e-05	980	9image.tif:0063-0120:Ch1-T3	9	1755				980	9image.tif:0078-0081:Ch1-T3	9	9882
981	12image.tif:0083-0121:Ch1-T3	9	1983			5.09207e-05	981	9image.tif:0064-0120:Ch1-T3	9	136				981	9image.tif:0079-0082:Ch1-T3	9	1210
982	12image.tif:0084-0121:Ch1-T3	9	6983			5.74165e-05	982	9image.tif:0065-0121:Ch1-T3	9	334				982	9image.tif:0080-0084:Ch1-T3	9	4432
983	12image.tif:0085-0123:Ch1-T3	9	1401			4.84833e-05	983	9image.tif:0066-0121:Ch1-T3	9	642				983	9image.tif:0081-0087:Ch1-T3	9	1892
984	12image.tif:0086-0123:Ch1-T3	9	1781			5.01027e-05	984	9image.tif:0067-0122:Ch1-T3	9	149				984	9image.tif:0082-0087:Ch1-T3	9	2243
985	12image.tif:0087-0125:Ch1-T3	9	2699			5.35481e-05	985	9image.tif:0068-0122:Ch1-T3	9	810				985	9image.tif:0083-0088:Ch1-T3	9	2888
986	12image.tif:0088-0125:Ch1-T3	9	1542			4.90958e-05	986	9image.tif:0069-0122:Ch1-T3	9	224				986	9image.tif:0084-0090:Ch1-T3	9	1061
987	12image.tif:0089-0125:Ch1-T3	9	1847			5.03734e-05	987	9image.tif:0070-0123:Ch1-T3	9	2005				987	9image.tif:0085-0091:Ch1-T3	9	873
988	12image.tif:0090-0126:Ch1-T3	9	2559			5.30701e-05	988	9image.tif:0071-0127:Ch1-T3	9	983				988	9image.tif:0086-0092:Ch1-T3	9	1809
989	12image.tif:0091-0127:Ch1-T3	9	6419			5.8195e-05	989	9image.tif:0072-0131:Ch1-T3	9	1341				989	9image.tif:0087-0093:Ch1-T3	9	2163
990	12image.tif:0092-0128:Ch1-T3	9	4131			5.72822e-05	990	9image.tif:0073-0132:Ch1-T3	9	242				990	9image.tif:0088-0096:Ch1-T3	9	3790
991	12image.tif:0093-0129:Ch1-T3	9	3112			5.4848e-05	991	9image.tif:0074-0133:Ch1-T3	9	462				991	9image.tif:0089-0097:Ch1-T3	9	1018
992	12image.tif:0094-0130:Ch1-T3	9	2098			5.13722e-05	992	9image.tif:0075-0133:Ch1-T3	9	252				992	9image.tif:0090-0100:Ch1-T3	18	2128
993	12image.tif:0095-0131:Ch1-T3	9	4770			5.8194e-05	993	9image.tif:0076-0133:Ch1-T3	9	542				993	9image.tif:0091-0100:Ch1-T3	9	420
994	12image.tif:0096-0131:Ch1-T3	9	6227			5.83709e-05	994	9image.tif:0077-0135:Ch1-T3	9	620				994	9image.tif:0092-0100:Ch1-T3	9	1897
995	12image.tif:0097-0132:Ch1-T3	9	3394			5.56358e-05	995	9image.tif:0078-0136:Ch1-T3	9	267				995	9image.tif:0093-0102:Ch1-T3	9	14875
996	12image.tif:0098-0132:Ch1-T3	9	1730			4.98913e-05	996	9image.tif:0079-0136:Ch1-T3	9	231				996	9image.tif:0094-0105:Ch1-T3	9	823
997	12image.tif:0099-0132:Ch1-T3	9	3116			5.48597e-05	997	9image.tif:0080-0142:Ch1-T3	9	692				997	9image.tif:0095-0106:Ch1-T3	9	2647
998	12image.tif:0100-0133:Ch1-T3	9	8741			5.2682e-05	998	9image.tif:0081-0142:Ch1-T3	9	1615				998	9image.tif:0096-0106:Ch1-T3	9	972
999	12image.tif:0101-0134:Ch1-T3	9	4067			5.71639e-05	999	9image.tif:0082-0143:Ch1-T3	9	1544				999	9image.tif:0097-0107:Ch1-T3	9	1563
1000	12image.tif:0102-0135:Ch1-T3	9	12885			3.3028e-05	1000	9image.tif:0083-0144:Ch1-T3	9	3599				1000	9image.tif:0098-0108:Ch1-T3	9	1167
1001	12image.tif:0103-0135:Ch1-T3	9	6147			5.84307e-05	1001	9image.tif:0084-0144:Ch1-T3	9	440				1001	9image.tif:0099-0108:Ch1-T3	9	4373
1002	12image.tif:0104-0136:Ch1-T3	9	874			4.60853e-05	1002	9image.tif:0085-0144:Ch1-T3	9	205				1002	9image.tif:0100-0109:Ch1-T3	9	878
1003	12image.tif:0105-0136:Ch1-T3	9	1154			4.73796e-05	1003	9image.tif:0086-0146:Ch1-T3	9	122				1003	9image.tif:0101-0112:Ch1-T3	18	1176
1004	12image.tif:0106-0138:Ch1-T3	9	649			4.50157e-05	1004	9image.tif:0087-0148:Ch1-T3	9	205				1004	9image.tif:0102-0111:Ch1-T3	9	10747
1005	12image.tif:0107-0138:Ch1-T3	9	542			4.44987e-05	1005	9image.tif:0088-0150:Ch1-T3	9	284				1005	9image.tif:0103-0112:Ch1-T3	9	3712
1006	12image.tif:0108-0139:Ch1-T3	9	2639			5.33455e-05	1006	9image.tif:0089-0154:Ch1-T3	9	1469				1006	9image.tif:0104-0112:Ch1-T3	9	3020
1007	12image.tif:0109-0140:Ch1-T3	9	4571			5.79632e-05	1007	9image.tif:0090-0155:Ch1-T3	9	836				1007	9image.tif:0105-0112:Ch1-T3	9	1931
1008	12image.tif:0110-0140:Ch1-T3	9	6069			5.84812e-05	1008	9image.tif:0091-0155:Ch1-T3	9	270				1008	9image.tif:0106-0113:Ch1-T3	9	2070
1009	12image.tif:0111-0140:Ch1-T3	9	5480			5.86148e-05	1009	9image.tif:0092-0157:Ch1-T3	9	1112				1009	9image.tif:0107-0115:Ch1-T3	9	4320
1010	12image.tif:0112-0141:Ch1-T3	9	4369			5.76795e-05	1010	9image.tif:0093-0158:Ch1-T3	9	523				1010	9image.tif:0108-0115:Ch1-T3	9	4502
1011	12image.tif:0113-0142:Ch1-T3	9	665			4.50925e-05	1011	9image.tif:0094-0159:Ch1-T3	9	1359				1011	9image.tif:0109-0116:Ch1-T3	9	3152
1012	12image.tif:0114-0142:Ch1-T3	9	5195			5.8522e-05	1012	9image.tif:0095-0159:Ch1-T3	9	32				1012	9image.tif:0110-0117:Ch1-T3	9	1252
1013	12image.tif:0115-0143:Ch1-T3	9	5259			5.85518e-05	1013	9image.tif:0096-0160:Ch1-T3	9	1514				1013	9image.tif:0111-0118:Ch1-T3	9	578
1014	12image.tif:0116-0144:Ch1-T3	9	2995			5.44969e-05	1014	9image.tif:0097-0160:Ch1-T3	9	73				1014	9image.tif:0112-0118:Ch1-T3	9	10765
1015	12image.tif:0117-0144:Ch1-T3	9	3033			5.46124e-05	1015	9image.tif:0098-0161:Ch1-T3	9	3370				1015	9image.tif:0113-0119:Ch1-T3	9	2327
1016	12image.tif:0118-0145:Ch1-T3	9	3733			5.64693e-05	1016	9image.tif:0099-0163:Ch1-T3	18	1205				1016	9image.tif:0114-0122:Ch1-T3	9	1375
1017	12image.tif:0119-0147:Ch1-T3	9	21243			4.16815e-06	1017	9image.tif:0100-0166:Ch1-T3	9	2477				1017	9image.tif:0115-0123:Ch1-T3	9	713
1018	12image.tif:0120-0147:Ch1-T3	9	4746			5.81687e-05	1018	9image.tif:0101-0166:Ch1-T3	9	906				1018	9image.tif:0116-0124:Ch1-T3	9	2355
1019	12image.tif:0121-0147:Ch1-T3	9	3863			5.67549e-05	1019	9image.tif:0102-0167:Ch1-T3	9	455				1019	9image.tif:0117-0124:Ch1-T3	9	354
1020	12image.tif:0122-0148:Ch1-T3	9	2817			5.39366e-05	1020	9image.tif:0103-0167:Ch1-T3	9	755				1020	9image.tif:0118-0125:Ch1-T3	9	626
1021	12image.tif:0123-0150:Ch1-T3	9	2023			5.10789e-05	1021	9image.tif:0104-0168:Ch1-T3	9	405				1021	9image.tif:0119-0126:Ch1-T3	9	1027
1022	12image.tif:0124-0150:Ch1-T3	9	1606			4.93694e-05	1022	9image.tif:0105-0168:Ch1-T3	9	1037				1022	9image.tif:0120-0126:Ch1-T3	9	8087
1023	12image.tif:0125-0151:Ch1-T3	9	4396			5.77203e-05	1023	9image.tif:0106-0169:Ch1-T3	9	568				1023	9image.tif:0121-0127:Ch1-T3	9	1368
1024	12image.tif:0126-0151:Ch1-T3	9	680			4.51645e-05	1024	9image.tif:0107-0169:Ch1-T3	9	282				1024	9image.tif:0122-0127:Ch1-T3	9	7725
1025	12image.tif:0127-0152:Ch1-T3	9	9025			5.16304e-05	1025	9image.tif:0108-0170:Ch1-T3	9	237				1025	9image.tif:0123-0130:Ch1-T3	18	2296
1026	12image.tif:0128-0152:Ch1-T3	9	4039			5.71106e-05	1026	9image.tif:0109-0171:Ch1-T3	9	1995				1026	9image.tif:0124-0130:Ch1-T3	9	914
1027	12image.tif:0129-0153:Ch1-T3	9	632			4.49339e-05	1027	9image.tif:0110-0172:Ch1-T3	9	1056				1027	9image.tif:0125-0131:Ch1-T3	9	1889
1028	12image.tif:0130-0154:Ch1-T3	9	2360			5.23598e-05	1028	9image.tif:0111-0173:Ch1-T3	9	14				1028	9image.tif:0126-0133:Ch1-T3	9	1713
1029	12image.tif:0131-0154:Ch1-T3	9	1088			4.70785e-05	1029	9image.tif:0112-0174:Ch1-T3	9	3287				1029	9image.tif:0127-0135:Ch1-T3	9	159
1030	12image.tif:0132-0154:Ch1-T3	9	6381			5.82335e-05	1030	9image.tif:0113-0175:Ch1-T3	9	353				1030	9image.tif:0128-0136:Ch1-T3	9	1355
1031	12image.tif:0133-0155:Ch1-T3	9	1871			5.0471e-05	1031	9image.tif:0114-0176:Ch1-T3	9	323				1031	9image.tif:0129-0137:Ch1-T3	9	1614
1032	12image.tif:0134-0156:Ch1-T3	9	2641			5.33523e-05	1032	9image.tif:0115-0176:Ch1-T3	9	496				1032	9image.tif:0130-0138:Ch1-T3	9	1518
1033	12image.tif:0135-0156:Ch1-T3	9	688			4.52028e-05	1033	9image.tif:0116-0177:Ch1-T3	9	587				1033	9image.tif:0131-0139:Ch1-T3	9	469
1034	12image.tif:0136-0157:Ch1-T3	9	4472			5.78304e-05	1034	9image.tif:0117-0179:Ch1-T3	9	897				1034	9image.tif:0132-0141:Ch1-T3	9	574
1035	12image.tif:0137-0158:Ch1-T3	9	2531			5.29723e-05	1035	9image.tif:0118-0179:Ch1-T3	9	5378				1035	9image.tif:0133-0141:Ch1-T3	9	2766
1036	12image.tif:0138-0158:Ch1-T3	9	5075			5.84523e-05	1036	9image.tif:0119-0181:Ch1-T3	9	1220				1036	9image.tif:0134-0142:Ch1-T3	9	2153
1037	12image.tif:0139-0159:Ch1-T3	9	3601			5.61598e-05	1037	9image.tif:0120-0181:Ch1-T3	9	214				1037	9image.tif:0135-0143:Ch1-T3	16	2383
1038	12image.tif:0140-0159:Ch1-T3	9	5091			5.84626e-05	1038	9image.tif:0121-0182:Ch1-T3	9	220				1038	9image.tif:0136-0142:Ch1-T3	9	3252
1039	12image.tif:0141-0160:Ch1-T3	9	1341			4.82187e-05	1039	9image.tif:0122-0182:Ch1-T3	9	1037				1039	9image.tif:0137-0143:Ch1-T3	9	691
1040	12image.tif:0142-0160:Ch1-T3	9	8208			5.44572e-05	1040	9image.tif:0123-0182:Ch1-T3	9	3232				1040	9image.tif:0138-0143:Ch1-T3	9	1131
1041	12image.tif:0143-0162:Ch1-T3	9	1819			5.02589e-05	1041	9image.tif:0124-0184:Ch1-T3	9	417				1041	9image.tif:0139-0144:Ch1-T3	9	3707
1042	12image.tif:0144-0163:Ch1-T3	9	3349			5.55157e-05	1042	9image.tif:0125-0184:Ch1-T3	9	543				1042	9image.tif:0140-0144:Ch1-T3	9	1648
1043	12image.tif:0145-0163:Ch1-T3	9	3009			5.45396e-05	1043	9image.tif:0126-0186:Ch1-T3	9	941				1043	9image.tif:0141-0148:Ch1-T3	9	392
1044	12image.tif:0146-0163:Ch1-T3	9	2341			5.22902e-05	1044	9image.tif:0127-0188:Ch1-T3	9	520				1044	9image.tif:0142-0148:Ch1-T3	9	2783
1045	12image.tif:0147-0167:Ch1-T3	18	3242			5.52215e-05	1045	9image.tif:0128-0189:Ch1-T3	9	2047				1045	9image.tif:0143-0149:Ch1-T3	9	1557
1046	12image.tif:0148-0165:Ch1-T3	9	1180			4.74975e-05	1046	9image.tif:0129-0189:Ch1-T3	9	306				1046	10image.tif:0001-0004:Ch1-T3	9	16206
1047	12image.tif:0149-0167:Ch1-T3	9	2455			5.27033e-05	1047	9image.tif:0130-0189:Ch1-T3	9	169				1047	10image.tif:0002-0004:Ch1-T3	9	186
1048	12image.tif:0150-0167:Ch1-T3	9	2358			5.23525e-05	1048	9image.tif:0131-0190:Ch1-T3	9	282				1048	10image.tif:0003-0004:Ch1-T3	9	870
1049	12image.tif:0151-0169:Ch1-T3	9	4016			5.70662e-05	1049	9image.tif:0132-0190:Ch1-T3	9	1842				1049	10image.tif:0004-0005:Ch1-T3	9	3129
1050	12image.tif:0152-0169:Ch1-T3	9	2520			5.29337e-05	1050	9image.tif:0133-0191:Ch1-T3	9	168				1050	10image.tif:0005-0005:Ch1-T3	9	349
1051	12image.tif:0153-0169:Ch1-T3	9	3803			5.66255e-05	1051	9image.tif:0134-0191:Ch1-T3	9	2207				1051	10image.tif:0006-0005:Ch1-T3	9	689
1052	12image.tif:0154-0172:Ch1-T3	9	2042			5.11537e-05	1052	9image.tif:0135-0193:Ch1-T3	9	5554				1052	10image.tif:0007-0006:Ch1-T3	9	454
1053	12image.tif:0155-0172:Ch1-T3	9	1245			4.77906e-05	1053	9image.tif:0136-0193:Ch1-T3	9	833				1053	10image.tif:0008-0007:Ch1-T3	9	9369
1054	12image.tif:0156-0172:Ch1-T3	9	2474			5.27711e-05	1054	9image.tif:0137-0193:Ch1-T3	9	2737				1054	10image.tif:0009-0009:Ch1-T3	9	861
1055	12image.tif:0157-0173:Ch1-T3	9	2840			5.40107e-05	1055	9image.tif:0138-0193:Ch1-T3	9	1316				1055	10image.tif:0010-0009:Ch1-T3	9	846
1056	12image.tif:0158-0173:Ch1-T3	9	8855			5.22683e-05	1056	9image.tif:0139-0196:Ch1-T3	9	1947				1056	10image.tif:0011-0013:Ch1-T3	9	893
1057	12image.tif:0159-0173:Ch1-T3	9	1669			4.96359e-05	1057	9image.tif:0140-0197:Ch1-T3	9	751				1057	10image.tif:0012-0014:Ch1-T3	9	1193
1058	12image.tif:0160-0174:Ch1-T3	9	3073			5.47325e-05	1058	9image.tif:0141-0198:Ch1-T3	9	2285				1058	10image.tif:0013-0014:Ch1-T3	9	388
1059	12image.tif:0161-0174:Ch1-T3	9	3539			5.60078e-05	1059	9image.tif:0142-0200:Ch1-T3	9	3089				1059	10image.tif:0014-0018:Ch1-T3	9	264
1060	12image.tif:0162-0176:Ch1-T3	9	2595			5.31947e-05	1060	9image.tif:0143-0202:Ch1-T3	9	289				1060	10image.tif:0015-0024:Ch1-T3	9	673
1061	12image.tif:0163-0176:Ch1-T3	9	12350			3.58191e-05	1061	9image.tif:0144-0203:Ch1-T3	9	575				1061	10image.tif:0016-0024:Ch1-T3	9	867
1062	12image.tif:0164-0176:Ch1-T3	9	5904			5.85628e-05	1062	9image.tif:0145-0203:Ch1-T3	9	2878				1062	10image.tif:0017-0026:Ch1-T3	9	2358
1063	12image.tif:0165-0177:Ch1-T3	9	3609			5.61791e-05	1063	9image.tif:0146-0203:Ch1-T3	9	580				1063	10image.tif:0018-0026:Ch1-T3	9	837
1064	12image.tif:0166-0177:Ch1-T3	9	657			4.50541e-05	1064	9image.tif:0147-0204:Ch1-T3	9	3212				1064	10image.tif:0019-0027:Ch1-T3	9	2716
1065	12image.tif:0167-0177:Ch1-T3	9	2721			5.36215e-05	1065	9image.tif:0148-0205:Ch1-T3	9	303				1065	10image.tif:0020-0028:Ch1-T3	9	568
1066	12image.tif:0168-0177:Ch1-T3	9	7766			5.57147e-05	1066	9image.tif:0149-0205:Ch1-T3	9	172				1066	10image.tif:0021-0029:Ch1-T3	9	797
1067	12image.tif:0169-0177:Ch1-T3	9	6820			5.76811e-05	1067	9image.tif:0150-0205:Ch1-T3	9	1735				1067	10image.tif:0022-0033:Ch1-T3	9	3111
1068	12image.tif:0170-0178:Ch1-T3	9	2713			5.35949e-05	1068	9image.tif:0151-0207:Ch1-T3	9	336				1068	10image.tif:0023-0033:Ch1-T3	9	4078
1069	12image.tif:0171-0179:Ch1-T3	9	5395			5.85979e-05	1069	9image.tif:0152-0208:Ch1-T3	9	360				1069	10image.tif:0024-0034:Ch1-T3	9	2719
1070	12image.tif:0172-0179:Ch1-T3	9	758			4.55369e-05	1070	9image.tif:0153-0208:Ch1-T3	9	641				1070	10image.tif:0025-0034:Ch1-T3	9	213
1071	12image.tif:0173-0180:Ch1-T3	9	6983			5.74165e-05	1071	9image.tif:0154-0208:Ch1-T3	9	240				1071	10image.tif:0026-0035:Ch1-T3	9	2061
1072	12image.tif:0174-0180:Ch1-T3	9	3774			5.65614e-05	1072	9image.tif:0155-0212:Ch1-T3	9	205				1072	10image.tif:0027-0037:Ch1-T3	9	554
1073	12image.tif:0175-0180:Ch1-T3	9	7130			5.71507e-05	1073	9image.tif:0156-0213:Ch1-T3	9	931				1073	10image.tif:0028-0038:Ch1-T3	9	815
1074	12image.tif:0176-0180:Ch1-T3	9	15308			2.11693e-05	1074	9image.tif:0157-0214:Ch1-T3	9	200				1074	10image.tif:0029-0041:Ch1-T3	9	1605
1075	12image.tif:0177-0181:Ch1-T3	9	3425			5.57172e-05	1075	9image.tif:0158-0214:Ch1-T3	9	147				1075	10image.tif:0030-0042:Ch1-T3	9	279
1076	12image.tif:0178-0182:Ch1-T3	9	6684			5.78774e-05	1076	9image.tif:0159-0215:Ch1-T3	9	536				1076	10image.tif:0031-0044:Ch1-T3	9	1005
1077	12image.tif:0179-0182:Ch1-T3	9	1272			4.79116e-05	1077	9image.tif:0160-0215:Ch1-T3	9	974				1077	10image.tif:0032-0044:Ch1-T3	9	787
1078	12image.tif:0180-0183:Ch1-T3	9	2040			5.11458e-05	1078	9image.tif:0161-0215:Ch1-T3	9	1368				1078	10image.tif:0033-0045:Ch1-T3	9	1876
1079	12image.tif:0181-0184:Ch1-T3	9	4318			5.76001e-05	1079	9image.tif:0162-0216:Ch1-T3	9	243				1079	10image.tif:0034-0045:Ch1-T3	9	20390
1080	12image.tif:0182-0185:Ch1-T3	9	2554			5.30527e-05	1080	9image.tif:0163-0217:Ch1-T3	9	300				1080	10image.tif:0035-0046:Ch1-T3	9	3986
1081	12image.tif:0183-0185:Ch1-T3	9	3767			5.65458e-05	1081	9image.tif:0164-0217:Ch1-T3	9	883				1081	10image.tif:0036-0049:Ch1-T3	9	2382
1082	12image.tif:0184-0188:Ch1-T3	9	979			4.65757e-05	1082	9image.tif:0165-0219:Ch1-T3	9	4069				1082	10image.tif:0037-0050:Ch1-T3	9	3095
1083	12image.tif:0185-0188:Ch1-T3	9	2038			5.1138e-05	1083	9image.tif:0166-0220:Ch1-T3	9	2782				1083	10image.tif:0038-0052:Ch1-T3	9	407
1084	12image.tif:0186-0188:Ch1-T3	9	1926			5.06931e-05	1084	9image.tif:0167-0221:Ch1-T3	9	2090				1084	10image.tif:0039-0055:Ch1-T3	9	424
1085	12image.tif:0187-0189:Ch1-T3	9	3251			5.52467e-05	1085	9image.tif:0168-0221:Ch1-T3	9	678				1085	10image.tif:0040-0056:Ch1-T3	9	605
1086	12image.tif:0188-0189:Ch1-T3	9	2213			5.18128e-05	1086	9image.tif:0169-0221:Ch1-T3	9	1937				1086	10image.tif:0041-0056:Ch1-T3	9	1064
1087	12image.tif:0189-0191:Ch1-T3	9	4037			5.71068e-05	1087	9image.tif:0170-0222:Ch1-T3	9	1802				1087	10image.tif:0042-0060:Ch1-T3	9	1467
1088	12image.tif:0190-0191:Ch1-T3	9	4154			5.73235e-05	1088	9image.tif:0171-0223:Ch1-T3	9	310				1088	10image.tif:0043-0062:Ch1-T3	9	1817
1089	12image.tif:0191-0192:Ch1-T3	9	1566			4.91988e-05	1089	9image.tif:0172-0223:Ch1-T3	9	2176				1089	10image.tif:0044-0065:Ch1-T3	9	1381
1090	12image.tif:0192-0192:Ch1-T3	9	6803			5.77068e-05	1090	9image.tif:0173-0224:Ch1-T3	9	443				1090	10image.tif:0045-0065:Ch1-T3	9	1586
1091	12image.tif:0193-0192:Ch1-T3	9	2706			5.35715e-05	1091	10image.tif:0001-0003:Ch1-T3	9	18298				1091	10image.tif:0046-0066:Ch1-T3	9	6453
1092	12image.tif:0194-0192:Ch1-T3	9	5468			5.8613e-05	1092	10image.tif:0002-0004:Ch1-T3	9	6693				1092	10image.tif:0047-0066:Ch1-T3	9	1258
1093	12image.tif:0195-0193:Ch1-T3	9	1371			4.83513e-05	1093	10image.tif:0003-0007:Ch1-T3	9	2628				1093	10image.tif:0048-0070:Ch1-T3	9	3899
1094	12image.tif:0196-0193:Ch1-T3	9	8825			5.23783e-05	1094	10image.tif:0004-0007:Ch1-T3	9	7279				1094	10image.tif:0049-0072:Ch1-T3	9	1179
1095	12image.tif:0197-0193:Ch1-T3	9	10412			4.56322e-05	1095	10image.tif:0005-0008:Ch1-T3	9	968				1095	10image.tif:0050-0073:Ch1-T3	9	3832
1096	12image.tif:0198-0194:Ch1-T3	9	7454			5.64762e-05	1096	10image.tif:0006-0009:Ch1-T3	9	465				1096	10image.tif:0051-0073:Ch1-T3	9	1940
1097	12image.tif:0199-0195:Ch1-T3	9	1531			4.90485e-05	1097	10image.tif:0007-0011:Ch1-T3	9	937				1097	10image.tif:0052-0075:Ch1-T3	9	287
1098	12image.tif:0200-0195:Ch1-T3	9	9172			5.10594e-05	1098	10image.tif:0008-0013:Ch1-T3	9	3022				1098	10image.tif:0053-0077:Ch1-T3	9	1003
1099	12image.tif:0201-0195:Ch1-T3	9	1101			4.7138e-05	1099	10image.tif:0009-0014:Ch1-T3	9	6828				1099	10image.tif:0054-0078:Ch1-T3	9	1179
1100	12image.tif:0202-0196:Ch1-T3	9	2771			5.37867e-05	1100	10image.tif:0010-0014:Ch1-T3	9	2556				1100	10image.tif:0055-0081:Ch1-T3	9	2925
1101	12image.tif:0203-0196:Ch1-T3	9	7244			5.69272e-05	1101	10image.tif:0011-0017:Ch1-T3	9	460				1101	10image.tif:0056-0084:Ch1-T3	9	1715
1102	12image.tif:0204-0197:Ch1-T3	9	5057			5.84403e-05	1102	10image.tif:0012-0019:Ch1-T3	9	67				1102	10image.tif:0057-0084:Ch1-T3	9	871
1103	12image.tif:0205-0197:Ch1-T3	9	2563			5.3084e-05	1103	10image.tif:0013-0019:Ch1-T3	9	5859				1103	10image.tif:0058-0085:Ch1-T3	9	892
1104	12image.tif:0206-0197:Ch1-T3	9	1320			4.81255e-05	1104	10image.tif:0014-0020:Ch1-T3	9	2122				1104	10image.tif:0059-0085:Ch1-T3	9	1620
1105	12image.tif:0207-0197:Ch1-T3	9	636			4.49531e-05	1105	10image.tif:0015-0021:Ch1-T3	9	1666				1105	10image.tif:0060-0085:Ch1-T3	9	1552
1106	12image.tif:0208-0201:Ch1-T3	18	4112			5.72476e-05	1106	10image.tif:0016-0022:Ch1-T3	9	1791				1106	10image.tif:0061-0090:Ch1-T3	9	302
1107	12image.tif:0209-0199:Ch1-T3	9	4071			5.71714e-05	1107	10image.tif:0017-0024:Ch1-T3	9	340				1107	10image.tif:0062-0091:Ch1-T3	9	365
1108	12image.tif:0210-0199:Ch1-T3	9	12702			3.3981e-05	1108	10image.tif:0018-0024:Ch1-T3	9	12485				1108	10image.tif:0063-0092:Ch1-T3	9	1844
1109	12image.tif:0211-0199:Ch1-T3	9	1984			5.09247e-05	1109	10image.tif:0019-0025:Ch1-T3	9	5007				1109	10image.tif:0064-0093:Ch1-T3	9	489
1110	12image.tif:0212-0201:Ch1-T3	9	1590			4.93013e-05	1110	10image.tif:0020-0026:Ch1-T3	9	1751				1110	10image.tif:0065-0093:Ch1-T3	9	1268
1111	12image.tif:0213-0201:Ch1-T3	9	2766			5.37703e-05	1111	10image.tif:0021-0028:Ch1-T3	9	1844				1111	10image.tif:0066-0096:Ch1-T3	9	1560
1112	12image.tif:0214-0201:Ch1-T3	9	1520			4.90011e-05	1112	10image.tif:0022-0030:Ch1-T3	9	5732				1112	10image.tif:0067-0097:Ch1-T3	9	1732
1113	12image.tif:0215-0201:Ch1-T3	9	3189			5.50713e-05	1113	10image.tif:0023-0032:Ch1-T3	9	1408				1113	10image.tif:0068-0098:Ch1-T3	9	767
1114	12image.tif:0216-0202:Ch1-T3	9	4011			5.70564e-05	1114	10image.tif:0024-0033:Ch1-T3	9	4477				1114	10image.tif:0069-0099:Ch1-T3	9	864
1115	12image.tif:0217-0202:Ch1-T3	9	2152			5.15805e-05	1115	10image.tif:0025-0033:Ch1-T3	9	12632				1115	10image.tif:0070-0099:Ch1-T3	9	3776
1116	12image.tif:0218-0202:Ch1-T3	9	5178			5.85132e-05	1116	10image.tif:0026-0034:Ch1-T3	9	1749				1116	10image.tif:0071-0100:Ch1-T3	9	1030
1117	12image.tif:0219-0202:Ch1-T3	9	1848			5.03775e-05	1117	10image.tif:0027-0035:Ch1-T3	9	2170				1117	10image.tif:0072-0104:Ch1-T3	9	1609
1118	12image.tif:0220-0203:Ch1-T3	9	5647			5.86215e-05	1118	10image.tif:0028-0037:Ch1-T3	9	4759				1118	10image.tif:0073-0105:Ch1-T3	9	4021
1119	12image.tif:0221-0203:Ch1-T3	9	5415			5.86027e-05	1119	10image.tif:0029-0038:Ch1-T3	9	3314				1119	10image.tif:0074-0105:Ch1-T3	9	2603
1120	12image.tif:0222-0203:Ch1-T3	9	1760			5.00159e-05	1120	10image.tif:0030-0039:Ch1-T3	9	1249				1120	10image.tif:0075-0108:Ch1-T3	9	2285
1121	12image.tif:0223-0204:Ch1-T3	9	1701			4.97702e-05	1121	10image.tif:0031-0041:Ch1-T3	9	2801				1121	10image.tif:0076-0109:Ch1-T3	9	739
1122	12image.tif:0224-0204:Ch1-T3	9	2085			5.13217e-05	1122	10image.tif:0032-0042:Ch1-T3	9	6555				1122	10image.tif:0077-0110:Ch1-T3	9	492
1123	12image.tif:0225-0205:Ch1-T3	9	3254			5.52551e-05	1123	10image.tif:0033-0042:Ch1-T3	9	420				1123	10image.tif:0078-0112:Ch1-T3	9	1502
1124	12image.tif:0226-0205:Ch1-T3	9	4589			5.79861e-05	1124	10image.tif:0034-0044:Ch1-T3	9	3714				1124	10image.tif:0079-0112:Ch1-T3	9	1831
1125	12image.tif:0227-0206:Ch1-T3	9	2490			5.28278e-05	1125	10image.tif:0035-0044:Ch1-T3	9	7753				1125	10image.tif:0080-0114:Ch1-T3	9	616
1126	12image.tif:0228-0206:Ch1-T3	9	7479			5.64192e-05	1126	10image.tif:0036-0045:Ch1-T3	9	1882				1126	10image.tif:0081-0114:Ch1-T3	9	357
1127	12image.tif:0229-0207:Ch1-T3	9	8976			5.18168e-05	1127	10image.tif:0037-0046:Ch1-T3	9	5328				1127	10image.tif:0082-0115:Ch1-T3	9	504
1128	12image.tif:0230-0208:Ch1-T3	9	4063			5.71563e-05	1128	10image.tif:0038-0048:Ch1-T3	9	1183				1128	10image.tif:0083-0116:Ch1-T3	9	11378
1129	12image.tif:0231-0209:Ch1-T3	9	5009			5.84062e-05	1129	10image.tif:0039-0052:Ch1-T3	9	23124				1129	10image.tif:0084-0118:Ch1-T3	9	3298
1130	12image.tif:0232-0209:Ch1-T3	9	5919			5.85568e-05	1130	10image.tif:0040-0052:Ch1-T3	9	8046				1130	10image.tif:0085-0118:Ch1-T3	9	647
1131	12image.tif:0233-0210:Ch1-T3	9	524			4.44112e-05	1131	10image.tif:0041-0053:Ch1-T3	9	1949				1131	10image.tif:0086-0119:Ch1-T3	9	3934
1132	12image.tif:0234-0211:Ch1-T3	9	2108			5.14109e-05	1132	10image.tif:0042-0053:Ch1-T3	9	1222				1132	10image.tif:0087-0119:Ch1-T3	9	3011
1133	12image.tif:0235-0211:Ch1-T3	9	2850			5.40428e-05	1133	10image.tif:0043-0053:Ch1-T3	9	9785				1133	10image.tif:0088-0120:Ch1-T3	9	785
1134	12image.tif:0236-0213:Ch1-T3	9	9094			5.13646e-05	1134	10image.tif:0044-0054:Ch1-T3	9	1498				1134	10image.tif:0089-0120:Ch1-T3	9	2404
1135	12image.tif:0237-0213:Ch1-T3	9	4361			5.76672e-05	1135	10image.tif:0045-0057:Ch1-T3	9	2283				1135	10image.tif:0090-0123:Ch1-T3	9	1718
1136	12image.tif:0238-0214:Ch1-T3	9	769			4.55892e-05	1136	10image.tif:0046-0057:Ch1-T3	9	4649				1136	10image.tif:0091-0123:Ch1-T3	9	1127
1137	12image.tif:0239-0215:Ch1-T3	9	9087			5.13917e-05	1137	10image.tif:0047-0059:Ch1-T3	9	1828				1137	10image.tif:0092-0124:Ch1-T3	9	297
1138	12image.tif:0240-0215:Ch1-T3	9	4682			5.80979e-05	1138	10image.tif:0048-0060:Ch1-T3	9	3330				1138	10image.tif:0093-0125:Ch1-T3	9	533
1139	12image.tif:0241-0215:Ch1-T3	9	4900			5.83183e-05	1139	10image.tif:0049-0062:Ch1-T3	9	2478				1139	10image.tif:0094-0125:Ch1-T3	9	1343
1140	12image.tif:0242-0215:Ch1-T3	9	7917			5.53081e-05	1140	10image.tif:0050-0063:Ch1-T3	9	1102				1140	10image.tif:0095-0125:Ch1-T3	9	806
1141	12image.tif:0243-0216:Ch1-T3	9	1885			5.05277e-05	1141	10image.tif:0051-0064:Ch1-T3	9	1832				1141	10image.tif:0096-0128:Ch1-T3	9	158
1142	12image.tif:0244-0217:Ch1-T3	9	6827			5.76704e-05	1142	10image.tif:0052-0066:Ch1-T3	9	1177				1142	10image.tif:0097-0128:Ch1-T3	9	723
1143	12image.tif:0245-0218:Ch1-T3	9	7185			5.70448e-05	1143	10image.tif:0053-0066:Ch1-T3	9	5459				1143	10image.tif:0098-0131:Ch1-T3	9	1239
1144	12image.tif:0246-0219:Ch1-T3	9	3422			5.57094e-05	1144	10image.tif:0054-0071:Ch1-T3	9	878				1144	10image.tif:0099-0131:Ch1-T3	9	2030
1145	12image.tif:0247-0219:Ch1-T3	9	3459			5.58054e-05	1145	10image.tif:0055-0071:Ch1-T3	9	3811				1145	10image.tif:0100-0131:Ch1-T3	9	1234
1146	12image.tif:0248-0219:Ch1-T3	9	4310			5.75873e-05	1146	10image.tif:0056-0072:Ch1-T3	9	2273				1146	10image.tif:0101-0133:Ch1-T3	9	706
1147	12image.tif:0249-0221:Ch1-T3	9	5566			5.86227e-05	1147	10image.tif:0057-0072:Ch1-T3	9	2945				1147	10image.tif:0102-0135:Ch1-T3	9	984
1148	12image.tif:0250-0221:Ch1-T3	9	764			4.55655e-05	1148	10image.tif:0058-0075:Ch1-T3	9	3458				1148	10image.tif:0103-0139:Ch1-T3	9	1969
1149	13image.tif:0001-0034:Ch1-T3	9	848			4.5963e-05	1149	10image.tif:0059-0075:Ch1-T3	9	6370				1149	10image.tif:0104-0143:Ch1-T3	9	386
1150	13image.tif:0002-0035:Ch1-T3	9	1654			4.95727e-05	1150	10image.tif:0060-0075:Ch1-T3	9	3763				1150	10image.tif:0105-0143:Ch1-T3	9	3984
1151	13image.tif:0003-0036:Ch1-T3	9	18465			9.80422e-06	1151	10image.tif:0061-0077:Ch1-T3	9	980				1151	10image.tif:0106-0144:Ch1-T3	9	3699
1152	13image.tif:0004-0044:Ch1-T3	9	7978			5.5137e-05	1152	10image.tif:0062-0081:Ch1-T3	9	2754				1152	10image.tif:0107-0145:Ch1-T3	9	1988
1153	13image.tif:0005-0048:Ch1-T3	9	27042			4.08594e-07	1153	10image.tif:0063-0081:Ch1-T3	9	2130				1153	10image.tif:0108-0145:Ch1-T3	9	1410
1154	13image.tif:0006-0061:Ch1-T3	9	13732			2.86823e-05	1154	10image.tif:0064-0082:Ch1-T3	9	6214				1154	10image.tif:0109-0148:Ch1-T3	9	1002
1155	13image.tif:0007-0061:Ch1-T3	9	2231			5.18808e-05	1155	10image.tif:0065-0084:Ch1-T3	9	3659				1155	10image.tif:0110-0151:Ch1-T3	9	811
1156	13image.tif:0008-0063:Ch1-T3	9	101			4.23192e-05	1156	10image.tif:0066-0086:Ch1-T3	9	2837				1156	10image.tif:0111-0153:Ch1-T3	9	1312
1157	13image.tif:0009-0067:Ch1-T3	9	401			4.38099e-05	1157	10image.tif:0067-0089:Ch1-T3	9	1992				1157	10image.tif:0112-0155:Ch1-T3	9	1344
1158	13image.tif:0010-0069:Ch1-T3	9	1127			4.72567e-05	1158	10image.tif:0068-0094:Ch1-T3	9	2548				1158	10image.tif:0113-0155:Ch1-T3	9	440
1159	13image.tif:0011-0071:Ch1-T3	9	237			4.2999e-05	1159	10image.tif:0069-0096:Ch1-T3	9	2873				1159	10image.tif:0114-0157:Ch1-T3	9	1411
1160	13image.tif:0012-0074:Ch1-T3	9	250			4.30636e-05	1160	10image.tif:0070-0096:Ch1-T3	9	4097				1160	10image.tif:0115-0158:Ch1-T3	9	695
1161	13image.tif:0013-0075:Ch1-T3	9	1212			4.76421e-05	1161	10image.tif:0071-0097:Ch1-T3	9	1926				1161	10image.tif:0116-0159:Ch1-T3	9	3098
1162	13image.tif:0014-0078:Ch1-T3	9	755			4.55227e-05	1162	10image.tif:0072-0097:Ch1-T3	9	1546				1162	10image.tif:0117-0160:Ch1-T3	9	589
1163	13image.tif:0015-0079:Ch1-T3	9	1107			4.71654e-05	1163	10image.tif:0073-0098:Ch1-T3	9	2417				1163	10image.tif:0118-0160:Ch1-T3	9	800
1164	13image.tif:0016-0079:Ch1-T3	9	1443			4.86671e-05	1164	10image.tif:0074-0101:Ch1-T3	9	1373				1164	10image.tif:0119-0161:Ch1-T3	9	985
1165	13image.tif:0017-0082:Ch1-T3	9	895			4.61839e-05	1165	10image.tif:0075-0103:Ch1-T3	9	3304				1165	10image.tif:0120-0162:Ch1-T3	9	837
1166	13image.tif:0018-0085:Ch1-T3	9	503			4.4309e-05	1166	10image.tif:0076-0104:Ch1-T3	9	2699				1166	10image.tif:0121-0164:Ch1-T3	9	1132
1167	13image.tif:0019-0086:Ch1-T3	9	634			4.49435e-05	1167	10image.tif:0077-0104:Ch1-T3	9	2683				1167	10image.tif:0122-0165:Ch1-T3	9	1874
1168	13image.tif:0020-0087:Ch1-T3	9	653			4.50349e-05	1168	10image.tif:0078-0106:Ch1-T3	9	3356				1168	10image.tif:0123-0166:Ch1-T3	9	1402
1169	13image.tif:0021-0091:Ch1-T3	9	2728			5.36448e-05	1169	10image.tif:0079-0109:Ch1-T3	9	4695				1169	10image.tif:0124-0167:Ch1-T3	9	349
1170	13image.tif:0022-0093:Ch1-T3	9	982			4.65896e-05	1170	10image.tif:0080-0110:Ch1-T3	9	6244				1170	10image.tif:0125-0167:Ch1-T3	9	1210
1171	13image.tif:0023-0094:Ch1-T3	9	572			4.46441e-05	1171	10image.tif:0081-0111:Ch1-T3	9	959				1171	10image.tif:0126-0170:Ch1-T3	9	1132
1172	13image.tif:0024-0094:Ch1-T3	9	2675			5.34674e-05	1172	10image.tif:0082-0111:Ch1-T3	9	8376				1172	10image.tif:0127-0171:Ch1-T3	9	5099
1173	13image.tif:0025-0098:Ch1-T3	9	3152			5.49648e-05	1173	10image.tif:0083-0112:Ch1-T3	9	832				1173	10image.tif:0128-0172:Ch1-T3	9	1883
1174	13image.tif:0026-0098:Ch1-T3	9	286			4.32423e-05	1174	10image.tif:0084-0112:Ch1-T3	9	8043				1174	10image.tif:0129-0175:Ch1-T3	9	539
1175	13image.tif:0027-0100:Ch1-T3	9	1252			4.7822e-05	1175	10image.tif:0085-0115:Ch1-T3	9	1109				1175	10image.tif:0130-0176:Ch1-T3	9	379
1176	13image.tif:0028-0102:Ch1-T3	9	942			4.64036e-05	1176	10image.tif:0086-0116:Ch1-T3	9	3440				1176	10image.tif:0131-0178:Ch1-T3	9	537
1177	13image.tif:0029-0103:Ch1-T3	9	413			4.38688e-05	1177	10image.tif:0087-0120:Ch1-T3	9	2261				1177	10image.tif:0132-0180:Ch1-T3	9	510
1178	13image.tif:0030-0105:Ch1-T3	9	684			4.51837e-05	1178	10image.tif:0088-0122:Ch1-T3	9	3997				1178	10image.tif:0133-0183:Ch1-T3	9	2045
1179	13image.tif:0031-0108:Ch1-T3	9	1609			4.93822e-05	1179	10image.tif:0089-0125:Ch1-T3	9	3515				1179	10image.tif:0134-0184:Ch1-T3	9	1114
1180	13image.tif:0032-0112:Ch1-T3	9	1149			4.73569e-05	1180	10image.tif:0090-0125:Ch1-T3	9	10326				1180	10image.tif:0135-0185:Ch1-T3	9	1229
1181	13image.tif:0033-0120:Ch1-T3	9	861			4.60242e-05	1181	10image.tif:0091-0127:Ch1-T3	9	6950				1181	10image.tif:0136-0188:Ch1-T3	9	1505
1182	13image.tif:0034-0125:Ch1-T3	9	2766			5.37703e-05	1182	10image.tif:0092-0129:Ch1-T3	9	6007				1182	10image.tif:0137-0188:Ch1-T3	9	362
1183	13image.tif:0035-0126:Ch1-T3	9	1013			4.67332e-05	1183	10image.tif:0093-0131:Ch1-T3	9	4396				1183	10image.tif:0138-0191:Ch1-T3	9	1354
1184	13image.tif:0036-0126:Ch1-T3	9	673			4.51309e-05	1184	10image.tif:0094-0133:Ch1-T3	9	6170				1184	11image.tif:0001-0008:Ch1-T3	9	160
1185	13image.tif:0037-0131:Ch1-T3	9	3003			5.45214e-05	1185	10image.tif:0095-0133:Ch1-T3	9	1127				1185	11image.tif:0002-0011:Ch1-T3	9	596
1186	13image.tif:0038-0132:Ch1-T3	9	1142			4.7325e-05	1186	10image.tif:0096-0134:Ch1-T3	9	4294				1186	11image.tif:0003-0019:Ch1-T3	9	279
1187	13image.tif:0039-0136:Ch1-T3	9	835			4.59017e-05	1187	10image.tif:0097-0135:Ch1-T3	9	687				1187	11image.tif:0004-0023:Ch1-T3	9	2135
1188	13image.tif:0040-0136:Ch1-T3	9	623			4.48905e-05	1188	10image.tif:0098-0136:Ch1-T3	9	4559				1188	11image.tif:0005-0026:Ch1-T3	9	834
1189	13image.tif:0041-0137:Ch1-T3	9	440			4.40012e-05	1189	10image.tif:0099-0137:Ch1-T3	9	2925				1189	11image.tif:0006-0027:Ch1-T3	9	464
1190	13image.tif:0042-0139:Ch1-T3	9	451			4.40551e-05	1190	10image.tif:0100-0139:Ch1-T3	9	4594				1190	11image.tif:0007-0028:Ch1-T3	9	1253
1191	13image.tif:0043-0141:Ch1-T3	9	383			4.37214e-05	1191	11image.tif:0001-0039:Ch1-T3	9	2964				1191	11image.tif:0008-0035:Ch1-T3	9	654
1192	13image.tif:0044-0143:Ch1-T3	9	294			4.3282e-05	1192	11image.tif:0002-0043:Ch1-T3	9	5155				1192	11image.tif:0009-0037:Ch1-T3	9	372
1193	13image.tif:0045-0148:Ch1-T3	9	740			4.54512e-05	1193	11image.tif:0003-0045:Ch1-T3	9	5248				1193	11image.tif:0010-0041:Ch1-T3	9	329
1194	14image.tif:0001-0007:Ch1-T3	9	1199			4.75835e-05	1194	11image.tif:0004-0047:Ch1-T3	9	1684				1194	11image.tif:0011-0043:Ch1-T3	9	1385
1195	14image.tif:0002-0007:Ch1-T3	9	8501			5.35147e-05	1195	11image.tif:0005-0048:Ch1-T3	9	3402				1195	11image.tif:0012-0048:Ch1-T3	9	477
1196	14image.tif:0003-0008:Ch1-T3	9	2304			5.21536e-05	1196	11image.tif:0006-0049:Ch1-T3	9	7188				1196	11image.tif:0013-0049:Ch1-T3	9	136
1197	14image.tif:0004-0008:Ch1-T3	9	2130			5.14959e-05	1197	11image.tif:0007-0051:Ch1-T3	9	11412				1197	11image.tif:0014-0051:Ch1-T3	9	746
1198	14image.tif:0005-0010:Ch1-T3	9	7888			5.53881e-05	1198	11image.tif:0008-0053:Ch1-T3	9	4582				1198	11image.tif:0015-0055:Ch1-T3	9	204
1199	14image.tif:0006-0011:Ch1-T3	9	3220			5.51595e-05	1199	11image.tif:0009-0056:Ch1-T3	9	1413				1199	11image.tif:0016-0055:Ch1-T3	9	930
1200	14image.tif:0007-0014:Ch1-T3	9	1764			5.00324e-05	1200	11image.tif:0010-0057:Ch1-T3	9	9976				1200	11image.tif:0017-0064:Ch1-T3	9	1167
1201	14image.tif:0008-0016:Ch1-T3	9	4391			5.77128e-05	1201	11image.tif:0011-0058:Ch1-T3	9	11376				1201	11image.tif:0018-0066:Ch1-T3	9	594
1202	14image.tif:0009-0020:Ch1-T3	9	6349			5.82645e-05	1202	11image.tif:0012-0059:Ch1-T3	9	4197				1202	11image.tif:0019-0069:Ch1-T3	9	1526
1203	14image.tif:0010-0021:Ch1-T3	9	2639			5.33455e-05	1203	11image.tif:0013-0064:Ch1-T3	9	3022				1203	11image.tif:0020-0070:Ch1-T3	9	2079
1204	14image.tif:0011-0022:Ch1-T3	9	2467			5.27461e-05	1204	11image.tif:0014-0064:Ch1-T3	9	12094				1204	11image.tif:0021-0070:Ch1-T3	9	1274
1205	14image.tif:0012-0024:Ch1-T3	9	1741			4.9937e-05	1205	11image.tif:0015-0068:Ch1-T3	9	5028				1205	11image.tif:0022-0072:Ch1-T3	9	694
1206	14image.tif:0013-0026:Ch1-T3	9	2028			5.10986e-05	1206	11image.tif:0016-0069:Ch1-T3	9	7615				1206	11image.tif:0023-0075:Ch1-T3	9	419
1207	14image.tif:0014-0027:Ch1-T3	9	1695			4.97451e-05	1207	11image.tif:0017-0071:Ch1-T3	9	1981				1207	11image.tif:0024-0076:Ch1-T3	9	680
1208	14image.tif:0015-0030:Ch1-T3	9	7921			5.5297e-05	1208	11image.tif:0018-0071:Ch1-T3	9	1931				1208	11image.tif:0025-0078:Ch1-T3	9	1150
1209	14image.tif:0016-0031:Ch1-T3	9	1530			4.90442e-05	1209	11image.tif:0019-0074:Ch1-T3	9	1019				1209	11image.tif:0026-0085:Ch1-T3	9	1013
1210	14image.tif:0017-0031:Ch1-T3	9	1929			5.07051e-05	1210	11image.tif:0020-0078:Ch1-T3	9	11395				1210	11image.tif:0027-0085:Ch1-T3	9	1085
1211	14image.tif:0018-0033:Ch1-T3	9	4195			5.73956e-05	1211	11image.tif:0021-0078:Ch1-T3	9	3838				1211	11image.tif:0028-0086:Ch1-T3	9	365
1212	14image.tif:0019-0033:Ch1-T3	9	464			4.41187e-05	1212	11image.tif:0022-0081:Ch1-T3	9	5260				1212	11image.tif:0029-0092:Ch1-T3	9	562
1213	14image.tif:0020-0034:Ch1-T3	9	1399			4.84745e-05	1213	11image.tif:0023-0083:Ch1-T3	9	5538				1213	11image.tif:0030-0094:Ch1-T3	9	1035
1214	14image.tif:0021-0038:Ch1-T3	9	1725			4.98704e-05	1214	11image.tif:0024-0083:Ch1-T3	9	2640				1214	11image.tif:0031-0096:Ch1-T3	9	726
1215	14image.tif:0022-0038:Ch1-T3	9	1751			4.99785e-05	1215	11image.tif:0025-0083:Ch1-T3	9	10486				1215	11image.tif:0032-0099:Ch1-T3	9	1122
1216	14image.tif:0023-0038:Ch1-T3	9	888			4.6151e-05	1216	11image.tif:0026-0084:Ch1-T3	9	1622				1216	11image.tif:0033-0100:Ch1-T3	9	1428
1217	14image.tif:0024-0040:Ch1-T3	9	3803			5.66255e-05	1217	11image.tif:0027-0086:Ch1-T3	9	8455				1217	11image.tif:0034-0100:Ch1-T3	9	639
1218	14image.tif:0025-0041:Ch1-T3	9	1692			4.97325e-05	1218	11image.tif:0028-0086:Ch1-T3	9	5834				1218	11image.tif:0035-0105:Ch1-T3	9	868
1219	14image.tif:0026-0047:Ch1-T3	9	6934			5.74993e-05	1219	11image.tif:0029-0092:Ch1-T3	9	1865				1219	11image.tif:0036-0106:Ch1-T3	9	640
1220	14image.tif:0027-0048:Ch1-T3	9	1260			4.78579e-05	1220	11image.tif:0030-0095:Ch1-T3	9	2183				1220	11image.tif:0037-0106:Ch1-T3	9	532
1221	14image.tif:0028-0048:Ch1-T3	9	2420			5.25777e-05	1221	11image.tif:0031-0097:Ch1-T3	9	6472				1221	11image.tif:0038-0106:Ch1-T3	9	558
1222	14image.tif:0029-0049:Ch1-T3	9	2530			5.29688e-05	1222	11image.tif:0032-0099:Ch1-T3	9	3830				1222	11image.tif:0039-0107:Ch1-T3	9	544
1223	14image.tif:0030-0049:Ch1-T3	9	1398			4.84701e-05	1223	11image.tif:0033-0099:Ch1-T3	9	5405				1223	11image.tif:0040-0108:Ch1-T3	9	948
1224	14image.tif:0031-0049:Ch1-T3	9	4112			5.72476e-05	1224	11image.tif:0034-0100:Ch1-T3	9	8838				1224	11image.tif:0041-0111:Ch1-T3	9	1009
1225	14image.tif:0032-0054:Ch1-T3	9	4206			5.74147e-05	1225	11image.tif:0035-0101:Ch1-T3	9	3543				1225	11image.tif:0042-0113:Ch1-T3	9	1665
1226	14image.tif:0033-0054:Ch1-T3	9	9186			5.10041e-05	1226	11image.tif:0036-0103:Ch1-T3	9	3024				1226	11image.tif:0043-0115:Ch1-T3	9	706
1227	14image.tif:0034-0056:Ch1-T3	9	1322			4.81344e-05	1227	11image.tif:0037-0106:Ch1-T3	9	5700				1227	11image.tif:0044-0116:Ch1-T3	9	2060
1228	14image.tif:0035-0056:Ch1-T3	9	1083			4.70555e-05	1228	11image.tif:0038-0109:Ch1-T3	9	3615				1228	11image.tif:0045-0117:Ch1-T3	9	6357
1229	14image.tif:0036-0056:Ch1-T3	9	2041			5.11497e-05	1229	11image.tif:0039-0111:Ch1-T3	9	1265				1229	11image.tif:0046-0118:Ch1-T3	9	666
1230	14image.tif:0037-0056:Ch1-T3	9	2032			5.11144e-05	1230	11image.tif:0040-0117:Ch1-T3	9	1926				1230	11image.tif:0047-0121:Ch1-T3	9	1574
1231	14image.tif:0038-0059:Ch1-T3	9	1543			4.91001e-05	1231	11image.tif:0041-0117:Ch1-T3	9	3026				1231	11image.tif:0048-0122:Ch1-T3	9	935
1232	14image.tif:0039-0060:Ch1-T3	9	5882			5.85711e-05	1232	11image.tif:0042-0118:Ch1-T3	9	3114				1232	11image.tif:0049-0122:Ch1-T3	9	720
1233	14image.tif:0040-0061:Ch1-T3	9	2399			5.25018e-05	1233	11image.tif:0043-0118:Ch1-T3	9	5407				1233	11image.tif:0050-0123:Ch1-T3	9	103
1234	14image.tif:0041-0061:Ch1-T3	9	2319			5.22091e-05	1234	11image.tif:0044-0121:Ch1-T3	9	4753				1234	11image.tif:0051-0125:Ch1-T3	9	608
1235	14image.tif:0042-0063:Ch1-T3	9	3277			5.53191e-05	1235	11image.tif:0045-0122:Ch1-T3	9	3311				1235	11image.tif:0052-0126:Ch1-T3	9	904
1236	14image.tif:0043-0063:Ch1-T3	9	3480			5.58592e-05	1236	11image.tif:0046-0123:Ch1-T3	9	1624				1236	11image.tif:0053-0129:Ch1-T3	9	6418
1237	14image.tif:0044-0063:Ch1-T3	9	865			4.6043e-05	1237	11image.tif:0047-0125:Ch1-T3	9	1012				1237	11image.tif:0054-0130:Ch1-T3	9	1557
1238	14image.tif:0045-0065:Ch1-T3	9	1797			5.01686e-05	1238	11image.tif:0048-0125:Ch1-T3	9	8482				1238	11image.tif:0055-0135:Ch1-T3	16	1872
1239	14image.tif:0046-0065:Ch1-T3	9	1314			4.80989e-05	1239	11image.tif:0049-0126:Ch1-T3	9	3196				1239	11image.tif:0056-0136:Ch1-T3	9	492
1240	14image.tif:0047-0066:Ch1-T3	9	3803			5.66255e-05	1240	11image.tif:0050-0127:Ch1-T3	9	3954				1240	11image.tif:0057-0136:Ch1-T3	9	2321
1241	14image.tif:0048-0070:Ch1-T3	9	2574			5.31222e-05	1241	11image.tif:0051-0128:Ch1-T3	9	2853				1241	11image.tif:0058-0138:Ch1-T3	9	263
1242	14image.tif:0049-0071:Ch1-T3	9	1511			4.89623e-05	1242	11image.tif:0052-0129:Ch1-T3	9	4099				1242	11image.tif:0059-0139:Ch1-T3	9	3741
1243	14image.tif:0050-0073:Ch1-T3	9	1301			4.8041e-05	1243	11image.tif:0053-0131:Ch1-T3	9	1261				1243	11image.tif:0060-0141:Ch1-T3	9	873
1244	14image.tif:0051-0073:Ch1-T3	9	2774			5.37965e-05	1244	11image.tif:0054-0132:Ch1-T3	9	3397				1244	11image.tif:0061-0147:Ch1-T3	9	458
1245	14image.tif:0052-0074:Ch1-T3	9	1898			5.05803e-05	1245	11image.tif:0055-0133:Ch1-T3	9	5511				1245	11image.tif:0062-0147:Ch1-T3	9	526
1246	14image.tif:0053-0077:Ch1-T3	9	3534			5.59953e-05	1246	11image.tif:0056-0133:Ch1-T3	9	6240				1246	11image.tif:0063-0147:Ch1-T3	9	321
1247	14image.tif:0054-0079:Ch1-T3	9	1759			5.00117e-05	1247	11image.tif:0057-0133:Ch1-T3	9	11478				1247	11image.tif:0064-0148:Ch1-T3	9	873
1248	14image.tif:0055-0080:Ch1-T3	9	4221			5.74404e-05	1248	11image.tif:0058-0137:Ch1-T3	9	4294				1248	11image.tif:0065-0150:Ch1-T3	9	1919
1249	14image.tif:0056-0084:Ch1-T3	9	1470			4.87847e-05	1249	11image.tif:0059-0139:Ch1-T3	9	4016				1249	11image.tif:0066-0150:Ch1-T3	9	3964
1250	14image.tif:0057-0085:Ch1-T3	9	2191			5.17294e-05	1250	11image.tif:0060-0139:Ch1-T3	9	5190				1250	11image.tif:0067-0150:Ch1-T3	9	1325
1251	14image.tif:0058-0089:Ch1-T3	9	2227			5.18657e-05	1251	11image.tif:0061-0140:Ch1-T3	9	4968				1251	11image.tif:0068-0151:Ch1-T3	9	3108
1252	14image.tif:0059-0090:Ch1-T3	9	3027			5.45943e-05	1252	11image.tif:0062-0141:Ch1-T3	9	8614				1252	11image.tif:0069-0152:Ch1-T3	9	803
1253	14image.tif:0060-0094:Ch1-T3	9	4929			5.83431e-05	1253	11image.tif:0063-0142:Ch1-T3	9	10753				1253	11image.tif:0070-0152:Ch1-T3	9	1050
1254	14image.tif:0061-0094:Ch1-T3	9	1691			4.97283e-05	1254	11image.tif:0064-0143:Ch1-T3	9	4787				1254	11image.tif:0071-0153:Ch1-T3	9	1957
1255	14image.tif:0062-0094:Ch1-T3	9	2178			5.16799e-05	1255	11image.tif:0065-0143:Ch1-T3	9	3933				1255	11image.tif:0072-0153:Ch1-T3	9	772
1256	14image.tif:0063-0094:Ch1-T3	9	2878			5.41321e-05	1256	11image.tif:0066-0143:Ch1-T3	9	3409				1256	11image.tif:0073-0155:Ch1-T3	9	2570
1257	14image.tif:0064-0095:Ch1-T3	9	2048			5.11772e-05	1257	11image.tif:0067-0148:Ch1-T3	9	9431				1257	11image.tif:0074-0156:Ch1-T3	9	370
1258	14image.tif:0065-0096:Ch1-T3	9	11881			3.82643e-05	1258	11image.tif:0068-0148:Ch1-T3	9	3675				1258	11image.tif:0075-0157:Ch1-T3	9	385
1259	14image.tif:0066-0097:Ch1-T3	9	2568			5.31014e-05	1259	11image.tif:0069-0149:Ch1-T3	9	4700				1259	11image.tif:0076-0158:Ch1-T3	9	28295
1260	14image.tif:0067-0099:Ch1-T3	9	2985			5.44663e-05	1260	11image.tif:0070-0149:Ch1-T3	9	4191				1260	11image.tif:0077-0161:Ch1-T3	9	844
1261	14image.tif:0068-0099:Ch1-T3	9	1492			4.88801e-05	1261	11image.tif:0071-0151:Ch1-T3	9	1141				1261	11image.tif:0078-0162:Ch1-T3	9	1082
1262	14image.tif:0069-0101:Ch1-T3	9	2272			5.20346e-05	1262	11image.tif:0072-0151:Ch1-T3	9	6042				1262	11image.tif:0079-0162:Ch1-T3	9	1239
1263	14image.tif:0070-0104:Ch1-T3	9	1329			4.81655e-05	1263	11image.tif:0073-0152:Ch1-T3	9	6148				1263	11image.tif:0080-0164:Ch1-T3	9	1633
1264	14image.tif:0071-0106:Ch1-T3	9	1802			5.01892e-05	1264	11image.tif:0074-0154:Ch1-T3	9	1373				1264	11image.tif:0081-0164:Ch1-T3	9	1526
1265	14image.tif:0072-0107:Ch1-T3	9	1598			4.93354e-05	1265	11image.tif:0075-0156:Ch1-T3	9	6525				1265	11image.tif:0082-0165:Ch1-T3	9	2886
1266	14image.tif:0073-0108:Ch1-T3	9	3005			5.45275e-05	1266	12image.tif:0001-0012:Ch1-T3	9	9313				1266	11image.tif:0083-0166:Ch1-T3	9	19469
1267	14image.tif:0074-0110:Ch1-T3	9	3811			5.6643e-05	1267	12image.tif:0002-0019:Ch1-T3	9	5742				1267	11image.tif:0084-0167:Ch1-T3	9	1783
1268	14image.tif:0075-0116:Ch1-T3	9	1526			4.9027e-05	1268	12image.tif:0003-0022:Ch1-T3	9	6063				1268	11image.tif:0085-0171:Ch1-T3	9	6140
1269	14image.tif:0076-0116:Ch1-T3	9	903			4.62213e-05	1269	12image.tif:0004-0022:Ch1-T3	9	12706				1269	11image.tif:0086-0172:Ch1-T3	9	887
1270	14image.tif:0077-0117:Ch1-T3	9	3870			5.67697e-05	1270	12image.tif:0005-0025:Ch1-T3	9	7501				1270	11image.tif:0087-0172:Ch1-T3	9	838
1271	14image.tif:0078-0122:Ch1-T3	9	1403			4.84921e-05	1271	12image.tif:0006-0030:Ch1-T3	9	8723				1271	12image.tif:0001-0007:Ch1-T3	9	65535
1272	14image.tif:0079-0123:Ch1-T3	9	1629			4.9467e-05	1272	12image.tif:0007-0031:Ch1-T3	9	7068				1272	12image.tif:0002-0012:Ch1-T3	9	11786
1273	14image.tif:0080-0127:Ch1-T3	9	2922			5.42709e-05	1273	12image.tif:0008-0031:Ch1-T3	9	5313				1273	12image.tif:0003-0018:Ch1-T3	9	12004
1274	14image.tif:0081-0128:Ch1-T3	9	1323			4.81389e-05	1274	12image.tif:0009-0036:Ch1-T3	9	4669				1274	12image.tif:0004-0018:Ch1-T3	9	8757
1275	14image.tif:0082-0130:Ch1-T3	9	1631			4.94755e-05	1275	12image.tif:0010-0036:Ch1-T3	9	9447				1275	12image.tif:0005-0019:Ch1-T3	9	8870
1276	14image.tif:0083-0133:Ch1-T3	9	3840			5.67058e-05	1276	12image.tif:0011-0047:Ch1-T3	9	3078				1276	12image.tif:0006-0023:Ch1-T3	9	8729
1277	14image.tif:0084-0134:Ch1-T3	9	2004			5.10039e-05	1277	12image.tif:0012-0055:Ch1-T3	9	8370				1277	12image.tif:0007-0028:Ch1-T3	9	3277
1278	14image.tif:0085-0135:Ch1-T3	9	1519			4.89968e-05	1278	12image.tif:0013-0061:Ch1-T3	9	1600				1278	12image.tif:0008-0029:Ch1-T3	9	7380
1279	14image.tif:0086-0144:Ch1-T3	9	1586			4.92842e-05	1279	12image.tif:0014-0062:Ch1-T3	9	6902				1279	12image.tif:0009-0036:Ch1-T3	9	5024
1280	14image.tif:0087-0148:Ch1-T3	9	2061			5.12281e-05	1280	12image.tif:0015-0064:Ch1-T3	9	9923				1280	12image.tif:0010-0036:Ch1-T3	9	9434
1281	14image.tif:0088-0155:Ch1-T3	9	2397			5.24946e-05	1281	12image.tif:0016-0072:Ch1-T3	9	1721				1281	12image.tif:0011-0036:Ch1-T3	9	2933
1282	14image.tif:0089-0173:Ch1-T3	9	778			4.5632e-05	1282	12image.tif:0017-0072:Ch1-T3	9	7062				1282	12image.tif:0012-0041:Ch1-T3	9	5600
1283	14image.tif:0090-0173:Ch1-T3	9	381			4.37116e-05	1283	12image.tif:0018-0080:Ch1-T3	9	9464				1283	12image.tif:0013-0043:Ch1-T3	9	2526
1284	14image.tif:0091-0174:Ch1-T3	9	1576			4.92415e-05	1284	12image.tif:0019-0080:Ch1-T3	9	8831				1284	12image.tif:0014-0044:Ch1-T3	9	5240
1285	14image.tif:0092-0190:Ch1-T3	9	1460			4.87412e-05	1285	12image.tif:0020-0083:Ch1-T3	9	1901				1285	12image.tif:0015-0050:Ch1-T3	9	7951
1286	15image.tif:0001-0018:Ch1-T3	9	5557			5.86223e-05	1286	12image.tif:0021-0087:Ch1-T3	9	11728				1286	12image.tif:0016-0050:Ch1-T3	9	5425
1287	15image.tif:0002-0032:Ch1-T3	9	563			4.46005e-05	1287	12image.tif:0022-0089:Ch1-T3	9	8964				1287	12image.tif:0017-0051:Ch1-T3	9	373
1288	15image.tif:0003-0036:Ch1-T3	9	1377			4.83777e-05	1288	12image.tif:0023-0089:Ch1-T3	9	11952				1288	12image.tif:0018-0052:Ch1-T3	9	4203
1289	15image.tif:0004-0038:Ch1-T3	9	5550			5.86219e-05	1289	12image.tif:0024-0094:Ch1-T3	9	5726				1289	12image.tif:0019-0053:Ch1-T3	9	5901
1290	15image.tif:0005-0046:Ch1-T3	9	1235			4.77457e-05	1290	12image.tif:0025-0094:Ch1-T3	9	4830				1290	12image.tif:0020-0057:Ch1-T3	9	6086
1291	15image.tif:0006-0050:Ch1-T3	9	1298			4.80277e-05	1291	12image.tif:0026-0097:Ch1-T3	9	4677				1291	12image.tif:0021-0058:Ch1-T3	9	1897
1292	15image.tif:0007-0052:Ch1-T3	9	2426			5.25993e-05	1292	12image.tif:0027-0104:Ch1-T3	9	6759				1292	12image.tif:0022-0058:Ch1-T3	9	893
1293	15image.tif:0008-0065:Ch1-T3	9	1935			5.07292e-05	1293	12image.tif:0028-0105:Ch1-T3	9	18110				1293	12image.tif:0023-0059:Ch1-T3	9	392
1294	15image.tif:0009-0066:Ch1-T3	9	984			4.65989e-05	1294	12image.tif:0029-0106:Ch1-T3	9	7447				1294	12image.tif:0024-0060:Ch1-T3	9	121
1295	15image.tif:0010-0067:Ch1-T3	9	997			4.66592e-05	1295	12image.tif:0030-0106:Ch1-T3	9	12035				1295	12image.tif:0025-0061:Ch1-T3	9	1710
1296	15image.tif:0011-0069:Ch1-T3	9	1357			4.82895e-05	1296	12image.tif:0031-0107:Ch1-T3	9	7255				1296	12image.tif:0026-0061:Ch1-T3	9	2189
1297	15image.tif:0012-0073:Ch1-T3	9	4906			5.83235e-05	1297	12image.tif:0032-0107:Ch1-T3	9	13720				1297	12image.tif:0027-0062:Ch1-T3	9	5641
1298	15image.tif:0013-0075:Ch1-T3	9	3929			5.68925e-05	1298	12image.tif:0033-0107:Ch1-T3	9	28578				1298	12image.tif:0028-0064:Ch1-T3	9	2149
1299	15image.tif:0014-0078:Ch1-T3	9	2381			5.24364e-05	1299	12image.tif:0034-0109:Ch1-T3	9	2942				1299	12image.tif:0029-0068:Ch1-T3	9	8658
1300	15image.tif:0015-0082:Ch1-T3	9	1878			5.04994e-05	1300	12image.tif:0035-0110:Ch1-T3	9	16712				1300	12image.tif:0030-0068:Ch1-T3	9	1732
1301	15image.tif:0016-0082:Ch1-T3	9	1801			5.0185e-05	1301	12image.tif:0036-0111:Ch1-T3	9	8133				1301	12image.tif:0031-0068:Ch1-T3	9	5055
1302	15image.tif:0017-0086:Ch1-T3	9	3188			5.50685e-05	1302	12image.tif:0037-0112:Ch1-T3	9	4626				1302	12image.tif:0032-0069:Ch1-T3	9	2135
1303	15image.tif:0018-0089:Ch1-T3	9	3269			5.52969e-05	1303	12image.tif:0038-0113:Ch1-T3	9	2971				1303	12image.tif:0033-0069:Ch1-T3	9	743
1304	15image.tif:0019-0091:Ch1-T3	9	1510			4.8958e-05	1304	12image.tif:0039-0115:Ch1-T3	9	8023				1304	12image.tif:0034-0072:Ch1-T3	9	676
1305	15image.tif:0020-0092:Ch1-T3	9	3098			5.48067e-05	1305	12image.tif:0040-0116:Ch1-T3	9	8765				1305	12image.tif:0035-0072:Ch1-T3	9	646
1306	15image.tif:0021-0094:Ch1-T3	9	906			4.62354e-05	1306	12image.tif:0041-0117:Ch1-T3	9	5429				1306	12image.tif:0036-0072:Ch1-T3	9	10193
1307	15image.tif:0022-0096:Ch1-T3	9	3907			5.68472e-05	1307	12image.tif:0042-0119:Ch1-T3	9	5581				1307	12image.tif:0037-0072:Ch1-T3	9	1869
1308	15image.tif:0023-0102:Ch1-T3	9	840			4.59253e-05	1308	12image.tif:0043-0119:Ch1-T3	9	9942				1308	12image.tif:0038-0072:Ch1-T3	9	1934
1309	15image.tif:0024-0103:Ch1-T3	9	1649			4.95516e-05	1309	12image.tif:0044-0120:Ch1-T3	9	14747				1309	12image.tif:0039-0073:Ch1-T3	9	3545
1310	15image.tif:0025-0104:Ch1-T3	9	3335			5.54779e-05	1310	12image.tif:0045-0122:Ch1-T3	9	4308				1310	12image.tif:0040-0074:Ch1-T3	9	1564
1311	15image.tif:0026-0111:Ch1-T3	9	3627			5.62223e-05	1311	12image.tif:0046-0124:Ch1-T3	9	5761				1311	12image.tif:0041-0074:Ch1-T3	9	5047
1312	15image.tif:0027-0114:Ch1-T3	9	759			4.55417e-05	1312	12image.tif:0047-0124:Ch1-T3	9	14910				1312	12image.tif:0042-0076:Ch1-T3	9	1008
1313	15image.tif:0028-0115:Ch1-T3	9	1100			4.71334e-05	1313	12image.tif:0048-0125:Ch1-T3	9	6808				1313	12image.tif:0043-0077:Ch1-T3	9	2591
1314	15image.tif:0029-0117:Ch1-T3	9	527			4.44258e-05	1314	12image.tif:0049-0129:Ch1-T3	9	6711				1314	12image.tif:0044-0077:Ch1-T3	9	1079
1315	15image.tif:0030-0121:Ch1-T3	9	3289			5.53522e-05	1315	12image.tif:0050-0131:Ch1-T3	9	6535				1315	12image.tif:0045-0079:Ch1-T3	9	4211
1316	15image.tif:0031-0122:Ch1-T3	9	2301			5.21425e-05	1316	12image.tif:0051-0132:Ch1-T3	9	10763				1316	12image.tif:0046-0081:Ch1-T3	9	7905
1317	15image.tif:0032-0125:Ch1-T3	9	2349			5.23195e-05	1317	12image.tif:0052-0133:Ch1-T3	9	18397				1317	12image.tif:0047-0082:Ch1-T3	9	1638
1318	15image.tif:0033-0128:Ch1-T3	9	2348			5.23159e-05	1318	12image.tif:0053-0136:Ch1-T3	9	8599				1318	12image.tif:0048-0083:Ch1-T3	9	5858
1319	15image.tif:0034-0131:Ch1-T3	9	1998			5.09802e-05	1319	12image.tif:0054-0137:Ch1-T3	9	5327				1319	12image.tif:0049-0084:Ch1-T3	9	2339
1320	15image.tif:0035-0132:Ch1-T3	9	1704			4.97828e-05	1320	12image.tif:0055-0140:Ch1-T3	9	4971				1320	12image.tif:0050-0084:Ch1-T3	9	1538
1321	15image.tif:0036-0134:Ch1-T3	9	15061			2.22802e-05	1321	12image.tif:0056-0140:Ch1-T3	9	4785				1321	12image.tif:0051-0085:Ch1-T3	9	1244
1322	15image.tif:0037-0140:Ch1-T3	9	1090			4.70876e-05	1322	12image.tif:0057-0141:Ch1-T3	9	5453				1322	12image.tif:0052-0085:Ch1-T3	9	944
1323	15image.tif:0038-0145:Ch1-T3	9	21571			3.72655e-06	1323	12image.tif:0058-0141:Ch1-T3	9	18445				1323	12image.tif:0053-0085:Ch1-T3	9	10036
1324	15image.tif:0039-0147:Ch1-T3	9	6091			5.84677e-05	1324	12image.tif:0059-0145:Ch1-T3	9	4284				1324	12image.tif:0054-0085:Ch1-T3	9	2967
1325	15image.tif:0040-0149:Ch1-T3	9	2295			5.21202e-05	1325	12image.tif:0060-0146:Ch1-T3	9	7438				1325	12image.tif:0055-0087:Ch1-T3	9	2580
1326	15image.tif:0041-0152:Ch1-T3	9	3164			5.49995e-05	1326	12image.tif:0061-0147:Ch1-T3	9	9437				1326	12image.tif:0056-0089:Ch1-T3	9	3319
1327	15image.tif:0042-0154:Ch1-T3	9	1754			4.9991e-05	1327	12image.tif:0062-0149:Ch1-T3	9	7625				1327	12image.tif:0057-0089:Ch1-T3	9	1501
1328	15image.tif:0043-0158:Ch1-T3	9	2673			5.34607e-05	1328	12image.tif:0063-0151:Ch1-T3	9	7271				1328	12image.tif:0058-0090:Ch1-T3	9	3457
1329	15image.tif:0044-0160:Ch1-T3	9	2381			5.24364e-05	1329	12image.tif:0064-0154:Ch1-T3	9	14620				1329	12image.tif:0059-0091:Ch1-T3	9	1550
1330	15image.tif:0045-0160:Ch1-T3	9	1419			4.85622e-05	1330	12image.tif:0065-0155:Ch1-T3	9	8307				1330	12image.tif:0060-0094:Ch1-T3	9	4852
1331	15image.tif:0046-0171:Ch1-T3	9	2633			5.3325e-05	1331	12image.tif:0066-0156:Ch1-T3	9	9334				1331	12image.tif:0061-0097:Ch1-T3	9	1740
1332	15image.tif:0047-0172:Ch1-T3	9	3256			5.52607e-05	1332	12image.tif:0067-0156:Ch1-T3	9	7742				1332	12image.tif:0062-0097:Ch1-T3	9	6859
1333	15image.tif:0048-0175:Ch1-T3	9	747			4.54846e-05	1333	12image.tif:0068-0156:Ch1-T3	9	5480				1333	12image.tif:0063-0097:Ch1-T3	9	4696
1334	15image.tif:0049-0179:Ch1-T3	9	3663			5.63076e-05	1334	12image.tif:0069-0158:Ch1-T3	9	6562				1334	12image.tif:0064-0097:Ch1-T3	9	1320
1335	15image.tif:0050-0180:Ch1-T3	9	1388			4.84262e-05	1335	12image.tif:0070-0160:Ch1-T3	9	6940				1335	12image.tif:0065-0098:Ch1-T3	9	9655
1336	15image.tif:0051-0181:Ch1-T3	9	1146			4.73432e-05	1336	12image.tif:0071-0160:Ch1-T3	9	8292				1336	12image.tif:0066-0099:Ch1-T3	9	613
1337	15image.tif:0052-0184:Ch1-T3	9	878			4.61041e-05	1337	12image.tif:0072-0161:Ch1-T3	9	8377				1337	12image.tif:0067-0100:Ch1-T3	9	3403
1338	15image.tif:0053-0187:Ch1-T3	9	1837			5.03326e-05	1338	12image.tif:0073-0164:Ch1-T3	9	4500				1338	12image.tif:0068-0101:Ch1-T3	9	4753
1339	15image.tif:0054-0193:Ch1-T3	9	4861			5.82832e-05	1339	12image.tif:0074-0171:Ch1-T3	9	3927				1339	12image.tif:0069-0102:Ch1-T3	9	2045
1340	15image.tif:0055-0194:Ch1-T3	9	2414			5.25561e-05	1340	12image.tif:0075-0172:Ch1-T3	9	9848				1340	12image.tif:0070-0102:Ch1-T3	9	1237
1341	15image.tif:0056-0204:Ch1-T3	9	4422			5.77587e-05	1341	12image.tif:0076-0172:Ch1-T3	9	14794				1341	12image.tif:0071-0105:Ch1-T3	9	4816
1342	15image.tif:0057-0206:Ch1-T3	9	2782			5.38227e-05	1342	12image.tif:0077-0173:Ch1-T3	9	7506				1342	12image.tif:0072-0105:Ch1-T3	9	7274
1343	15image.tif:0058-0209:Ch1-T3	9	643			4.49868e-05	1343	12image.tif:0078-0173:Ch1-T3	9	10523				1343	12image.tif:0073-0106:Ch1-T3	9	1277
1344	15image.tif:0059-0210:Ch1-T3	9	1685			4.97032e-05	1344	12image.tif:0079-0180:Ch1-T3	9	5204				1344	12image.tif:0074-0106:Ch1-T3	9	2666
1345	15image.tif:0060-0215:Ch1-T3	9	4628			5.80343e-05	1345	12image.tif:0080-0182:Ch1-T3	9	11293				1345	12image.tif:0075-0106:Ch1-T3	9	1027
1346	15image.tif:0061-0216:Ch1-T3	9	950			4.64409e-05	1346	12image.tif:0081-0183:Ch1-T3	9	6476				1346	12image.tif:0076-0107:Ch1-T3	9	5894
1347	15image.tif:0062-0216:Ch1-T3	9	1022			4.67748e-05	1347	12image.tif:0082-0186:Ch1-T3	9	7303				1347	12image.tif:0077-0107:Ch1-T3	9	1251
1348	15image.tif:0063-0225:Ch1-T3	9	3674			5.63334e-05	1348	12image.tif:0083-0187:Ch1-T3	9	30756				1348	12image.tif:0078-0109:Ch1-T3	9	4990
1349	15image.tif:0064-0243:Ch1-T3	9	5990			5.85245e-05	1349	12image.tif:0084-0187:Ch1-T3	9	11864				1349	12image.tif:0079-0109:Ch1-T3	9	1165
1350	16image.tif:0001-0028:Ch1-T3	9	124			4.24346e-05	1350	12image.tif:0085-0188:Ch1-T3	9	8431				1350	12image.tif:0080-0110:Ch1-T3	9	4358
1351	16image.tif:0002-0028:Ch1-T3	9	346			4.35391e-05	1351	12image.tif:0086-0190:Ch1-T3	9	17171				1351	12image.tif:0081-0110:Ch1-T3	9	2413
1352	16image.tif:0003-0029:Ch1-T3	9	1373			4.83601e-05	1352	13image.tif:0001-0002:Ch1-T3	9	10188				1352	12image.tif:0082-0111:Ch1-T3	9	4041
1353	16image.tif:0004-0030:Ch1-T3	9	1015			4.67425e-05	1353	13image.tif:0002-0003:Ch1-T3	9	15167				1353	12image.tif:0083-0111:Ch1-T3	9	1728
1354	16image.tif:0005-0035:Ch1-T3	9	45			4.20376e-05	1354	13image.tif:0003-0004:Ch1-T3	9	5298				1354	12image.tif:0084-0113:Ch1-T3	18	2586
1355	16image.tif:0006-0037:Ch1-T3	9	815			4.58072e-05	1355	13image.tif:0004-0006:Ch1-T3	9	6634				1355	12image.tif:0085-0113:Ch1-T3	9	11420
1356	16image.tif:0007-0042:Ch1-T3	9	250			4.30636e-05	1356	13image.tif:0005-0006:Ch1-T3	9	5000				1356	12image.tif:0086-0113:Ch1-T3	9	2703
1357	16image.tif:0008-0048:Ch1-T3	9	598			4.47699e-05	1357	13image.tif:0006-0006:Ch1-T3	9	2872				1357	12image.tif:0087-0114:Ch1-T3	9	380
1358	16image.tif:0009-0051:Ch1-T3	9	775			4.56177e-05	1358	13image.tif:0007-0009:Ch1-T3	9	5177				1358	12image.tif:0088-0114:Ch1-T3	9	1380
1359	16image.tif:0010-0052:Ch1-T3	9	208			4.28546e-05	1359	13image.tif:0008-0016:Ch1-T3	9	8025				1359	12image.tif:0089-0115:Ch1-T3	9	564
1360	16image.tif:0011-0053:Ch1-T3	9	352			4.35687e-05	1360	13image.tif:0009-0017:Ch1-T3	9	1767				1360	12image.tif:0090-0115:Ch1-T3	9	1866
1361	16image.tif:0012-0066:Ch1-T3	9	7422			5.65482e-05	1361	13image.tif:0010-0018:Ch1-T3	9	3057				1361	12image.tif:0091-0115:Ch1-T3	9	2977
1362	16image.tif:0013-0067:Ch1-T3	9	209			4.28595e-05	1362	13image.tif:0011-0019:Ch1-T3	9	6665				1362	12image.tif:0092-0116:Ch1-T3	9	6437
1363	16image.tif:0014-0069:Ch1-T3	18	828			4.58687e-05	1363	13image.tif:0012-0019:Ch1-T3	9	10121				1363	12image.tif:0093-0119:Ch1-T3	9	4101
1364	16image.tif:0015-0076:Ch1-T3	9	572			4.46441e-05	1364	13image.tif:0013-0020:Ch1-T3	9	4538				1364	12image.tif:0094-0121:Ch1-T3	9	1983
1365	16image.tif:0016-0085:Ch1-T3	9	140			4.25148e-05	1365	13image.tif:0014-0022:Ch1-T3	9	2703				1365	12image.tif:0095-0121:Ch1-T3	9	1888
1366	16image.tif:0017-0091:Ch1-T3	9	560			4.4586e-05	1366	13image.tif:0015-0022:Ch1-T3	9	3839				1366	12image.tif:0096-0121:Ch1-T3	9	6983
1367	16image.tif:0018-0092:Ch1-T3	9	242			4.30238e-05	1367	13image.tif:0016-0023:Ch1-T3	9	7321				1367	12image.tif:0097-0123:Ch1-T3	9	5277
1368	16image.tif:0019-0095:Ch1-T3	9	736			4.54322e-05	1368	13image.tif:0017-0023:Ch1-T3	9	17485				1368	12image.tif:0098-0123:Ch1-T3	9	1401
1369	16image.tif:0020-0096:Ch1-T3	9	323			4.34255e-05	1369	13image.tif:0018-0025:Ch1-T3	9	966				1369	12image.tif:0099-0123:Ch1-T3	9	1781
1370	16image.tif:0021-0100:Ch1-T3	9	814			4.58025e-05	1370	13image.tif:0019-0026:Ch1-T3	9	7022				1370	12image.tif:0100-0124:Ch1-T3	9	1315
1371	16image.tif:0022-0100:Ch1-T3	9	525			4.44161e-05	1371	13image.tif:0020-0028:Ch1-T3	9	2893				1371	12image.tif:0101-0125:Ch1-T3	9	2699
1372	16image.tif:0023-0104:Ch1-T3	9	778			4.5632e-05	1372	13image.tif:0021-0029:Ch1-T3	9	14445				1372	12image.tif:0102-0125:Ch1-T3	9	1542
1373	16image.tif:0024-0107:Ch1-T3	9	372			4.36673e-05	1373	13image.tif:0022-0031:Ch1-T3	9	4729				1373	12image.tif:0103-0125:Ch1-T3	9	1847
1374	16image.tif:0025-0109:Ch1-T3	9	841			4.593e-05	1374	13image.tif:0023-0031:Ch1-T3	9	11904				1374	12image.tif:0104-0126:Ch1-T3	9	2559
1375	16image.tif:0026-0113:Ch1-T3	9	915			4.62775e-05	1375	13image.tif:0024-0031:Ch1-T3	9	1998				1375	12image.tif:0105-0127:Ch1-T3	9	6419
1376	16image.tif:0027-0115:Ch1-T3	9	239			4.30089e-05	1376	13image.tif:0025-0032:Ch1-T3	9	2327				1376	12image.tif:0106-0127:Ch1-T3	9	1027
1377	16image.tif:0028-0117:Ch1-T3	9	1037			4.68441e-05	1377	13image.tif:0026-0034:Ch1-T3	9	3204				1377	12image.tif:0107-0128:Ch1-T3	9	4131
1378	16image.tif:0029-0117:Ch1-T3	9	89			4.2259e-05	1378	13image.tif:0027-0037:Ch1-T3	9	2393				1378	12image.tif:0108-0129:Ch1-T3	9	5577
1379	16image.tif:0030-0122:Ch1-T3	9	690			4.52124e-05	1379	13image.tif:0028-0039:Ch1-T3	9	18374				1379	12image.tif:0109-0129:Ch1-T3	9	3112
1380	16image.tif:0031-0125:Ch1-T3	9	323			4.34255e-05	1380	13image.tif:0029-0040:Ch1-T3	9	5773				1380	12image.tif:0110-0130:Ch1-T3	9	2098
1381	16image.tif:0032-0126:Ch1-T3	9	1422			4.85754e-05	1381	13image.tif:0030-0040:Ch1-T3	9	9632				1381	12image.tif:0111-0131:Ch1-T3	9	4770
1382	16image.tif:0033-0127:Ch1-T3	9	1351			4.8263e-05	1382	13image.tif:0031-0045:Ch1-T3	9	10813				1382	12image.tif:0112-0131:Ch1-T3	9	6227
1383	16image.tif:0034-0132:Ch1-T3	9	380			4.37066e-05	1383	13image.tif:0032-0048:Ch1-T3	9	2283				1383	12image.tif:0113-0132:Ch1-T3	9	3394
1384	16image.tif:0035-0133:Ch1-T3	9	998			4.66638e-05	1384	13image.tif:0033-0050:Ch1-T3	9	3254				1384	12image.tif:0114-0132:Ch1-T3	9	1730
1385	16image.tif:0036-0136:Ch1-T3	9	158			4.26049e-05	1385	13image.tif:0034-0051:Ch1-T3	9	5403				1385	12image.tif:0115-0132:Ch1-T3	9	3116
1386	16image.tif:0037-0141:Ch1-T3	9	926			4.63289e-05	1386	13image.tif:0035-0053:Ch1-T3	9	3862				1386	12image.tif:0116-0133:Ch1-T3	9	8741
1387	16image.tif:0038-0141:Ch1-T3	9	968			4.65246e-05	1387	13image.tif:0036-0058:Ch1-T3	9	789				1387	12image.tif:0117-0137:Ch1-T3	27	5517
1388	17image.tif:0001-0002:Ch1-T3	9	557			4.45715e-05	1388	13image.tif:0037-0060:Ch1-T3	9	5453				1388	12image.tif:0118-0135:Ch1-T3	9	12885
1389	17image.tif:0002-0003:Ch1-T3	9	1651			4.95601e-05	1389	13image.tif:0038-0061:Ch1-T3	9	3857				1389	12image.tif:0119-0135:Ch1-T3	9	6147
1390	17image.tif:0003-0006:Ch1-T3	9	888			4.6151e-05	1390	13image.tif:0039-0062:Ch1-T3	9	2559				1390	12image.tif:0120-0136:Ch1-T3	9	874
1391	17image.tif:0004-0008:Ch1-T3	9	481			4.42017e-05	1391	13image.tif:0040-0063:Ch1-T3	9	1541				1391	12image.tif:0121-0137:Ch1-T3	18	1329
1392	17image.tif:0005-0011:Ch1-T3	9	2491			5.28314e-05	1392	13image.tif:0041-0069:Ch1-T3	9	3328				1392	12image.tif:0122-0138:Ch1-T3	9	649
1393	17image.tif:0006-0011:Ch1-T3	9	161			4.26199e-05	1393	13image.tif:0042-0070:Ch1-T3	9	1958				1393	12image.tif:0123-0138:Ch1-T3	9	542
1394	17image.tif:0007-0012:Ch1-T3	9	512			4.43528e-05	1394	13image.tif:0043-0074:Ch1-T3	9	4368				1394	12image.tif:0124-0139:Ch1-T3	9	2639
1395	17image.tif:0008-0014:Ch1-T3	9	99			4.23092e-05	1395	13image.tif:0044-0077:Ch1-T3	9	2471				1395	12image.tif:0125-0140:Ch1-T3	9	4571
1396	17image.tif:0009-0017:Ch1-T3	9	451			4.40551e-05	1396	13image.tif:0045-0078:Ch1-T3	9	3059				1396	12image.tif:0126-0140:Ch1-T3	9	6069
1397	17image.tif:0010-0018:Ch1-T3	9	360			4.36081e-05	1397	13image.tif:0046-0079:Ch1-T3	9	1901				1397	12image.tif:0127-0141:Ch1-T3	9	4369
1398	17image.tif:0011-0020:Ch1-T3	9	365			4.36328e-05	1398	13image.tif:0047-0080:Ch1-T3	9	3662				1398	12image.tif:0128-0142:Ch1-T3	9	665
1399	17image.tif:0012-0024:Ch1-T3	9	2735			5.3668e-05	1399	13image.tif:0048-0083:Ch1-T3	9	2379				1399	12image.tif:0129-0142:Ch1-T3	9	5195
1400	17image.tif:0013-0029:Ch1-T3	9	1457			4.87282e-05	1400	13image.tif:0049-0083:Ch1-T3	9	6013				1400	12image.tif:0130-0142:Ch1-T3	9	3258
1401	17image.tif:0014-0032:Ch1-T3	9	308			4.33513e-05	1401	13image.tif:0050-0086:Ch1-T3	9	1482				1401	12image.tif:0131-0143:Ch1-T3	9	5259
1402	17image.tif:0015-0036:Ch1-T3	9	460			4.40991e-05	1402	13image.tif:0051-0086:Ch1-T3	9	1114				1402	12image.tif:0132-0144:Ch1-T3	9	2995
1403	17image.tif:0016-0043:Ch1-T3	9	612			4.48375e-05	1403	13image.tif:0052-0087:Ch1-T3	9	3460				1403	12image.tif:0133-0144:Ch1-T3	9	3033
1404	17image.tif:0017-0046:Ch1-T3	9	655			4.50445e-05	1404	13image.tif:0053-0089:Ch1-T3	9	2667				1404	12image.tif:0134-0145:Ch1-T3	9	3733
1405	17image.tif:0018-0049:Ch1-T3	9	650			4.50205e-05	1405	13image.tif:0054-0092:Ch1-T3	9	11294				1405	12image.tif:0135-0147:Ch1-T3	9	21243
1406	17image.tif:0019-0049:Ch1-T3	9	1822			5.02712e-05	1406	13image.tif:0055-0093:Ch1-T3	9	904				1406	12image.tif:0136-0147:Ch1-T3	9	4746
1407	17image.tif:0020-0050:Ch1-T3	9	386			4.37362e-05	1407	13image.tif:0056-0094:Ch1-T3	9	1185				1407	12image.tif:0137-0147:Ch1-T3	9	3863
1408	17image.tif:0021-0056:Ch1-T3	9	2002			5.0996e-05	1408	13image.tif:0057-0097:Ch1-T3	9	2070				1408	12image.tif:0138-0147:Ch1-T3	9	6073
1409	17image.tif:0022-0063:Ch1-T3	9	294			4.3282e-05	1409	13image.tif:0058-0097:Ch1-T3	9	5497				1409	12image.tif:0139-0148:Ch1-T3	9	2817
1410	17image.tif:0023-0070:Ch1-T3	9	909			4.62494e-05	1410	13image.tif:0059-0097:Ch1-T3	9	2934				1410	12image.tif:0140-0150:Ch1-T3	9	2023
1411	17image.tif:0024-0072:Ch1-T3	9	25373			8.58836e-07	1411	13image.tif:0060-0101:Ch1-T3	9	1251				1411	12image.tif:0141-0150:Ch1-T3	9	1606
1412	17image.tif:0025-0076:Ch1-T3	9	2359			5.23562e-05	1412	13image.tif:0061-0101:Ch1-T3	9	1162				1412	12image.tif:0142-0151:Ch1-T3	9	4396
1413	17image.tif:0026-0076:Ch1-T3	9	238			4.30039e-05	1413	13image.tif:0062-0102:Ch1-T3	9	567				1413	12image.tif:0143-0151:Ch1-T3	9	680
1414	17image.tif:0027-0077:Ch1-T3	9	133			4.24797e-05	1414	13image.tif:0063-0104:Ch1-T3	9	2953				1414	12image.tif:0144-0152:Ch1-T3	9	9025
1415	17image.tif:0028-0082:Ch1-T3	9	11170			4.19118e-05	1415	13image.tif:0064-0104:Ch1-T3	9	298				1415	12image.tif:0145-0152:Ch1-T3	9	4039
1416	17image.tif:0029-0086:Ch1-T3	9	11692			3.92435e-05	1416	13image.tif:0065-0104:Ch1-T3	9	1493				1416	12image.tif:0146-0153:Ch1-T3	9	632
1417	17image.tif:0030-0091:Ch1-T3	9	521			4.43966e-05	1417	13image.tif:0066-0107:Ch1-T3	9	3919				1417	12image.tif:0147-0154:Ch1-T3	9	2360
1418	17image.tif:0031-0092:Ch1-T3	9	6973			5.74336e-05	1418	13image.tif:0067-0107:Ch1-T3	9	5074				1418	12image.tif:0148-0154:Ch1-T3	9	1088
1419	17image.tif:0032-0093:Ch1-T3	9	541			4.44938e-05	1419	13image.tif:0068-0108:Ch1-T3	9	4350				1419	12image.tif:0149-0154:Ch1-T3	9	6381
1420	17image.tif:0033-0095:Ch1-T3	9	7967			5.51681e-05	1420	13image.tif:0069-0109:Ch1-T3	9	848				1420	12image.tif:0150-0155:Ch1-T3	9	3598
1421	17image.tif:0034-0098:Ch1-T3	9	1172			4.74613e-05	1421	13image.tif:0070-0109:Ch1-T3	9	2479				1421	12image.tif:0151-0155:Ch1-T3	9	1785
1422	17image.tif:0035-0100:Ch1-T3	9	186			4.27448e-05	1422	13image.tif:0071-0111:Ch1-T3	9	2824				1422	12image.tif:0152-0155:Ch1-T3	9	1871
1423	17image.tif:0036-0101:Ch1-T3	9	255			4.30885e-05	1423	13image.tif:0072-0111:Ch1-T3	9	1754				1423	12image.tif:0153-0156:Ch1-T3	9	2640
1424	17image.tif:0037-0103:Ch1-T3	9	806			4.57647e-05	1424	13image.tif:0073-0112:Ch1-T3	9	1174				1424	12image.tif:0154-0156:Ch1-T3	9	2641
1425	17image.tif:0038-0108:Ch1-T3	9	18988			8.45295e-06	1425	13image.tif:0074-0115:Ch1-T3	9	1827				1425	12image.tif:0155-0156:Ch1-T3	9	688
1426	17image.tif:0039-0108:Ch1-T3	9	1170			4.74522e-05	1426	13image.tif:0075-0115:Ch1-T3	9	2367				1426	12image.tif:0156-0157:Ch1-T3	9	5245
1427	17image.tif:0040-0109:Ch1-T3	9	1156			4.73887e-05	1427	13image.tif:0076-0115:Ch1-T3	9	2232				1427	12image.tif:0157-0157:Ch1-T3	9	4472
1428	17image.tif:0041-0111:Ch1-T3	9	32304			2.64932e-08	1428	13image.tif:0077-0117:Ch1-T3	9	781				1428	12image.tif:0158-0157:Ch1-T3	9	4391
1429	17image.tif:0042-0113:Ch1-T3	9	1068			4.69867e-05	1429	13image.tif:0078-0120:Ch1-T3	9	927				1429	12image.tif:0159-0158:Ch1-T3	9	2531
1430	17image.tif:0043-0114:Ch1-T3	9	16858			1.49024e-05	1430	13image.tif:0079-0120:Ch1-T3	9	2554				1430	12image.tif:0160-0158:Ch1-T3	9	5075
1431	17image.tif:0044-0115:Ch1-T3	9	184			4.27348e-05	1431	13image.tif:0080-0121:Ch1-T3	9	1163				1431	12image.tif:0161-0159:Ch1-T3	9	3601
1432	17image.tif:0045-0116:Ch1-T3	9	883			4.61276e-05	1432	13image.tif:0081-0125:Ch1-T3	9	2834				1432	12image.tif:0162-0159:Ch1-T3	9	5091
1433	17image.tif:0046-0120:Ch1-T3	9	658			4.50589e-05	1433	13image.tif:0082-0127:Ch1-T3	9	3498				1433	12image.tif:0163-0160:Ch1-T3	9	1836
1434	17image.tif:0047-0122:Ch1-T3	9	3726			5.64534e-05	1434	13image.tif:0083-0127:Ch1-T3	9	1437				1434	12image.tif:0164-0160:Ch1-T3	9	1341
1435	17image.tif:0048-0125:Ch1-T3	9	376			4.3687e-05	1435	13image.tif:0084-0128:Ch1-T3	9	1074				1435	12image.tif:0165-0160:Ch1-T3	9	8208
1436	17image.tif:0049-0125:Ch1-T3	9	648			4.50109e-05	1436	13image.tif:0085-0129:Ch1-T3	9	484				1436	12image.tif:0166-0160:Ch1-T3	9	1815
1437	17image.tif:0050-0126:Ch1-T3	9	425			4.39277e-05	1437	13image.tif:0086-0130:Ch1-T3	9	3531				1437	12image.tif:0167-0162:Ch1-T3	9	1819
1438	17image.tif:0051-0130:Ch1-T3	9	320			4.34106e-05	1438	13image.tif:0087-0131:Ch1-T3	9	2473				1438	12image.tif:0168-0163:Ch1-T3	9	3349
1439	17image.tif:0052-0132:Ch1-T3	9	136			4.24948e-05	1439	13image.tif:0088-0133:Ch1-T3	9	2008				1439	12image.tif:0169-0163:Ch1-T3	9	3009
1440	17image.tif:0053-0132:Ch1-T3	9	439			4.39963e-05	1440	13image.tif:0089-0134:Ch1-T3	9	2907				1440	12image.tif:0170-0163:Ch1-T3	9	2341
1441	17image.tif:0054-0135:Ch1-T3	9	725			4.53797e-05	1441	13image.tif:0090-0135:Ch1-T3	9	6531				1441	12image.tif:0171-0164:Ch1-T3	9	1884
1442	17image.tif:0055-0135:Ch1-T3	9	137			4.24998e-05	1442	13image.tif:0091-0138:Ch1-T3	9	5072				1442	12image.tif:0172-0167:Ch1-T3	18	3242
1443	17image.tif:0056-0136:Ch1-T3	9	25748			7.30631e-07	1443	13image.tif:0092-0139:Ch1-T3	9	1446				1443	12image.tif:0173-0165:Ch1-T3	9	1890
1444	17image.tif:0057-0137:Ch1-T3	9	316			4.33909e-05	1444	13image.tif:0093-0141:Ch1-T3	9	2805				1444	12image.tif:0174-0165:Ch1-T3	9	4343
1445	17image.tif:0058-0139:Ch1-T3	9	1806			5.02056e-05	1445	13image.tif:0094-0143:Ch1-T3	9	2424				1445	12image.tif:0175-0165:Ch1-T3	9	1180
1446	17image.tif:0059-0142:Ch1-T3	9	609			4.4823e-05	1446	13image.tif:0095-0143:Ch1-T3	9	7576				1446	12image.tif:0176-0166:Ch1-T3	9	4785
1447	17image.tif:0060-0144:Ch1-T3	9	573			4.4649e-05	1447	13image.tif:0096-0144:Ch1-T3	9	81				1447	12image.tif:0177-0167:Ch1-T3	9	2455
1448	17image.tif:0061-0145:Ch1-T3	9	2079			5.12983e-05	1448	13image.tif:0097-0147:Ch1-T3	9	1288				1448	12image.tif:0178-0167:Ch1-T3	9	2358
1449	17image.tif:0062-0146:Ch1-T3	9	739			4.54465e-05	1449	13image.tif:0098-0149:Ch1-T3	9	2453				1449	12image.tif:0179-0168:Ch1-T3	9	5820
1450	17image.tif:0063-0147:Ch1-T3	9	278			4.32026e-05	1450	13image.tif:0099-0152:Ch1-T3	9	1945				1450	12image.tif:0180-0169:Ch1-T3	9	4016
1451	17image.tif:0064-0148:Ch1-T3	9	464			4.41187e-05	1451	13image.tif:0100-0152:Ch1-T3	9	370				1451	12image.tif:0181-0169:Ch1-T3	9	2520
1452	17image.tif:0065-0154:Ch1-T3	9	113			4.23795e-05	1452	13image.tif:0101-0152:Ch1-T3	9	5056				1452	12image.tif:0182-0169:Ch1-T3	9	6102
1453	18image.tif:0001-0027:Ch1-T3	9	1595			4.93226e-05	1453	13image.tif:0102-0155:Ch1-T3	18	2458				1453	12image.tif:0183-0169:Ch1-T3	9	3803
1454	18image.tif:0002-0031:Ch1-T3	9	2118			5.14496e-05	1454	13image.tif:0103-0153:Ch1-T3	9	1520				1454	12image.tif:0184-0172:Ch1-T3	9	2042
1455	18image.tif:0003-0035:Ch1-T3	9	1504			4.89321e-05	1455	13image.tif:0104-0154:Ch1-T3	9	4600				1455	12image.tif:0185-0172:Ch1-T3	9	1245
1456	18image.tif:0004-0035:Ch1-T3	9	1312			4.809e-05	1456	13image.tif:0105-0154:Ch1-T3	9	2854				1456	12image.tif:0186-0172:Ch1-T3	9	2474
1457	18image.tif:0005-0035:Ch1-T3	9	1713			4.98204e-05	1457	13image.tif:0106-0157:Ch1-T3	9	2457				1457	12image.tif:0187-0173:Ch1-T3	9	2840
1458	18image.tif:0006-0041:Ch1-T3	9	329			4.34551e-05	1458	13image.tif:0107-0158:Ch1-T3	9	4158				1458	12image.tif:0188-0173:Ch1-T3	9	8855
1459	18image.tif:0007-0045:Ch1-T3	9	1419			4.85622e-05	1459	13image.tif:0108-0158:Ch1-T3	9	5784				1459	12image.tif:0189-0173:Ch1-T3	9	1669
1460	18image.tif:0008-0047:Ch1-T3	9	1274			4.79205e-05	1460	13image.tif:0109-0159:Ch1-T3	9	5895				1460	12image.tif:0190-0174:Ch1-T3	9	3073
1461	18image.tif:0009-0050:Ch1-T3	9	971			4.65386e-05	1461	13image.tif:0110-0161:Ch1-T3	9	462				1461	12image.tif:0191-0174:Ch1-T3	9	3045
1462	18image.tif:0010-0050:Ch1-T3	9	452			4.406e-05	1462	13image.tif:0111-0161:Ch1-T3	9	4568				1462	12image.tif:0192-0174:Ch1-T3	9	3539
1463	18image.tif:0011-0052:Ch1-T3	9	365			4.36328e-05	1463	13image.tif:0112-0162:Ch1-T3	9	309				1463	12image.tif:0193-0176:Ch1-T3	9	2595
1464	18image.tif:0012-0053:Ch1-T3	9	637			4.4958e-05	1464	13image.tif:0113-0162:Ch1-T3	9	1190				1464	12image.tif:0194-0176:Ch1-T3	9	12350
1465	18image.tif:0013-0053:Ch1-T3	9	646			4.50013e-05	1465	13image.tif:0114-0163:Ch1-T3	9	854				1465	12image.tif:0195-0176:Ch1-T3	9	5904
1466	18image.tif:0014-0057:Ch1-T3	9	1484			4.88455e-05	1466	14image.tif:0001-0003:Ch1-T3	9	5035				1466	12image.tif:0196-0177:Ch1-T3	9	3609
1467	18image.tif:0015-0058:Ch1-T3	9	1623			4.94416e-05	1467	14image.tif:0002-0004:Ch1-T3	9	1141				1467	12image.tif:0197-0177:Ch1-T3	9	657
1468	18image.tif:0016-0059:Ch1-T3	9	5660			5.86205e-05	1468	14image.tif:0003-0006:Ch1-T3	9	3502				1468	12image.tif:0198-0177:Ch1-T3	9	2721
1469	18image.tif:0017-0066:Ch1-T3	9	1003			4.6687e-05	1469	14image.tif:0004-0006:Ch1-T3	9	4916				1469	12image.tif:0199-0177:Ch1-T3	9	7766
1470	18image.tif:0018-0068:Ch1-T3	9	11072			4.24047e-05	1470	14image.tif:0005-0006:Ch1-T3	9	1211				1470	12image.tif:0200-0177:Ch1-T3	9	6820
1471	18image.tif:0019-0069:Ch1-T3	9	39537			2.32358e-10	1471	14image.tif:0006-0008:Ch1-T3	9	4037				1471	12image.tif:0201-0178:Ch1-T3	9	2713
1472	18image.tif:0020-0070:Ch1-T3	9	495			4.427e-05	1472	14image.tif:0007-0008:Ch1-T3	9	5933				1472	12image.tif:0202-0179:Ch1-T3	9	5395
1473	18image.tif:0021-0074:Ch1-T3	9	688			4.52028e-05	1473	14image.tif:0008-0009:Ch1-T3	9	507				1473	12image.tif:0203-0179:Ch1-T3	9	758
1474	18image.tif:0022-0082:Ch1-T3	9	11468			4.03961e-05	1474	14image.tif:0009-0011:Ch1-T3	9	3587				1474	12image.tif:0204-0181:Ch1-T3	18	5065
1475	18image.tif:0023-0083:Ch1-T3	9	538			4.44793e-05	1475	14image.tif:0010-0011:Ch1-T3	9	181				1475	12image.tif:0205-0180:Ch1-T3	9	6983
1476	18image.tif:0024-0086:Ch1-T3	9	11821			3.85757e-05	1476	14image.tif:0011-0012:Ch1-T3	9	4128				1476	12image.tif:0206-0180:Ch1-T3	9	7130
1477	18image.tif:0025-0098:Ch1-T3	9	2106			5.14032e-05	1477	14image.tif:0012-0016:Ch1-T3	9	1518				1477	12image.tif:0207-0180:Ch1-T3	9	15308
1478	19image.tif:0001-0006:Ch1-T3	9	4037			5.71068e-05	1478	14image.tif:0013-0018:Ch1-T3	9	1602				1478	12image.tif:0208-0181:Ch1-T3	9	5165
1479	19image.tif:0002-0006:Ch1-T3	9	2012			5.10356e-05	1479	14image.tif:0014-0018:Ch1-T3	9	1795				1479	12image.tif:0209-0182:Ch1-T3	9	4556
1480	19image.tif:0003-0007:Ch1-T3	9	3616			5.6196e-05	1480	14image.tif:0015-0019:Ch1-T3	9	869				1480	12image.tif:0210-0182:Ch1-T3	9	6684
1481	19image.tif:0004-0008:Ch1-T3	9	7273			5.68679e-05	1481	14image.tif:0016-0022:Ch1-T3	9	2128				1481	12image.tif:0211-0182:Ch1-T3	9	1272
1482	19image.tif:0005-0012:Ch1-T3	9	1876			5.04913e-05	1482	14image.tif:0017-0022:Ch1-T3	9	1822				1482	12image.tif:0212-0183:Ch1-T3	9	2040
1483	19image.tif:0006-0013:Ch1-T3	9	1388			4.84262e-05	1483	14image.tif:0018-0023:Ch1-T3	9	5116				1483	12image.tif:0213-0184:Ch1-T3	9	5187
1484	19image.tif:0007-0014:Ch1-T3	9	4128			5.72767e-05	1484	14image.tif:0019-0026:Ch1-T3	9	570				1484	12image.tif:0214-0184:Ch1-T3	9	4318
1485	19image.tif:0008-0014:Ch1-T3	9	1911			5.06327e-05	1485	14image.tif:0020-0027:Ch1-T3	9	4534				1485	12image.tif:0215-0185:Ch1-T3	9	7960
1486	19image.tif:0009-0015:Ch1-T3	9	2391			5.24728e-05	1486	14image.tif:0021-0027:Ch1-T3	9	1919				1486	12image.tif:0216-0185:Ch1-T3	9	2554
1487	19image.tif:0010-0015:Ch1-T3	9	3614			5.61912e-05	1487	14image.tif:0022-0031:Ch1-T3	9	2929				1487	12image.tif:0217-0185:Ch1-T3	9	3767
1488	19image.tif:0011-0016:Ch1-T3	9	1407			4.85096e-05	1488	14image.tif:0023-0031:Ch1-T3	9	2151				1488	12image.tif:0218-0186:Ch1-T3	9	3241
1489	19image.tif:0012-0016:Ch1-T3	9	2749			5.37143e-05	1489	14image.tif:0024-0032:Ch1-T3	9	4944				1489	12image.tif:0219-0187:Ch1-T3	9	7432
1490	19image.tif:0013-0017:Ch1-T3	9	890			4.61604e-05	1490	14image.tif:0025-0032:Ch1-T3	9	13900				1490	12image.tif:0220-0188:Ch1-T3	9	979
1491	19image.tif:0014-0019:Ch1-T3	9	1480			4.88281e-05	1491	14image.tif:0026-0033:Ch1-T3	9	7858				1491	12image.tif:0221-0188:Ch1-T3	9	2038
1492	19image.tif:0015-0022:Ch1-T3	9	1929			5.07051e-05	1492	14image.tif:0027-0035:Ch1-T3	9	1331				1492	12image.tif:0222-0188:Ch1-T3	9	1926
1493	19image.tif:0016-0023:Ch1-T3	9	1096			4.71151e-05	1493	14image.tif:0028-0035:Ch1-T3	9	4038				1493	12image.tif:0223-0189:Ch1-T3	9	3251
1494	19image.tif:0017-0023:Ch1-T3	9	2684			5.34977e-05	1494	14image.tif:0029-0035:Ch1-T3	9	439				1494	12image.tif:0224-0189:Ch1-T3	9	2213
1495	19image.tif:0018-0023:Ch1-T3	9	2718			5.36115e-05	1495	14image.tif:0030-0036:Ch1-T3	9	3271				1495	12image.tif:0225-0191:Ch1-T3	9	4037
1496	19image.tif:0019-0026:Ch1-T3	9	4055			5.71411e-05	1496	14image.tif:0031-0038:Ch1-T3	9	1988				1496	12image.tif:0226-0191:Ch1-T3	9	4154
1497	19image.tif:0020-0026:Ch1-T3	9	2604			5.32257e-05	1497	14image.tif:0032-0038:Ch1-T3	9	1724				1497	12image.tif:0227-0192:Ch1-T3	9	1566
1498	19image.tif:0021-0027:Ch1-T3	9	1397			4.84657e-05	1498	14image.tif:0033-0040:Ch1-T3	9	963				1498	12image.tif:0228-0192:Ch1-T3	9	6803
1499	19image.tif:0022-0030:Ch1-T3	9	1302			4.80455e-05	1499	14image.tif:0034-0040:Ch1-T3	9	26068				1499	12image.tif:0229-0192:Ch1-T3	9	2706
1500	19image.tif:0023-0033:Ch1-T3	9	1445			4.86759e-05	1500	14image.tif:0035-0041:Ch1-T3	9	3076				1500	12image.tif:0230-0192:Ch1-T3	9	5468
1501	19image.tif:0024-0033:Ch1-T3	9	3709			5.64145e-05	1501	14image.tif:0036-0042:Ch1-T3	9	959				1501	12image.tif:0231-0193:Ch1-T3	9	1371
1502	19image.tif:0025-0035:Ch1-T3	9	1431			4.86147e-05	1502	14image.tif:0037-0043:Ch1-T3	9	3128				1502	12image.tif:0232-0193:Ch1-T3	9	8825
1503	19image.tif:0026-0036:Ch1-T3	9	2954			5.43706e-05	1503	14image.tif:0038-0045:Ch1-T3	9	2170				1503	12image.tif:0233-0193:Ch1-T3	9	10412
1504	19image.tif:0027-0037:Ch1-T3	9	3471			5.58362e-05	1504	14image.tif:0039-0046:Ch1-T3	9	12210				1504	12image.tif:0234-0194:Ch1-T3	9	12323
1505	19image.tif:0028-0039:Ch1-T3	9	3677			5.63404e-05	1505	14image.tif:0040-0047:Ch1-T3	9	1689				1505	12image.tif:0235-0194:Ch1-T3	9	7951
1506	19image.tif:0029-0040:Ch1-T3	9	1423			4.85797e-05	1506	14image.tif:0041-0048:Ch1-T3	9	2366				1506	12image.tif:0236-0195:Ch1-T3	9	2026
1507	19image.tif:0030-0040:Ch1-T3	9	596			4.47602e-05	1507	14image.tif:0042-0048:Ch1-T3	9	4935				1507	12image.tif:0237-0195:Ch1-T3	9	2957
1508	19image.tif:0031-0042:Ch1-T3	9	3821			5.66647e-05	1508	14image.tif:0043-0048:Ch1-T3	9	1459				1508	12image.tif:0238-0195:Ch1-T3	9	1101
1509	19image.tif:0032-0045:Ch1-T3	9	966			4.65153e-05	1509	14image.tif:0044-0049:Ch1-T3	9	6173				1509	12image.tif:0239-0196:Ch1-T3	9	2771
1510	19image.tif:0033-0046:Ch1-T3	9	2022			5.1075e-05	1510	14image.tif:0045-0052:Ch1-T3	9	1326				1510	12image.tif:0240-0196:Ch1-T3	9	7244
1511	19image.tif:0034-0049:Ch1-T3	9	4668			5.80818e-05	1511	14image.tif:0046-0055:Ch1-T3	9	3045				1511	12image.tif:0241-0197:Ch1-T3	9	5057
1512	19image.tif:0035-0049:Ch1-T3	9	1598			4.93354e-05	1512	14image.tif:0047-0057:Ch1-T3	9	881				1512	12image.tif:0242-0197:Ch1-T3	9	5610
1513	19image.tif:0036-0050:Ch1-T3	9	2526			5.29548e-05	1513	14image.tif:0048-0057:Ch1-T3	9	4363				1513	12image.tif:0243-0197:Ch1-T3	9	2563
1514	19image.tif:0037-0051:Ch1-T3	9	903			4.62213e-05	1514	14image.tif:0049-0058:Ch1-T3	9	1737				1514	12image.tif:0244-0197:Ch1-T3	9	1320
1515	19image.tif:0038-0051:Ch1-T3	9	2558			5.30666e-05	1515	14image.tif:0050-0059:Ch1-T3	9	2410				1515	12image.tif:0245-0197:Ch1-T3	9	636
1516	19image.tif:0039-0053:Ch1-T3	9	5259			5.85518e-05	1516	14image.tif:0051-0060:Ch1-T3	9	3227				1516	12image.tif:0246-0199:Ch1-T3	9	4508
1517	19image.tif:0040-0054:Ch1-T3	9	1010			4.67194e-05	1517	14image.tif:0052-0061:Ch1-T3	9	2863				1517	12image.tif:0247-0199:Ch1-T3	9	4071
1518	19image.tif:0041-0056:Ch1-T3	9	1839			5.03407e-05	1518	14image.tif:0053-0063:Ch1-T3	9	2403				1518	12image.tif:0248-0199:Ch1-T3	9	12702
1519	19image.tif:0042-0058:Ch1-T3	9	549			4.45327e-05	1519	14image.tif:0054-0064:Ch1-T3	9	6126				1519	12image.tif:0249-0199:Ch1-T3	9	1984
1520	19image.tif:0043-0060:Ch1-T3	9	2156			5.15958e-05	1520	14image.tif:0055-0068:Ch1-T3	9	8241				1520	12image.tif:0250-0201:Ch1-T3	9	1590
1521	19image.tif:0044-0062:Ch1-T3	9	8504			5.35046e-05	1521	14image.tif:0056-0068:Ch1-T3	9	2829				1521	12image.tif:0251-0201:Ch1-T3	9	3019
1522	19image.tif:0045-0062:Ch1-T3	9	2618			5.32737e-05	1522	14image.tif:0057-0068:Ch1-T3	9	2497				1522	12image.tif:0252-0201:Ch1-T3	9	2766
1523	19image.tif:0046-0071:Ch1-T3	9	1796			5.01645e-05	1523	14image.tif:0058-0069:Ch1-T3	9	1879				1523	12image.tif:0253-0201:Ch1-T3	9	1520
1524	19image.tif:0047-0071:Ch1-T3	9	13916			2.77597e-05	1524	14image.tif:0059-0070:Ch1-T3	9	666				1524	12image.tif:0254-0201:Ch1-T3	9	3189
1525	19image.tif:0048-0082:Ch1-T3	9	1092			4.70968e-05	1525	14image.tif:0060-0070:Ch1-T3	9	553				1525	12image.tif:0255-0202:Ch1-T3	9	4011
1526	20image.tif:0001-0008:Ch1-T3	9	50523			2.01079e-14	1526	14image.tif:0061-0074:Ch1-T3	9	942				1526	12image.tif:0256-0202:Ch1-T3	9	2152
1527	20image.tif:0002-0011:Ch1-T3	9	2723			5.36282e-05	1527	14image.tif:0062-0079:Ch1-T3	9	4016				1527	12image.tif:0257-0202:Ch1-T3	9	5178
1528	20image.tif:0003-0015:Ch1-T3	9	2081			5.13061e-05	1528	14image.tif:0063-0079:Ch1-T3	9	3009				1528	12image.tif:0258-0204:Ch1-T3	27	1922
1529	20image.tif:0004-0015:Ch1-T3	9	3865			5.67591e-05	1529	14image.tif:0064-0081:Ch1-T3	9	805				1529	12image.tif:0259-0203:Ch1-T3	9	3407
1530	20image.tif:0005-0017:Ch1-T3	9	3238			5.52103e-05	1530	14image.tif:0065-0082:Ch1-T3	9	4315				1530	12image.tif:0260-0203:Ch1-T3	9	5647
1531	20image.tif:0006-0019:Ch1-T3	9	3334			5.54752e-05	1531	14image.tif:0066-0082:Ch1-T3	9	8229				1531	12image.tif:0261-0203:Ch1-T3	9	2558
1532	20image.tif:0007-0022:Ch1-T3	9	8960			5.18772e-05	1532	14image.tif:0067-0083:Ch1-T3	9	804				1532	12image.tif:0262-0203:Ch1-T3	9	5415
1533	20image.tif:0008-0028:Ch1-T3	9	1398			4.84701e-05	1533	14image.tif:0068-0084:Ch1-T3	9	4403				1533	12image.tif:0263-0203:Ch1-T3	9	1760
1534	20image.tif:0009-0029:Ch1-T3	9	2302			5.21462e-05	1534	14image.tif:0069-0086:Ch1-T3	9	1118				1534	12image.tif:0264-0204:Ch1-T3	9	5266
1535	20image.tif:0010-0030:Ch1-T3	9	1376			4.83733e-05	1535	14image.tif:0070-0088:Ch1-T3	9	2655				1535	12image.tif:0265-0204:Ch1-T3	9	1701
1536	20image.tif:0011-0030:Ch1-T3	9	4290			5.75551e-05	1536	14image.tif:0071-0091:Ch1-T3	9	2761				1536	12image.tif:0266-0205:Ch1-T3	9	3254
1537	20image.tif:0012-0035:Ch1-T3	9	975			4.65571e-05	1537	14image.tif:0072-0094:Ch1-T3	9	2316				1537	12image.tif:0267-0205:Ch1-T3	9	4589
1538	20image.tif:0013-0035:Ch1-T3	9	2639			5.33455e-05	1538	14image.tif:0073-0094:Ch1-T3	9	1198				1538	12image.tif:0268-0206:Ch1-T3	9	2490
1539	20image.tif:0014-0039:Ch1-T3	18	3294			5.5366e-05	1539	14image.tif:0074-0094:Ch1-T3	9	4176				1539	12image.tif:0269-0206:Ch1-T3	9	7479
1540	20image.tif:0015-0041:Ch1-T3	9	1597			4.93311e-05	1540	14image.tif:0075-0098:Ch1-T3	9	2573				1540	12image.tif:0270-0206:Ch1-T3	9	21906
1541	20image.tif:0016-0042:Ch1-T3	9	1677			4.96696e-05	1541	14image.tif:0076-0100:Ch1-T3	9	4587				1541	12image.tif:0271-0207:Ch1-T3	9	2025
1542	20image.tif:0017-0042:Ch1-T3	9	4688			5.81048e-05	1542	14image.tif:0077-0101:Ch1-T3	9	609				1542	12image.tif:0272-0207:Ch1-T3	9	8976
1543	20image.tif:0018-0044:Ch1-T3	9	2115			5.1438e-05	1543	14image.tif:0078-0107:Ch1-T3	9	10408				1543	12image.tif:0273-0207:Ch1-T3	9	8032
1544	20image.tif:0019-0046:Ch1-T3	9	459			4.40942e-05	1544	14image.tif:0079-0110:Ch1-T3	9	1548				1544	12image.tif:0274-0208:Ch1-T3	9	8060
1545	20image.tif:0020-0046:Ch1-T3	9	2065			5.12437e-05	1545	14image.tif:0080-0110:Ch1-T3	9	7915				1545	12image.tif:0275-0208:Ch1-T3	9	4063
1546	20image.tif:0021-0047:Ch1-T3	9	1571			4.92202e-05	1546	14image.tif:0081-0111:Ch1-T3	9	98				1546	12image.tif:0276-0209:Ch1-T3	9	7612
1547	20image.tif:0022-0048:Ch1-T3	9	5300			5.85681e-05	1547	14image.tif:0082-0113:Ch1-T3	9	1175				1547	12image.tif:0277-0209:Ch1-T3	9	5919
1548	20image.tif:0023-0051:Ch1-T3	9	8614			5.31292e-05	1548	14image.tif:0083-0114:Ch1-T3	9	2837				1548	12image.tif:0278-0210:Ch1-T3	9	524
1549	20image.tif:0024-0051:Ch1-T3	9	2884			5.41511e-05	1549	14image.tif:0084-0115:Ch1-T3	9	2744				1549	12image.tif:0279-0211:Ch1-T3	9	2108
1550	20image.tif:0025-0051:Ch1-T3	9	4136			5.72912e-05	1550	14image.tif:0085-0119:Ch1-T3	9	1856				1550	12image.tif:0280-0211:Ch1-T3	9	2850
1551	20image.tif:0026-0054:Ch1-T3	9	1371			4.83513e-05	1551	14image.tif:0086-0120:Ch1-T3	9	2945				1551	12image.tif:0281-0212:Ch1-T3	9	8752
1552	20image.tif:0027-0055:Ch1-T3	9	5171			5.85095e-05	1552	14image.tif:0087-0121:Ch1-T3	9	3289				1552	12image.tif:0282-0212:Ch1-T3	9	3068
1553	20image.tif:0028-0056:Ch1-T3	9	16318			1.69405e-05	1553	14image.tif:0088-0123:Ch1-T3	9	4329				1553	12image.tif:0283-0213:Ch1-T3	9	4361
1554	20image.tif:0029-0059:Ch1-T3	9	2309			5.21722e-05	1554	14image.tif:0089-0126:Ch1-T3	9	911				1554	12image.tif:0284-0214:Ch1-T3	9	769
1555	20image.tif:0030-0059:Ch1-T3	9	659			4.50637e-05	1555	14image.tif:0090-0127:Ch1-T3	9	1061				1555	12image.tif:0285-0215:Ch1-T3	9	2449
1556	20image.tif:0031-0061:Ch1-T3	9	1639			4.95094e-05	1556	14image.tif:0091-0128:Ch1-T3	9	3946				1556	12image.tif:0286-0217:Ch1-T3	18	8198
1557	20image.tif:0032-0062:Ch1-T3	9	4549			5.79347e-05	1557	14image.tif:0092-0128:Ch1-T3	9	1554				1557	12image.tif:0287-0215:Ch1-T3	9	4682
1558	20image.tif:0033-0066:Ch1-T3	9	3010			5.45427e-05	1558	14image.tif:0093-0132:Ch1-T3	9	694				1558	12image.tif:0288-0215:Ch1-T3	9	8686
1559	20image.tif:0034-0067:Ch1-T3	9	1784			5.0115e-05	1559	14image.tif:0094-0134:Ch1-T3	9	3138				1559	12image.tif:0289-0215:Ch1-T3	9	7885
1560	20image.tif:0035-0068:Ch1-T3	9	6986			5.74113e-05	1560	14image.tif:0095-0135:Ch1-T3	9	3998				1560	12image.tif:0290-0216:Ch1-T3	9	987
1561	20image.tif:0036-0073:Ch1-T3	9	3601			5.61598e-05	1561	14image.tif:0096-0135:Ch1-T3	9	2380				1561	12image.tif:0291-0216:Ch1-T3	9	1885
1562	20image.tif:0037-0073:Ch1-T3	9	12482			3.51295e-05	1562	14image.tif:0097-0136:Ch1-T3	9	1471				1562	12image.tif:0292-0217:Ch1-T3	9	5077
1563	20image.tif:0038-0076:Ch1-T3	9	3179			5.50427e-05	1563	14image.tif:0098-0140:Ch1-T3	9	6322				1563	12image.tif:0293-0217:Ch1-T3	9	5679
1564	20image.tif:0039-0077:Ch1-T3	9	1331			4.81744e-05	1564	14image.tif:0099-0142:Ch1-T3	9	1336				1564	12image.tif:0294-0218:Ch1-T3	9	7185
1565	20image.tif:0040-0079:Ch1-T3	9	2675			5.34674e-05	1565	14image.tif:0100-0143:Ch1-T3	9	1971				1565	12image.tif:0295-0219:Ch1-T3	9	3422
1566	20image.tif:0041-0083:Ch1-T3	9	2286			5.20868e-05	1566	14image.tif:0101-0143:Ch1-T3	9	1088				1566	12image.tif:0296-0219:Ch1-T3	9	3459
1567	20image.tif:0042-0083:Ch1-T3	9	3248			5.52383e-05	1567	14image.tif:0102-0145:Ch1-T3	9	630				1567	12image.tif:0297-0219:Ch1-T3	9	4310
1568	21image.tif:0001-0003:Ch1-T3	9	645			4.49964e-05	1568	14image.tif:0103-0147:Ch1-T3	9	991				1568	12image.tif:0298-0221:Ch1-T3	9	5566
1569	21image.tif:0002-0003:Ch1-T3	9	496			4.42749e-05	1569	14image.tif:0104-0149:Ch1-T3	9	2670				1569	12image.tif:0299-0221:Ch1-T3	9	764
1570	21image.tif:0003-0004:Ch1-T3	9	1256			4.78399e-05	1570	14image.tif:0105-0149:Ch1-T3	9	1291				1570	13image.tif:0001-0034:Ch1-T3	9	848
1571	21image.tif:0004-0008:Ch1-T3	9	405			4.38296e-05	1571	14image.tif:0106-0152:Ch1-T3	9	1261				1571	13image.tif:0002-0035:Ch1-T3	9	764
1572	21image.tif:0005-0010:Ch1-T3	9	446			4.40306e-05	1572	14image.tif:0107-0154:Ch1-T3	9	4115				1572	13image.tif:0003-0035:Ch1-T3	9	1654
1573	21image.tif:0006-0012:Ch1-T3	9	192			4.27747e-05	1573	14image.tif:0108-0157:Ch1-T3	9	2301				1573	13image.tif:0004-0036:Ch1-T3	9	8976
1574	21image.tif:0007-0012:Ch1-T3	9	1951			5.07932e-05	1574	14image.tif:0109-0158:Ch1-T3	9	832				1574	13image.tif:0005-0036:Ch1-T3	9	18465
1575	21image.tif:0008-0012:Ch1-T3	9	1107			4.71654e-05	1575	14image.tif:0110-0159:Ch1-T3	9	1670				1575	13image.tif:0006-0044:Ch1-T3	9	7978
1576	21image.tif:0009-0013:Ch1-T3	9	322			4.34205e-05	1576	15image.tif:0001-0002:Ch1-T3	9	4450				1576	13image.tif:0007-0046:Ch1-T3	9	1853
1577	21image.tif:0010-0015:Ch1-T3	9	1280			4.79473e-05	1577	15image.tif:0002-0002:Ch1-T3	9	1900				1577	13image.tif:0008-0048:Ch1-T3	9	27042
1578	21image.tif:0011-0017:Ch1-T3	9	915			4.62775e-05	1578	15image.tif:0003-0005:Ch1-T3	9	1893				1578	13image.tif:0009-0056:Ch1-T3	9	679
1579	21image.tif:0012-0018:Ch1-T3	9	1918			5.06609e-05	1579	15image.tif:0004-0006:Ch1-T3	9	1623				1579	13image.tif:0010-0061:Ch1-T3	9	13732
1580	21image.tif:0013-0019:Ch1-T3	9	1139			4.73114e-05	1580	15image.tif:0005-0007:Ch1-T3	9	2217				1580	13image.tif:0011-0061:Ch1-T3	9	2231
1581	21image.tif:0014-0019:Ch1-T3	9	511			4.4348e-05	1581	15image.tif:0006-0007:Ch1-T3	9	14439				1581	13image.tif:0012-0063:Ch1-T3	9	798
1582	21image.tif:0015-0019:Ch1-T3	9	500			4.42944e-05	1582	15image.tif:0007-0008:Ch1-T3	9	3193				1582	13image.tif:0013-0063:Ch1-T3	9	101
1583	21image.tif:0016-0019:Ch1-T3	9	1093			4.71014e-05	1583	15image.tif:0008-0008:Ch1-T3	9	868				1583	13image.tif:0014-0063:Ch1-T3	9	24164
1584	21image.tif:0017-0027:Ch1-T3	9	1292			4.80009e-05	1584	15image.tif:0009-0010:Ch1-T3	9	2961				1584	13image.tif:0015-0065:Ch1-T3	9	4935
1585	21image.tif:0018-0028:Ch1-T3	9	606			4.48085e-05	1585	15image.tif:0010-0011:Ch1-T3	9	700				1585	13image.tif:0016-0067:Ch1-T3	9	401
1586	21image.tif:0019-0029:Ch1-T3	9	745			4.54751e-05	1586	15image.tif:0011-0013:Ch1-T3	9	4946				1586	13image.tif:0017-0069:Ch1-T3	9	1127
1587	21image.tif:0020-0029:Ch1-T3	9	228			4.29542e-05	1587	15image.tif:0012-0013:Ch1-T3	9	1237				1587	13image.tif:0018-0070:Ch1-T3	9	279
1588	21image.tif:0021-0031:Ch1-T3	9	1568			4.92073e-05	1588	15image.tif:0013-0017:Ch1-T3	9	2893				1588	13image.tif:0019-0071:Ch1-T3	9	237
1589	21image.tif:0022-0032:Ch1-T3	9	1136			4.72977e-05	1589	15image.tif:0014-0017:Ch1-T3	9	4892				1589	13image.tif:0020-0073:Ch1-T3	9	1359
1590	21image.tif:0023-0034:Ch1-T3	9	2443			5.26604e-05	1590	15image.tif:0015-0018:Ch1-T3	9	633				1590	13image.tif:0021-0074:Ch1-T3	9	250
1591	21image.tif:0024-0036:Ch1-T3	9	988			4.66175e-05	1591	15image.tif:0016-0018:Ch1-T3	9	7665				1591	13image.tif:0022-0075:Ch1-T3	9	507
1592	21image.tif:0025-0037:Ch1-T3	9	2169			5.16455e-05	1592	15image.tif:0017-0018:Ch1-T3	9	1563				1592	13image.tif:0023-0075:Ch1-T3	9	1212
1593	21image.tif:0026-0040:Ch1-T3	9	2156			5.15958e-05	1593	15image.tif:0018-0018:Ch1-T3	9	1118				1593	13image.tif:0024-0077:Ch1-T3	9	1536
1594	21image.tif:0027-0042:Ch1-T3	9	312			4.33711e-05	1594	15image.tif:0019-0018:Ch1-T3	9	2355				1594	13image.tif:0025-0078:Ch1-T3	9	755
1595	21image.tif:0028-0044:Ch1-T3	9	679			4.51597e-05	1595	15image.tif:0020-0022:Ch1-T3	9	3859				1595	13image.tif:0026-0079:Ch1-T3	9	1107
1596	21image.tif:0029-0045:Ch1-T3	9	477			4.41822e-05	1596	15image.tif:0021-0022:Ch1-T3	9	4481				1596	13image.tif:0027-0079:Ch1-T3	9	1443
1597	21image.tif:0030-0046:Ch1-T3	9	396			4.37853e-05	1597	15image.tif:0022-0023:Ch1-T3	9	1272				1597	13image.tif:0028-0080:Ch1-T3	9	3012
1598	21image.tif:0031-0050:Ch1-T3	9	384			4.37263e-05	1598	15image.tif:0023-0023:Ch1-T3	9	771				1598	13image.tif:0029-0082:Ch1-T3	9	895
1599	21image.tif:0032-0050:Ch1-T3	9	2329			5.2246e-05	1599	15image.tif:0024-0027:Ch1-T3	9	4933				1599	13image.tif:0030-0085:Ch1-T3	9	503
1600	21image.tif:0033-0051:Ch1-T3	9	362			4.3618e-05	1600	15image.tif:0025-0029:Ch1-T3	9	519				1600	13image.tif:0031-0086:Ch1-T3	9	634
1601	21image.tif:0034-0052:Ch1-T3	9	1486			4.88542e-05	1601	15image.tif:0026-0030:Ch1-T3	9	515				1601	13image.tif:0032-0087:Ch1-T3	9	653
1602	21image.tif:0035-0053:Ch1-T3	9	984			4.65989e-05	1602	15image.tif:0027-0031:Ch1-T3	9	1703				1602	13image.tif:0033-0091:Ch1-T3	9	2728
1603	21image.tif:0036-0059:Ch1-T3	9	1275			4.7925e-05	1603	15image.tif:0028-0032:Ch1-T3	9	1835				1603	13image.tif:0034-0093:Ch1-T3	9	982
1604	21image.tif:0037-0059:Ch1-T3	9	1430			4.86104e-05	1604	15image.tif:0029-0032:Ch1-T3	9	1460				1604	13image.tif:0035-0094:Ch1-T3	9	572
1605	21image.tif:0038-0059:Ch1-T3	9	1681			4.96864e-05	1605	15image.tif:0030-0034:Ch1-T3	9	784				1605	13image.tif:0036-0094:Ch1-T3	9	1431
1606	21image.tif:0039-0060:Ch1-T3	9	2885			5.41543e-05	1606	15image.tif:0031-0034:Ch1-T3	9	2082				1606	13image.tif:0037-0094:Ch1-T3	9	2675
1607	21image.tif:0040-0062:Ch1-T3	9	1496			4.88975e-05	1607	15image.tif:0032-0037:Ch1-T3	9	1819				1607	13image.tif:0038-0097:Ch1-T3	9	1233
1608	21image.tif:0041-0062:Ch1-T3	9	980			4.65804e-05	1608	15image.tif:0033-0037:Ch1-T3	9	1965				1608	13image.tif:0039-0097:Ch1-T3	9	893
1609	21image.tif:0042-0066:Ch1-T3	9	1363			4.8316e-05	1609	15image.tif:0034-0041:Ch1-T3	9	197				1609	13image.tif:0040-0098:Ch1-T3	9	3152
1610	21image.tif:0043-0069:Ch1-T3	9	887			4.61463e-05	1610	15image.tif:0035-0046:Ch1-T3	9	861				1610	13image.tif:0041-0098:Ch1-T3	9	286
1611	21image.tif:0044-0070:Ch1-T3	9	828			4.58687e-05	1611	15image.tif:0036-0047:Ch1-T3	9	277				1611	13image.tif:0042-0100:Ch1-T3	9	1252
1612	21image.tif:0045-0072:Ch1-T3	9	806			4.57647e-05	1612	15image.tif:0037-0048:Ch1-T3	9	1234				1612	13image.tif:0043-0101:Ch1-T3	9	1920
1613	21image.tif:0046-0076:Ch1-T3	9	176			4.26949e-05	1613	15image.tif:0038-0050:Ch1-T3	9	3056				1613	13image.tif:0044-0102:Ch1-T3	9	942
1614	21image.tif:0047-0076:Ch1-T3	9	1649			4.95516e-05	1614	15image.tif:0039-0051:Ch1-T3	9	262				1614	13image.tif:0045-0103:Ch1-T3	9	413
1615	21image.tif:0048-0079:Ch1-T3	9	2702			5.35581e-05	1615	15image.tif:0040-0052:Ch1-T3	9	7214				1615	13image.tif:0046-0104:Ch1-T3	9	2056
1616	21image.tif:0049-0084:Ch1-T3	9	913			4.62681e-05	1616	15image.tif:0041-0055:Ch1-T3	9	1671				1616	13image.tif:0047-0105:Ch1-T3	9	684
1617	21image.tif:0050-0089:Ch1-T3	9	702			4.52698e-05	1617	15image.tif:0042-0063:Ch1-T3	9	4097				1617	13image.tif:0048-0108:Ch1-T3	9	1609
1618	21image.tif:0051-0089:Ch1-T3	9	939			4.63896e-05	1618	15image.tif:0043-0065:Ch1-T3	9	3325				1618	13image.tif:0049-0112:Ch1-T3	9	1149
1619	21image.tif:0052-0092:Ch1-T3	9	1985			5.09287e-05	1619	15image.tif:0044-0068:Ch1-T3	9	2212				1619	13image.tif:0050-0116:Ch1-T3	9	680
1620	21image.tif:0053-0096:Ch1-T3	9	455			4.40747e-05	1620	15image.tif:0045-0078:Ch1-T3	9	776				1620	13image.tif:0051-0117:Ch1-T3	9	1263
1621	21image.tif:0054-0099:Ch1-T3	9	439			4.39963e-05	1621	15image.tif:0046-0080:Ch1-T3	9	1113				1621	13image.tif:0052-0118:Ch1-T3	9	315
1622	21image.tif:0055-0101:Ch1-T3	9	1139			4.73114e-05	1622	15image.tif:0047-0081:Ch1-T3	9	342				1622	13image.tif:0053-0120:Ch1-T3	9	861
1623	21image.tif:0056-0103:Ch1-T3	9	632			4.49339e-05	1623	15image.tif:0048-0085:Ch1-T3	9	4046				1623	13image.tif:0054-0122:Ch1-T3	9	521
1624	21image.tif:0057-0108:Ch1-T3	9	14895			2.30423e-05	1624	15image.tif:0049-0086:Ch1-T3	9	1054				1624	13image.tif:0055-0122:Ch1-T3	9	588
1625	21image.tif:0058-0111:Ch1-T3	9	10530			4.50687e-05	1625	15image.tif:0050-0086:Ch1-T3	9	146				1625	13image.tif:0056-0123:Ch1-T3	9	669
1626	21image.tif:0059-0113:Ch1-T3	9	2049			5.11811e-05	1626	15image.tif:0051-0090:Ch1-T3	9	817				1626	13image.tif:0057-0125:Ch1-T3	9	2766
1627	21image.tif:0060-0116:Ch1-T3	9	21824			3.41273e-06	1627	15image.tif:0052-0092:Ch1-T3	9	1810				1627	13image.tif:0058-0126:Ch1-T3	9	1013
1628	21image.tif:0061-0116:Ch1-T3	9	2092			5.13489e-05	1628	15image.tif:0053-0093:Ch1-T3	9	2546				1628	13image.tif:0059-0126:Ch1-T3	9	673
1629	21image.tif:0062-0118:Ch1-T3	9	879			4.61088e-05	1629	15image.tif:0054-0094:Ch1-T3	9	3863				1629	13image.tif:0060-0130:Ch1-T3	9	2136
1630	21image.tif:0063-0125:Ch1-T3	9	2044			5.11615e-05	1630	15image.tif:0055-0099:Ch1-T3	9	1992				1630	13image.tif:0061-0131:Ch1-T3	9	3003
1631	21image.tif:0064-0126:Ch1-T3	9	3474			5.58438e-05	1631	15image.tif:0056-0102:Ch1-T3	9	1120				1631	13image.tif:0062-0132:Ch1-T3	9	1142
1632	21image.tif:0065-0130:Ch1-T3	9	19429			7.4252e-06	1632	15image.tif:0057-0107:Ch1-T3	9	619				1632	13image.tif:0063-0132:Ch1-T3	9	726
1633	21image.tif:0066-0136:Ch1-T3	9	37058			1.33787e-09	1633	15image.tif:0058-0108:Ch1-T3	9	813				1633	13image.tif:0064-0136:Ch1-T3	9	1307
1634	21image.tif:0067-0137:Ch1-T3	9	302			4.33216e-05	1634	15image.tif:0059-0109:Ch1-T3	9	949				1634	13image.tif:0065-0136:Ch1-T3	9	835
1635	21image.tif:0068-0139:Ch1-T3	9	2209			5.17977e-05	1635	15image.tif:0060-0110:Ch1-T3	9	2837				1635	13image.tif:0066-0136:Ch1-T3	9	623
1636	21image.tif:0069-0142:Ch1-T3	9	495			4.427e-05	1636	15image.tif:0061-0113:Ch1-T3	9	2553				1636	13image.tif:0067-0137:Ch1-T3	9	440
1637	21image.tif:0070-0144:Ch1-T3	9	4047			5.71259e-05	1637	15image.tif:0062-0115:Ch1-T3	9	3302				1637	13image.tif:0068-0139:Ch1-T3	9	451
1638	21image.tif:0071-0147:Ch1-T3	9	3921			5.68761e-05	1638	15image.tif:0063-0120:Ch1-T3	9	1353				1638	13image.tif:0069-0141:Ch1-T3	9	383
1639	21image.tif:0072-0157:Ch1-T3	9	2616			5.32669e-05	1639	15image.tif:0064-0123:Ch1-T3	9	1273				1639	13image.tif:0070-0142:Ch1-T3	9	500
1640	21image.tif:0073-0158:Ch1-T3	9	433			4.39669e-05	1640	15image.tif:0065-0131:Ch1-T3	9	361				1640	13image.tif:0071-0143:Ch1-T3	9	2488
1641	21image.tif:0074-0166:Ch1-T3	9	866			4.60477e-05	1641	15image.tif:0066-0139:Ch1-T3	9	3058				1641	13image.tif:0072-0143:Ch1-T3	9	294
1642	21image.tif:0075-0175:Ch1-T3	9	1773			5.00696e-05	1642	15image.tif:0067-0141:Ch1-T3	9	1209				1642	13image.tif:0073-0145:Ch1-T3	9	2057
1643	21image.tif:0076-0193:Ch1-T3	9	3717			5.64328e-05	1643	15image.tif:0068-0145:Ch1-T3	9	1288				1643	13image.tif:0074-0146:Ch1-T3	9	1791
1644	21image.tif:0077-0195:Ch1-T3	9	4329			5.76175e-05	1644	16image.tif:0001-0006:Ch1-T3	9	406				1644	13image.tif:0075-0148:Ch1-T3	9	740
1645	22image.tif:0001-0002:Ch1-T3	9	4611			5.80135e-05	1645	16image.tif:0002-0007:Ch1-T3	9	1390				1645	14image.tif:0001-0002:Ch1-T3	9	2656
1646	22image.tif:0002-0003:Ch1-T3	9	1678			4.96738e-05	1646	16image.tif:0003-0009:Ch1-T3	9	2149				1646	14image.tif:0002-0002:Ch1-T3	9	1707
1647	22image.tif:0003-0003:Ch1-T3	9	2395			5.24873e-05	1647	16image.tif:0004-0011:Ch1-T3	9	2055				1647	14image.tif:0003-0003:Ch1-T3	9	1991
1648	22image.tif:0004-0004:Ch1-T3	9	996			4.66546e-05	1648	16image.tif:0005-0012:Ch1-T3	9	566				1648	14image.tif:0004-0006:Ch1-T3	9	2524
1649	22image.tif:0005-0005:Ch1-T3	9	675			4.51405e-05	1649	16image.tif:0006-0013:Ch1-T3	9	1537				1649	14image.tif:0005-0007:Ch1-T3	9	1199
1650	22image.tif:0006-0005:Ch1-T3	9	1735			4.99121e-05	1650	16image.tif:0007-0015:Ch1-T3	9	2013				1650	14image.tif:0006-0007:Ch1-T3	9	3000
1651	22image.tif:0007-0008:Ch1-T3	9	706			4.5289e-05	1651	16image.tif:0008-0016:Ch1-T3	9	539				1651	14image.tif:0007-0007:Ch1-T3	9	8501
1652	22image.tif:0008-0009:Ch1-T3	9	344			4.35292e-05	1652	16image.tif:0009-0019:Ch1-T3	9	1142				1652	14image.tif:0008-0008:Ch1-T3	9	2304
1653	22image.tif:0009-0010:Ch1-T3	9	8848			5.2294e-05	1653	16image.tif:0010-0020:Ch1-T3	9	920				1653	14image.tif:0009-0010:Ch1-T3	9	7888
1654	22image.tif:0010-0010:Ch1-T3	9	637			4.4958e-05	1654	16image.tif:0011-0020:Ch1-T3	9	597				1654	14image.tif:0010-0011:Ch1-T3	9	3220
1655	22image.tif:0011-0010:Ch1-T3	9	1937			5.07372e-05	1655	16image.tif:0012-0021:Ch1-T3	9	3982				1655	14image.tif:0011-0012:Ch1-T3	9	1470
1656	22image.tif:0012-0011:Ch1-T3	9	1016			4.67471e-05	1656	16image.tif:0013-0030:Ch1-T3	9	599				1656	14image.tif:0012-0014:Ch1-T3	9	1764
1657	22image.tif:0013-0011:Ch1-T3	9	2933			5.43053e-05	1657	16image.tif:0014-0031:Ch1-T3	9	2338				1657	14image.tif:0013-0014:Ch1-T3	9	2102
1658	22image.tif:0014-0011:Ch1-T3	9	1156			4.73887e-05	1658	16image.tif:0015-0035:Ch1-T3	9	327				1658	14image.tif:0014-0016:Ch1-T3	9	2111
1659	22image.tif:0015-0013:Ch1-T3	9	3265			5.52858e-05	1659	16image.tif:0016-0036:Ch1-T3	9	3539				1659	14image.tif:0015-0016:Ch1-T3	9	4391
1660	22image.tif:0016-0016:Ch1-T3	18	758			4.55369e-05	1660	16image.tif:0017-0037:Ch1-T3	9	422				1660	14image.tif:0016-0017:Ch1-T3	9	3774
1661	22image.tif:0017-0016:Ch1-T3	9	3368			5.55666e-05	1661	16image.tif:0018-0039:Ch1-T3	9	2408				1661	14image.tif:0017-0019:Ch1-T3	9	1297
1662	22image.tif:0018-0017:Ch1-T3	9	540			4.4489e-05	1662	16image.tif:0019-0039:Ch1-T3	9	1785				1662	14image.tif:0018-0020:Ch1-T3	9	6349
1663	22image.tif:0019-0018:Ch1-T3	9	476			4.41773e-05	1663	16image.tif:0020-0042:Ch1-T3	9	2032				1663	14image.tif:0019-0021:Ch1-T3	9	2623
1664	22image.tif:0020-0018:Ch1-T3	9	632			4.49339e-05	1664	16image.tif:0021-0044:Ch1-T3	9	621				1664	14image.tif:0020-0021:Ch1-T3	9	2639
1665	22image.tif:0021-0019:Ch1-T3	9	980			4.65804e-05	1665	16image.tif:0022-0045:Ch1-T3	9	1025				1665	14image.tif:0021-0022:Ch1-T3	9	2467
1666	22image.tif:0022-0019:Ch1-T3	9	1351			4.8263e-05	1666	16image.tif:0023-0046:Ch1-T3	9	4667				1666	14image.tif:0022-0024:Ch1-T3	9	1741
1667	22image.tif:0023-0021:Ch1-T3	9	1025			4.67887e-05	1667	16image.tif:0024-0047:Ch1-T3	9	267				1667	14image.tif:0023-0024:Ch1-T3	9	1929
1668	22image.tif:0024-0022:Ch1-T3	9	999			4.66685e-05	1668	16image.tif:0025-0047:Ch1-T3	9	643				1668	14image.tif:0024-0026:Ch1-T3	9	2028
1669	22image.tif:0025-0022:Ch1-T3	9	856			4.60007e-05	1669	16image.tif:0026-0048:Ch1-T3	9	758				1669	14image.tif:0025-0027:Ch1-T3	9	1695
1670	22image.tif:0026-0023:Ch1-T3	9	665			4.50925e-05	1670	16image.tif:0027-0056:Ch1-T3	9	1128				1670	14image.tif:0026-0030:Ch1-T3	9	7921
1671	22image.tif:0027-0025:Ch1-T3	9	2113			5.14303e-05	1671	16image.tif:0028-0056:Ch1-T3	9	633				1671	14image.tif:0027-0031:Ch1-T3	9	1530
1672	22image.tif:0028-0025:Ch1-T3	9	900			4.62073e-05	1672	16image.tif:0029-0061:Ch1-T3	9	1659				1672	14image.tif:0028-0031:Ch1-T3	9	1929
1673	22image.tif:0029-0026:Ch1-T3	9	893			4.61745e-05	1673	16image.tif:0030-0062:Ch1-T3	9	961				1673	14image.tif:0029-0033:Ch1-T3	9	4195
1674	22image.tif:0030-0027:Ch1-T3	9	399			4.38001e-05	1674	16image.tif:0031-0067:Ch1-T3	9	1820				1674	14image.tif:0030-0033:Ch1-T3	9	1387
1675	22image.tif:0031-0027:Ch1-T3	9	754			4.55179e-05	1675	16image.tif:0032-0068:Ch1-T3	9	1270				1675	14image.tif:0031-0033:Ch1-T3	9	464
1676	22image.tif:0032-0029:Ch1-T3	9	856			4.60007e-05	1676	16image.tif:0033-0069:Ch1-T3	9	2472				1676	14image.tif:0032-0034:Ch1-T3	9	1457
1677	22image.tif:0033-0031:Ch1-T3	9	459			4.40942e-05	1677	16image.tif:0034-0069:Ch1-T3	9	126				1677	14image.tif:0033-0038:Ch1-T3	9	1725
1678	22image.tif:0034-0032:Ch1-T3	9	441			4.40061e-05	1678	16image.tif:0035-0074:Ch1-T3	9	6751				1678	14image.tif:0034-0038:Ch1-T3	9	1751
1679	22image.tif:0035-0033:Ch1-T3	9	585			4.47071e-05	1679	16image.tif:0036-0075:Ch1-T3	9	1073				1679	14image.tif:0035-0038:Ch1-T3	9	888
1680	22image.tif:0036-0035:Ch1-T3	9	591			4.47361e-05	1680	16image.tif:0037-0076:Ch1-T3	9	1263				1680	14image.tif:0036-0040:Ch1-T3	9	3803
1681	22image.tif:0037-0036:Ch1-T3	9	1275			4.7925e-05	1681	16image.tif:0038-0076:Ch1-T3	9	923				1681	14image.tif:0037-0041:Ch1-T3	9	1692
1682	22image.tif:0038-0036:Ch1-T3	9	1217			4.76647e-05	1682	16image.tif:0039-0077:Ch1-T3	9	858				1682	14image.tif:0038-0041:Ch1-T3	9	2399
1683	22image.tif:0039-0036:Ch1-T3	9	713			4.53224e-05	1683	16image.tif:0040-0080:Ch1-T3	9	1434				1683	14image.tif:0039-0042:Ch1-T3	9	3717
1684	22image.tif:0040-0037:Ch1-T3	9	1317			4.81122e-05	1684	16image.tif:0041-0084:Ch1-T3	9	863				1684	14image.tif:0040-0043:Ch1-T3	9	726
1685	22image.tif:0041-0039:Ch1-T3	9	2184			5.17027e-05	1685	16image.tif:0042-0086:Ch1-T3	9	252				1685	14image.tif:0041-0044:Ch1-T3	9	14123
1686	22image.tif:0042-0039:Ch1-T3	9	899			4.62026e-05	1686	16image.tif:0043-0087:Ch1-T3	9	350				1686	14image.tif:0042-0046:Ch1-T3	9	2758
1687	22image.tif:0043-0040:Ch1-T3	9	1575			4.92373e-05	1687	16image.tif:0044-0087:Ch1-T3	9	2518				1687	14image.tif:0043-0046:Ch1-T3	9	1871
1688	22image.tif:0044-0043:Ch1-T3	9	2832			5.3985e-05	1688	16image.tif:0045-0088:Ch1-T3	9	1257				1688	14image.tif:0044-0047:Ch1-T3	9	6934
1689	22image.tif:0045-0044:Ch1-T3	9	1064			4.69683e-05	1689	16image.tif:0046-0088:Ch1-T3	9	2869				1689	14image.tif:0045-0048:Ch1-T3	9	1260
1690	22image.tif:0046-0044:Ch1-T3	9	1080			4.70418e-05	1690	16image.tif:0047-0089:Ch1-T3	9	494				1690	14image.tif:0046-0048:Ch1-T3	9	2420
1691	22image.tif:0047-0045:Ch1-T3	9	413			4.38688e-05	1691	16image.tif:0048-0089:Ch1-T3	9	5686				1691	14image.tif:0047-0049:Ch1-T3	9	2530
1692	22image.tif:0048-0045:Ch1-T3	9	784			4.56604e-05	1692	16image.tif:0049-0093:Ch1-T3	9	1034				1692	14image.tif:0048-0049:Ch1-T3	9	1398
1693	22image.tif:0049-0049:Ch1-T3	9	2933			5.43053e-05	1693	16image.tif:0050-0095:Ch1-T3	9	4463				1693	14image.tif:0049-0049:Ch1-T3	9	4112
1694	22image.tif:0050-0050:Ch1-T3	9	898			4.61979e-05	1694	16image.tif:0051-0099:Ch1-T3	9	500				1694	14image.tif:0050-0050:Ch1-T3	9	595
1695	22image.tif:0051-0051:Ch1-T3	9	110			4.23644e-05	1695	16image.tif:0052-0100:Ch1-T3	9	1068				1695	14image.tif:0051-0054:Ch1-T3	9	3207
1696	22image.tif:0052-0052:Ch1-T3	9	166			4.26449e-05	1696	16image.tif:0053-0102:Ch1-T3	9	879				1696	14image.tif:0052-0054:Ch1-T3	9	4206
1697	22image.tif:0053-0053:Ch1-T3	9	443			4.40159e-05	1697	16image.tif:0054-0103:Ch1-T3	9	2603				1697	14image.tif:0053-0054:Ch1-T3	9	9186
1698	22image.tif:0054-0056:Ch1-T3	9	695			4.52363e-05	1698	16image.tif:0055-0105:Ch1-T3	9	1699				1698	14image.tif:0054-0056:Ch1-T3	9	1322
1699	22image.tif:0055-0059:Ch1-T3	9	657			4.50541e-05	1699	16image.tif:0056-0107:Ch1-T3	9	1090				1699	14image.tif:0055-0056:Ch1-T3	9	1083
1700	22image.tif:0056-0062:Ch1-T3	9	1547			4.91173e-05	1700	16image.tif:0057-0113:Ch1-T3	9	888				1700	14image.tif:0056-0056:Ch1-T3	9	2041
1701	22image.tif:0057-0062:Ch1-T3	9	418			4.38934e-05	1701	16image.tif:0058-0113:Ch1-T3	9	944				1701	14image.tif:0057-0056:Ch1-T3	9	2032
1702	22image.tif:0058-0062:Ch1-T3	9	4212			5.7425e-05	1702	16image.tif:0059-0113:Ch1-T3	9	707				1702	14image.tif:0058-0059:Ch1-T3	9	1543
1703	22image.tif:0059-0066:Ch1-T3	9	119			4.24095e-05	1703	16image.tif:0060-0117:Ch1-T3	9	900				1703	14image.tif:0059-0060:Ch1-T3	9	5882
1704	22image.tif:0060-0067:Ch1-T3	9	397			4.37903e-05	1704	16image.tif:0061-0117:Ch1-T3	9	676				1704	14image.tif:0060-0061:Ch1-T3	9	2399
1705	22image.tif:0061-0067:Ch1-T3	9	780			4.56415e-05	1705	16image.tif:0062-0118:Ch1-T3	9	713				1705	14image.tif:0061-0061:Ch1-T3	9	2319
1706	22image.tif:0062-0069:Ch1-T3	9	239			4.30089e-05	1706	16image.tif:0063-0125:Ch1-T3	9	796				1706	14image.tif:0062-0063:Ch1-T3	9	3277
1707	22image.tif:0063-0071:Ch1-T3	9	803			4.57505e-05	1707	16image.tif:0064-0125:Ch1-T3	9	776				1707	14image.tif:0063-0063:Ch1-T3	9	3480
1708	22image.tif:0064-0073:Ch1-T3	9	2015			5.10474e-05	1708	16image.tif:0065-0127:Ch1-T3	9	558				1708	14image.tif:0064-0063:Ch1-T3	9	865
1709	22image.tif:0065-0074:Ch1-T3	9	1638			4.95051e-05	1709	16image.tif:0066-0127:Ch1-T3	9	445				1709	14image.tif:0065-0065:Ch1-T3	9	1797
1710	22image.tif:0066-0074:Ch1-T3	9	292			4.3272e-05	1710	16image.tif:0067-0127:Ch1-T3	9	684				1710	14image.tif:0066-0065:Ch1-T3	9	1314
1711	22image.tif:0067-0075:Ch1-T3	9	563			4.46005e-05	1711	16image.tif:0068-0129:Ch1-T3	9	635				1711	14image.tif:0067-0066:Ch1-T3	9	3803
1712	22image.tif:0068-0079:Ch1-T3	9	678			4.51549e-05	1712	16image.tif:0069-0131:Ch1-T3	9	2733				1712	14image.tif:0068-0066:Ch1-T3	9	3570
1713	22image.tif:0069-0083:Ch1-T3	9	711			4.53129e-05	1713	16image.tif:0070-0131:Ch1-T3	9	14676				1713	14image.tif:0069-0070:Ch1-T3	9	2574
1714	22image.tif:0070-0083:Ch1-T3	9	128			4.24547e-05	1714	16image.tif:0071-0132:Ch1-T3	9	1281				1714	14image.tif:0070-0071:Ch1-T3	9	1511
1715	22image.tif:0071-0085:Ch1-T3	9	261			4.31183e-05	1715	16image.tif:0072-0133:Ch1-T3	9	488				1715	14image.tif:0071-0071:Ch1-T3	9	3547
1716	22image.tif:0072-0086:Ch1-T3	9	398			4.37952e-05	1716	16image.tif:0073-0135:Ch1-T3	9	1517				1716	14image.tif:0072-0073:Ch1-T3	9	1301
1717	22image.tif:0073-0086:Ch1-T3	9	2393			5.24801e-05	1717	16image.tif:0074-0137:Ch1-T3	9	623				1717	14image.tif:0073-0073:Ch1-T3	9	2774
1718	22image.tif:0074-0090:Ch1-T3	9	503			4.4309e-05	1718	16image.tif:0075-0138:Ch1-T3	9	1668				1718	14image.tif:0074-0073:Ch1-T3	9	7114
1719	22image.tif:0075-0091:Ch1-T3	9	149			4.25598e-05	1719	16image.tif:0076-0144:Ch1-T3	9	601				1719	14image.tif:0075-0074:Ch1-T3	9	1691
1720	22image.tif:0076-0091:Ch1-T3	9	904			4.6226e-05	1720	16image.tif:0077-0145:Ch1-T3	9	1428				1720	14image.tif:0076-0074:Ch1-T3	9	1898
1721	22image.tif:0077-0095:Ch1-T3	9	299			4.33067e-05	1721	16image.tif:0078-0148:Ch1-T3	9	2010				1721	14image.tif:0077-0075:Ch1-T3	9	3272
1722	22image.tif:0078-0099:Ch1-T3	9	522			4.44015e-05	1722	16image.tif:0079-0152:Ch1-T3	9	1908				1722	14image.tif:0078-0077:Ch1-T3	9	3534
1723	22image.tif:0079-0102:Ch1-T3	9	507			4.43285e-05	1723	16image.tif:0080-0153:Ch1-T3	9	1175				1723	14image.tif:0079-0077:Ch1-T3	9	694
1724	22image.tif:0080-0104:Ch1-T3	9	646			4.50013e-05	1724	16image.tif:0081-0153:Ch1-T3	9	1176				1724	14image.tif:0080-0078:Ch1-T3	9	2612
1725	22image.tif:0081-0108:Ch1-T3	9	6087			5.84702e-05	1725	16image.tif:0082-0154:Ch1-T3	9	1421				1725	14image.tif:0081-0078:Ch1-T3	9	2092
1726	22image.tif:0082-0118:Ch1-T3	9	1690			4.97241e-05	1726	16image.tif:0083-0161:Ch1-T3	9	1193				1726	14image.tif:0082-0079:Ch1-T3	9	1759
1727	22image.tif:0083-0120:Ch1-T3	9	776			4.56225e-05	1727	16image.tif:0084-0162:Ch1-T3	9	1480				1727	14image.tif:0083-0080:Ch1-T3	9	4221
1728	22image.tif:0084-0125:Ch1-T3	9	16669			1.55974e-05	1728	17image.tif:0001-0034:Ch1-T3	9	7814				1728	14image.tif:0084-0080:Ch1-T3	9	5162
1729	22image.tif:0085-0126:Ch1-T3	9	699			4.52555e-05	1729	17image.tif:0002-0039:Ch1-T3	9	8077				1729	14image.tif:0085-0082:Ch1-T3	9	851
1730	22image.tif:0086-0143:Ch1-T3	9	2067			5.12515e-05	1730	17image.tif:0003-0049:Ch1-T3	9	19979				1730	14image.tif:0086-0082:Ch1-T3	9	1900
1731	22image.tif:0087-0145:Ch1-T3	9	17557			1.25065e-05	1731	17image.tif:0004-0052:Ch1-T3	9	4442				1731	14image.tif:0087-0084:Ch1-T3	9	1470
1732	23image.tif:0001-0003:Ch1-T3	9	11865			3.83474e-05	1732	17image.tif:0005-0065:Ch1-T3	9	2471				1732	14image.tif:0088-0085:Ch1-T3	9	2191
1733	23image.tif:0002-0004:Ch1-T3	9	2145			5.15536e-05	1733	17image.tif:0006-0070:Ch1-T3	9	492				1733	14image.tif:0089-0087:Ch1-T3	9	3736
1734	23image.tif:0003-0004:Ch1-T3	9	1146			4.73432e-05	1734	17image.tif:0007-0070:Ch1-T3	9	4363				1734	14image.tif:0090-0089:Ch1-T3	9	2227
1735	23image.tif:0004-0007:Ch1-T3	9	1126			4.72522e-05	1735	17image.tif:0008-0071:Ch1-T3	9	1918				1735	14image.tif:0091-0089:Ch1-T3	9	1955
1736	23image.tif:0005-0007:Ch1-T3	9	2164			5.16264e-05	1736	17image.tif:0009-0072:Ch1-T3	9	3615				1736	14image.tif:0092-0090:Ch1-T3	9	3027
1737	23image.tif:0006-0010:Ch1-T3	9	3293			5.53632e-05	1737	17image.tif:0010-0072:Ch1-T3	9	1989				1737	14image.tif:0093-0090:Ch1-T3	9	5015
1738	23image.tif:0007-0014:Ch1-T3	9	1752			4.99827e-05	1738	17image.tif:0011-0077:Ch1-T3	9	2898				1738	14image.tif:0094-0091:Ch1-T3	9	2191
1739	23image.tif:0008-0015:Ch1-T3	9	3197			5.50942e-05	1739	17image.tif:0012-0080:Ch1-T3	9	2340				1739	14image.tif:0095-0094:Ch1-T3	9	4929
1740	23image.tif:0009-0017:Ch1-T3	9	2309			5.21722e-05	1740	17image.tif:0013-0083:Ch1-T3	9	1621				1740	14image.tif:0096-0094:Ch1-T3	9	1691
1741	23image.tif:0010-0017:Ch1-T3	9	885			4.6137e-05	1741	17image.tif:0014-0084:Ch1-T3	9	2725				1741	14image.tif:0097-0094:Ch1-T3	9	2178
1742	23image.tif:0011-0018:Ch1-T3	9	3696			5.63845e-05	1742	17image.tif:0015-0087:Ch1-T3	9	4628				1742	14image.tif:0098-0094:Ch1-T3	9	2878
1743	23image.tif:0012-0019:Ch1-T3	9	5338			5.85814e-05	1743	17image.tif:0016-0098:Ch1-T3	9	3211				1743	14image.tif:0099-0095:Ch1-T3	9	2048
1744	23image.tif:0013-0019:Ch1-T3	9	32587			2.2484e-08	1744	17image.tif:0017-0101:Ch1-T3	9	4064				1744	14image.tif:0100-0096:Ch1-T3	9	11881
1745	23image.tif:0014-0021:Ch1-T3	9	894			4.61792e-05	1745	17image.tif:0018-0102:Ch1-T3	9	1545				1745	14image.tif:0101-0097:Ch1-T3	9	2568
1746	23image.tif:0015-0022:Ch1-T3	9	6037			5.84997e-05	1746	17image.tif:0019-0105:Ch1-T3	9	443				1746	14image.tif:0102-0099:Ch1-T3	9	2985
1747	23image.tif:0016-0023:Ch1-T3	9	10039			4.73662e-05	1747	17image.tif:0020-0106:Ch1-T3	9	4957				1747	14image.tif:0103-0099:Ch1-T3	9	1492
1748	23image.tif:0017-0026:Ch1-T3	9	5423			5.86045e-05	1748	17image.tif:0021-0107:Ch1-T3	9	3202				1748	14image.tif:0104-0101:Ch1-T3	9	2272
1749	23image.tif:0018-0030:Ch1-T3	9	3778			5.65703e-05	1749	17image.tif:0022-0107:Ch1-T3	9	20112				1749	14image.tif:0105-0101:Ch1-T3	9	3904
1750	23image.tif:0019-0030:Ch1-T3	9	5447			5.86093e-05	1750	17image.tif:0023-0108:Ch1-T3	9	5494				1750	14image.tif:0106-0104:Ch1-T3	9	1329
1751	23image.tif:0020-0031:Ch1-T3	9	1394			4.84526e-05	1751	17image.tif:0024-0113:Ch1-T3	9	829				1751	14image.tif:0107-0106:Ch1-T3	9	1802
1752	23image.tif:0021-0032:Ch1-T3	9	2884			5.41511e-05	1752	17image.tif:0025-0118:Ch1-T3	9	2169				1752	14image.tif:0108-0106:Ch1-T3	9	6513
1753	23image.tif:0022-0032:Ch1-T3	9	1768			5.0049e-05	1753	17image.tif:0026-0119:Ch1-T3	9	990				1753	14image.tif:0109-0107:Ch1-T3	9	747
1754	23image.tif:0023-0033:Ch1-T3	9	1030			4.68118e-05	1754	17image.tif:0027-0121:Ch1-T3	9	6448				1754	14image.tif:0110-0107:Ch1-T3	9	3474
1755	23image.tif:0024-0034:Ch1-T3	9	955			4.64641e-05	1755	17image.tif:0028-0126:Ch1-T3	9	8816				1755	14image.tif:0111-0107:Ch1-T3	9	1598
1756	23image.tif:0025-0037:Ch1-T3	9	726			4.53845e-05	1756	17image.tif:0029-0127:Ch1-T3	9	4797				1756	14image.tif:0112-0108:Ch1-T3	9	3005
1757	23image.tif:0026-0038:Ch1-T3	9	1681			4.96864e-05	1757	17image.tif:0030-0127:Ch1-T3	9	3260				1757	14image.tif:0113-0110:Ch1-T3	9	1533
1758	23image.tif:0027-0038:Ch1-T3	9	7444			5.64988e-05	1758	17image.tif:0031-0127:Ch1-T3	9	2943				1758	14image.tif:0114-0110:Ch1-T3	9	3811
1759	23image.tif:0028-0038:Ch1-T3	9	2585			5.31602e-05	1759	17image.tif:0032-0132:Ch1-T3	9	4970				1759	14image.tif:0115-0112:Ch1-T3	9	33522
1760	23image.tif:0029-0038:Ch1-T3	9	2035			5.11262e-05	1760	17image.tif:0033-0132:Ch1-T3	9	1974				1760	14image.tif:0116-0114:Ch1-T3	9	7845
1761	23image.tif:0030-0039:Ch1-T3	9	512			4.43528e-05	1761	17image.tif:0034-0136:Ch1-T3	9	2292				1761	14image.tif:0117-0114:Ch1-T3	9	6671
1762	23image.tif:0031-0039:Ch1-T3	9	1847			5.03734e-05	1762	17image.tif:0035-0137:Ch1-T3	9	2939				1762	14image.tif:0118-0116:Ch1-T3	9	1526
1763	23image.tif:0032-0042:Ch1-T3	9	2089			5.13372e-05	1763	17image.tif:0036-0139:Ch1-T3	9	9168				1763	14image.tif:0119-0116:Ch1-T3	9	14319
1764	23image.tif:0033-0046:Ch1-T3	9	2353			5.23342e-05	1764	17image.tif:0037-0142:Ch1-T3	9	5466				1764	14image.tif:0120-0116:Ch1-T3	9	903
1765	23image.tif:0034-0051:Ch1-T3	9	3938			5.69108e-05	1765	17image.tif:0038-0145:Ch1-T3	9	2541				1765	14image.tif:0121-0117:Ch1-T3	9	3870
1766	23image.tif:0035-0051:Ch1-T3	9	2129			5.1492e-05	1766	17image.tif:0039-0146:Ch1-T3	9	5859				1766	14image.tif:0122-0117:Ch1-T3	9	2502
1767	23image.tif:0036-0051:Ch1-T3	9	6894			5.75649e-05	1767	17image.tif:0040-0147:Ch1-T3	9	4017				1767	14image.tif:0123-0118:Ch1-T3	9	4015
1768	23image.tif:0037-0051:Ch1-T3	9	3602			5.61622e-05	1768	17image.tif:0041-0148:Ch1-T3	9	8236				1768	14image.tif:0124-0120:Ch1-T3	9	1690
1769	23image.tif:0038-0055:Ch1-T3	9	1441			4.86584e-05	1769	17image.tif:0042-0150:Ch1-T3	9	2354				1769	14image.tif:0125-0122:Ch1-T3	9	1403
1770	23image.tif:0039-0055:Ch1-T3	9	11418			4.0652e-05	1770	17image.tif:0043-0152:Ch1-T3	9	1342				1770	14image.tif:0126-0123:Ch1-T3	9	5488
1771	23image.tif:0040-0056:Ch1-T3	9	3474			5.58438e-05	1771	17image.tif:0044-0155:Ch1-T3	9	1341				1771	14image.tif:0127-0123:Ch1-T3	9	2448
1772	23image.tif:0041-0059:Ch1-T3	9	3402			5.56569e-05	1772	17image.tif:0045-0156:Ch1-T3	9	2146				1772	14image.tif:0128-0123:Ch1-T3	9	1629
1773	23image.tif:0042-0059:Ch1-T3	9	1429			4.8606e-05	1773	17image.tif:0046-0157:Ch1-T3	9	3479				1773	14image.tif:0129-0127:Ch1-T3	9	2922
1774	23image.tif:0043-0060:Ch1-T3	9	14853			2.32371e-05	1774	17image.tif:0047-0158:Ch1-T3	9	5192				1774	14image.tif:0130-0128:Ch1-T3	9	1323
1775	23image.tif:0044-0060:Ch1-T3	9	2999			5.45091e-05	1775	17image.tif:0048-0158:Ch1-T3	9	984				1775	14image.tif:0131-0129:Ch1-T3	9	2062
1776	23image.tif:0045-0064:Ch1-T3	9	3177			5.50369e-05	1776	17image.tif:0049-0160:Ch1-T3	9	5701				1776	14image.tif:0132-0130:Ch1-T3	9	1631
1777	23image.tif:0046-0064:Ch1-T3	9	812			4.57931e-05	1777	17image.tif:0050-0161:Ch1-T3	9	9433				1777	14image.tif:0133-0132:Ch1-T3	9	2677
1778	23image.tif:0047-0067:Ch1-T3	9	6406			5.82084e-05	1778	17image.tif:0051-0161:Ch1-T3	9	2927				1778	14image.tif:0134-0133:Ch1-T3	9	3840
1779	23image.tif:0048-0067:Ch1-T3	9	6012			5.85133e-05	1779	17image.tif:0052-0163:Ch1-T3	9	5078				1779	14image.tif:0135-0134:Ch1-T3	9	2004
1780	23image.tif:0049-0069:Ch1-T3	9	2133			5.15074e-05	1780	17image.tif:0053-0166:Ch1-T3	9	2452				1780	14image.tif:0136-0135:Ch1-T3	9	1519
1781	23image.tif:0050-0069:Ch1-T3	9	1370			4.83469e-05	1781	17image.tif:0054-0166:Ch1-T3	9	6358				1781	14image.tif:0137-0140:Ch1-T3	9	1819
1782	23image.tif:0051-0070:Ch1-T3	9	3285			5.53412e-05	1782	17image.tif:0055-0168:Ch1-T3	9	3015				1782	14image.tif:0138-0142:Ch1-T3	9	531
1783	23image.tif:0052-0071:Ch1-T3	9	4798			5.82225e-05	1783	17image.tif:0056-0174:Ch1-T3	9	942				1783	14image.tif:0139-0142:Ch1-T3	9	3092
1784	23image.tif:0053-0071:Ch1-T3	9	2491			5.28314e-05	1784	17image.tif:0057-0174:Ch1-T3	9	1616				1784	14image.tif:0140-0144:Ch1-T3	9	1586
1785	23image.tif:0054-0071:Ch1-T3	9	8177			5.45519e-05	1785	17image.tif:0058-0176:Ch1-T3	9	13501				1785	14image.tif:0141-0148:Ch1-T3	9	2061
1786	23image.tif:0055-0074:Ch1-T3	9	5519			5.86195e-05	1786	17image.tif:0059-0177:Ch1-T3	9	6210				1786	14image.tif:0142-0155:Ch1-T3	9	2397
1787	23image.tif:0056-0074:Ch1-T3	9	2481			5.27959e-05	1787	17image.tif:0060-0178:Ch1-T3	9	9176				1787	14image.tif:0143-0157:Ch1-T3	9	8138
1788	23image.tif:0057-0074:Ch1-T3	9	2170			5.16493e-05	1788	17image.tif:0061-0178:Ch1-T3	9	5446				1788	14image.tif:0144-0160:Ch1-T3	9	2470
1789	23image.tif:0058-0075:Ch1-T3	9	7445			5.64966e-05	1789	17image.tif:0062-0179:Ch1-T3	9	5328				1789	14image.tif:0145-0166:Ch1-T3	9	6282
1790	23image.tif:0059-0081:Ch1-T3	9	2241			5.19184e-05	1790	17image.tif:0063-0180:Ch1-T3	9	2265				1790	14image.tif:0146-0173:Ch1-T3	9	778
1791	23image.tif:0060-0084:Ch1-T3	9	973			4.65479e-05	1791	17image.tif:0064-0181:Ch1-T3	9	7003				1791	14image.tif:0147-0173:Ch1-T3	9	381
1792	23image.tif:0061-0086:Ch1-T3	9	4305			5.75793e-05	1792	17image.tif:0065-0182:Ch1-T3	9	9154				1792	14image.tif:0148-0174:Ch1-T3	9	1323
1793	23image.tif:0062-0089:Ch1-T3	9	3344			5.55022e-05	1793	17image.tif:0066-0182:Ch1-T3	9	1601				1793	14image.tif:0149-0174:Ch1-T3	9	1576
1794	23image.tif:0063-0090:Ch1-T3	9	1980			5.09088e-05	1794	17image.tif:0067-0182:Ch1-T3	9	3761				1794	14image.tif:0150-0176:Ch1-T3	9	2190
1795	23image.tif:0064-0091:Ch1-T3	9	2524			5.29477e-05	1795	17image.tif:0068-0182:Ch1-T3	9	5303				1795	14image.tif:0151-0184:Ch1-T3	9	882
1796	23image.tif:0065-0093:Ch1-T3	9	1679			4.9678e-05	1796	17image.tif:0069-0183:Ch1-T3	9	7995				1796	14image.tif:0152-0190:Ch1-T3	9	1460
1797	23image.tif:0066-0094:Ch1-T3	9	7100			5.7207e-05	1797	17image.tif:0070-0185:Ch1-T3	9	1216				1797	14image.tif:0153-0200:Ch1-T3	9	893
1798	23image.tif:0067-0095:Ch1-T3	9	855			4.5996e-05	1798	17image.tif:0071-0186:Ch1-T3	9	1399				1798	15image.tif:0001-0010:Ch1-T3	9	1261
1799	23image.tif:0068-0098:Ch1-T3	9	2086			5.13256e-05	1799	17image.tif:0072-0186:Ch1-T3	9	1336				1799	15image.tif:0002-0018:Ch1-T3	9	5557
1800	23image.tif:0069-0101:Ch1-T3	9	2358			5.23525e-05	1800	17image.tif:0073-0187:Ch1-T3	9	2405				1800	15image.tif:0003-0023:Ch1-T3	9	277
1801	23image.tif:0070-0102:Ch1-T3	9	879			4.61088e-05	1801	17image.tif:0074-0189:Ch1-T3	9	1370				1801	15image.tif:0004-0025:Ch1-T3	9	1382
1802	23image.tif:0071-0102:Ch1-T3	9	5305			5.857e-05	1802	17image.tif:0075-0190:Ch1-T3	9	2207				1802	15image.tif:0005-0032:Ch1-T3	9	563
1803	23image.tif:0072-0103:Ch1-T3	9	460			4.40991e-05	1803	17image.tif:0076-0190:Ch1-T3	9	2219				1803	15image.tif:0006-0035:Ch1-T3	9	2236
1804	23image.tif:0073-0105:Ch1-T3	9	2382			5.24401e-05	1804	17image.tif:0077-0191:Ch1-T3	9	1811				1804	15image.tif:0007-0036:Ch1-T3	9	5394
1805	23image.tif:0074-0106:Ch1-T3	9	3588			5.61283e-05	1805	17image.tif:0078-0192:Ch1-T3	9	3137				1805	15image.tif:0008-0036:Ch1-T3	9	1377
1806	23image.tif:0075-0107:Ch1-T3	9	4239			5.74708e-05	1806	17image.tif:0079-0192:Ch1-T3	9	596				1806	15image.tif:0009-0038:Ch1-T3	9	5550
1807	23image.tif:0076-0107:Ch1-T3	9	43530			1.04813e-11	1807	17image.tif:0080-0193:Ch1-T3	9	2345				1807	15image.tif:0010-0040:Ch1-T3	9	3019
1808	23image.tif:0077-0108:Ch1-T3	9	4290			5.75551e-05	1808	18image.tif:0001-0003:Ch1-T3	9	2760				1808	15image.tif:0011-0043:Ch1-T3	9	1926
1809	23image.tif:0078-0114:Ch1-T3	9	6641			5.79348e-05	1809	18image.tif:0002-0007:Ch1-T3	9	3195				1809	15image.tif:0012-0046:Ch1-T3	9	1235
1810	23image.tif:0079-0115:Ch1-T3	9	3296			5.53715e-05	1810	18image.tif:0003-0010:Ch1-T3	9	1343				1810	15image.tif:0013-0050:Ch1-T3	9	1298
1811	23image.tif:0080-0115:Ch1-T3	9	1845			5.03652e-05	1811	18image.tif:0004-0011:Ch1-T3	9	2007				1811	15image.tif:0014-0052:Ch1-T3	9	2426
1812	23image.tif:0081-0119:Ch1-T3	9	3810			5.66408e-05	1812	18image.tif:0005-0011:Ch1-T3	9	3878				1812	15image.tif:0015-0063:Ch1-T3	9	3169
1813	23image.tif:0082-0119:Ch1-T3	9	779			4.56367e-05	1813	18image.tif:0006-0012:Ch1-T3	9	6727				1813	15image.tif:0016-0064:Ch1-T3	9	12748
1814	23image.tif:0083-0123:Ch1-T3	9	2456			5.27069e-05	1814	18image.tif:0007-0015:Ch1-T3	9	2788				1814	15image.tif:0017-0064:Ch1-T3	9	369
1815	23image.tif:0084-0123:Ch1-T3	9	1111			4.71837e-05	1815	18image.tif:0008-0018:Ch1-T3	9	6704				1815	15image.tif:0018-0065:Ch1-T3	9	1935
1816	23image.tif:0085-0126:Ch1-T3	9	4685			5.81014e-05	1816	18image.tif:0009-0018:Ch1-T3	9	3488				1816	15image.tif:0019-0066:Ch1-T3	9	984
1817	23image.tif:0086-0129:Ch1-T3	9	7288			5.68369e-05	1817	18image.tif:0010-0019:Ch1-T3	9	2492				1817	15image.tif:0020-0067:Ch1-T3	9	997
1818	23image.tif:0087-0130:Ch1-T3	9	4665			5.80783e-05	1818	18image.tif:0011-0019:Ch1-T3	9	8360				1818	15image.tif:0021-0069:Ch1-T3	9	1357
1819	23image.tif:0088-0130:Ch1-T3	9	15311			2.1156e-05	1819	18image.tif:0012-0020:Ch1-T3	9	1137				1819	15image.tif:0022-0073:Ch1-T3	9	4906
1820	23image.tif:0089-0133:Ch1-T3	9	13494			2.98889e-05	1820	18image.tif:0013-0022:Ch1-T3	9	2866				1820	15image.tif:0023-0075:Ch1-T3	9	3929
1821	23image.tif:0090-0135:Ch1-T3	9	1098			4.71243e-05	1821	18image.tif:0014-0029:Ch1-T3	9	673				1821	15image.tif:0024-0075:Ch1-T3	9	1089
1822	23image.tif:0091-0138:Ch1-T3	9	1290			4.7992e-05	1822	18image.tif:0015-0029:Ch1-T3	9	3917				1822	15image.tif:0025-0077:Ch1-T3	18	2274
1823	23image.tif:0092-0138:Ch1-T3	9	2050			5.1185e-05	1823	18image.tif:0016-0030:Ch1-T3	9	2328				1823	15image.tif:0026-0082:Ch1-T3	9	1878
1824	23image.tif:0093-0140:Ch1-T3	9	5085			5.84588e-05	1824	18image.tif:0017-0034:Ch1-T3	9	7298				1824	15image.tif:0027-0082:Ch1-T3	9	1801
1825	23image.tif:0094-0140:Ch1-T3	9	1744			4.99495e-05	1825	18image.tif:0018-0035:Ch1-T3	9	1705				1825	15image.tif:0028-0083:Ch1-T3	9	680
1826	23image.tif:0095-0140:Ch1-T3	9	2070			5.12632e-05	1826	18image.tif:0019-0035:Ch1-T3	9	7786				1826	15image.tif:0029-0086:Ch1-T3	9	3188
1827	23image.tif:0096-0143:Ch1-T3	9	1197			4.75744e-05	1827	18image.tif:0020-0036:Ch1-T3	9	3348				1827	15image.tif:0030-0089:Ch1-T3	9	3269
1828	23image.tif:0097-0143:Ch1-T3	9	9788			4.84879e-05	1828	18image.tif:0021-0040:Ch1-T3	9	1571				1828	15image.tif:0031-0090:Ch1-T3	9	2085
1829	23image.tif:0098-0143:Ch1-T3	9	1983			5.09207e-05	1829	18image.tif:0022-0040:Ch1-T3	9	1745				1829	15image.tif:0032-0091:Ch1-T3	9	1510
1830	23image.tif:0099-0147:Ch1-T3	9	2521			5.29372e-05	1830	18image.tif:0023-0042:Ch1-T3	9	5221				1830	15image.tif:0033-0092:Ch1-T3	9	1490
1831	23image.tif:0100-0147:Ch1-T3	9	3301			5.53852e-05	1831	18image.tif:0024-0047:Ch1-T3	9	3534				1831	15image.tif:0034-0092:Ch1-T3	9	3098
1832	23image.tif:0101-0148:Ch1-T3	9	4596			5.79949e-05	1832	18image.tif:0025-0049:Ch1-T3	9	985				1832	15image.tif:0035-0094:Ch1-T3	9	906
1833	23image.tif:0102-0152:Ch1-T3	9	4123			5.72676e-05	1833	18image.tif:0026-0050:Ch1-T3	9	2651				1833	15image.tif:0036-0096:Ch1-T3	9	3641
1834	23image.tif:0103-0152:Ch1-T3	9	4950			5.83605e-05	1834	18image.tif:0027-0050:Ch1-T3	9	2252				1834	15image.tif:0037-0096:Ch1-T3	9	3907
1835	23image.tif:0104-0157:Ch1-T3	9	2024			5.10829e-05	1835	18image.tif:0028-0053:Ch1-T3	9	2305				1835	15image.tif:0038-0098:Ch1-T3	9	2588
1836	23image.tif:0105-0161:Ch1-T3	9	7805			5.5612e-05	1836	18image.tif:0029-0056:Ch1-T3	9	1687				1836	15image.tif:0039-0102:Ch1-T3	9	840
1837	23image.tif:0106-0162:Ch1-T3	9	2703			5.35615e-05	1837	18image.tif:0030-0058:Ch1-T3	9	18511				1837	15image.tif:0040-0103:Ch1-T3	9	1649
1838	23image.tif:0107-0163:Ch1-T3	9	3736			5.64761e-05	1838	18image.tif:0031-0061:Ch1-T3	9	3230				1838	15image.tif:0041-0104:Ch1-T3	9	3335
1839	23image.tif:0108-0165:Ch1-T3	9	15520			2.02389e-05	1839	18image.tif:0032-0061:Ch1-T3	9	1291				1839	15image.tif:0042-0110:Ch1-T3	9	715
1840	23image.tif:0109-0166:Ch1-T3	9	664			4.50877e-05	1840	18image.tif:0033-0061:Ch1-T3	9	2572				1840	15image.tif:0043-0111:Ch1-T3	9	3627
1841	23image.tif:0110-0167:Ch1-T3	9	9286			5.06047e-05	1841	18image.tif:0034-0065:Ch1-T3	9	1497				1841	15image.tif:0044-0114:Ch1-T3	9	759
1842	23image.tif:0111-0172:Ch1-T3	18	3997			5.7029e-05	1842	18image.tif:0035-0066:Ch1-T3	9	6947				1842	15image.tif:0045-0117:Ch1-T3	17	2341
1843	23image.tif:0112-0174:Ch1-T3	9	482			4.42066e-05	1843	18image.tif:0036-0068:Ch1-T3	9	3064				1843	15image.tif:0046-0117:Ch1-T3	9	527
1844	23image.tif:0113-0175:Ch1-T3	9	22991			2.23412e-06	1844	18image.tif:0037-0068:Ch1-T3	9	6186				1844	15image.tif:0047-0121:Ch1-T3	9	3289
1845	23image.tif:0114-0177:Ch1-T3	9	2316			5.21981e-05	1845	18image.tif:0038-0070:Ch1-T3	9	4582				1845	15image.tif:0048-0122:Ch1-T3	9	2301
1846	24image.tif:0001-0003:Ch1-T3	9	624			4.48953e-05	1846	18image.tif:0039-0073:Ch1-T3	9	3644				1846	15image.tif:0049-0123:Ch1-T3	9	2537
1847	24image.tif:0002-0004:Ch1-T3	9	1717			4.98371e-05	1847	18image.tif:0040-0073:Ch1-T3	9	2572				1847	15image.tif:0050-0125:Ch1-T3	9	2349
1848	24image.tif:0003-0005:Ch1-T3	9	1476			4.88108e-05	1848	18image.tif:0041-0074:Ch1-T3	9	3395				1848	15image.tif:0051-0128:Ch1-T3	9	2348
1849	24image.tif:0004-0007:Ch1-T3	9	1047			4.68901e-05	1849	18image.tif:0042-0076:Ch1-T3	9	2698				1849	15image.tif:0052-0130:Ch1-T3	9	6443
1850	24image.tif:0005-0012:Ch1-T3	9	451			4.40551e-05	1850	18image.tif:0043-0079:Ch1-T3	9	1045				1850	15image.tif:0053-0130:Ch1-T3	9	1576
1851	24image.tif:0006-0013:Ch1-T3	9	1066			4.69775e-05	1851	18image.tif:0044-0086:Ch1-T3	9	4588				1851	15image.tif:0054-0131:Ch1-T3	9	1998
1852	24image.tif:0007-0014:Ch1-T3	9	839			4.59206e-05	1852	18image.tif:0045-0087:Ch1-T3	9	1327				1852	15image.tif:0055-0132:Ch1-T3	9	1704
1853	24image.tif:0008-0015:Ch1-T3	9	975			4.65571e-05	1853	18image.tif:0046-0088:Ch1-T3	9	423				1853	15image.tif:0056-0133:Ch1-T3	9	1465
1854	24image.tif:0009-0023:Ch1-T3	9	194			4.27847e-05	1854	18image.tif:0047-0094:Ch1-T3	9	4263				1854	15image.tif:0057-0133:Ch1-T3	9	4575
1855	24image.tif:0010-0026:Ch1-T3	9	813			4.57978e-05	1855	18image.tif:0048-0096:Ch1-T3	9	2442				1855	15image.tif:0058-0134:Ch1-T3	9	15061
1856	24image.tif:0011-0028:Ch1-T3	9	883			4.61276e-05	1856	18image.tif:0049-0096:Ch1-T3	9	3004				1856	15image.tif:0059-0139:Ch1-T3	9	1727
1857	24image.tif:0012-0032:Ch1-T3	9	161			4.26199e-05	1857	18image.tif:0050-0099:Ch1-T3	9	2925				1857	15image.tif:0060-0140:Ch1-T3	9	1090
1858	24image.tif:0013-0034:Ch1-T3	9	145			4.25398e-05	1858	18image.tif:0051-0100:Ch1-T3	9	4917				1858	15image.tif:0061-0145:Ch1-T3	9	21571
1859	24image.tif:0014-0041:Ch1-T3	9	458			4.40893e-05	1859	18image.tif:0052-0102:Ch1-T3	9	2452				1859	15image.tif:0062-0145:Ch1-T3	9	676
1860	24image.tif:0015-0042:Ch1-T3	9	406			4.38345e-05	1860	18image.tif:0053-0103:Ch1-T3	9	4945				1860	15image.tif:0063-0145:Ch1-T3	9	573
1861	24image.tif:0016-0042:Ch1-T3	9	1093			4.71014e-05	1861	18image.tif:0054-0106:Ch1-T3	9	2103				1861	15image.tif:0064-0146:Ch1-T3	9	29137
1862	24image.tif:0017-0043:Ch1-T3	9	894			4.61792e-05	1862	18image.tif:0055-0116:Ch1-T3	9	4823				1862	15image.tif:0065-0147:Ch1-T3	9	6091
1863	24image.tif:0018-0043:Ch1-T3	9	1534			4.90614e-05	1863	18image.tif:0056-0120:Ch1-T3	9	1774				1863	15image.tif:0066-0149:Ch1-T3	9	953
1864	24image.tif:0019-0044:Ch1-T3	9	181			4.27198e-05	1864	18image.tif:0057-0122:Ch1-T3	9	1584				1864	15image.tif:0067-0149:Ch1-T3	9	2295
1865	24image.tif:0020-0046:Ch1-T3	9	572			4.46441e-05	1865	18image.tif:0058-0127:Ch1-T3	9	5658				1865	15image.tif:0068-0152:Ch1-T3	9	884
1866	24image.tif:0021-0047:Ch1-T3	9	600			4.47796e-05	1866	18image.tif:0059-0129:Ch1-T3	9	3503				1866	15image.tif:0069-0155:Ch1-T3	27	2607
1867	24image.tif:0022-0048:Ch1-T3	9	718			4.53463e-05	1867	18image.tif:0060-0129:Ch1-T3	9	1542				1867	15image.tif:0070-0156:Ch1-T3	18	1405
1868	24image.tif:0023-0049:Ch1-T3	9	497			4.42798e-05	1868	18image.tif:0061-0132:Ch1-T3	9	25590				1868	15image.tif:0071-0160:Ch1-T3	9	2381
1869	24image.tif:0024-0049:Ch1-T3	9	174			4.26849e-05	1869	18image.tif:0062-0133:Ch1-T3	9	6203				1869	15image.tif:0072-0160:Ch1-T3	9	1419
1870	24image.tif:0025-0050:Ch1-T3	9	501			4.42993e-05	1870	18image.tif:0063-0134:Ch1-T3	9	3885				1870	15image.tif:0073-0162:Ch1-T3	9	5568
1871	24image.tif:0026-0055:Ch1-T3	9	518			4.4382e-05	1871	18image.tif:0064-0135:Ch1-T3	9	6873				1871	15image.tif:0074-0163:Ch1-T3	9	967
1872	24image.tif:0027-0056:Ch1-T3	9	750			4.54989e-05	1872	18image.tif:0065-0139:Ch1-T3	9	9708				1872	15image.tif:0075-0165:Ch1-T3	9	1332
1873	24image.tif:0028-0058:Ch1-T3	9	571			4.46393e-05	1873	18image.tif:0066-0139:Ch1-T3	9	5361				1873	15image.tif:0076-0169:Ch1-T3	9	1568
1874	24image.tif:0029-0058:Ch1-T3	9	4359			5.76642e-05	1874	18image.tif:0067-0148:Ch1-T3	9	7504				1874	15image.tif:0077-0171:Ch1-T3	9	2633
1875	24image.tif:0030-0061:Ch1-T3	9	385			4.37312e-05	1875	18image.tif:0068-0153:Ch1-T3	9	1172				1875	15image.tif:0078-0172:Ch1-T3	9	1960
1876	24image.tif:0031-0065:Ch1-T3	9	814			4.58025e-05	1876	18image.tif:0069-0155:Ch1-T3	9	6781				1876	15image.tif:0079-0172:Ch1-T3	9	3256
1877	24image.tif:0032-0066:Ch1-T3	9	2174			5.16646e-05	1877	18image.tif:0070-0159:Ch1-T3	9	523				1877	15image.tif:0080-0175:Ch1-T3	9	747
1878	24image.tif:0033-0070:Ch1-T3	9	707			4.52937e-05	1878	18image.tif:0071-0161:Ch1-T3	9	2721				1878	15image.tif:0081-0179:Ch1-T3	9	3663
1879	24image.tif:0034-0071:Ch1-T3	9	453			4.40649e-05	1879	18image.tif:0072-0169:Ch1-T3	9	5451				1879	15image.tif:0082-0180:Ch1-T3	9	1388
1880	24image.tif:0035-0072:Ch1-T3	9	9092			5.13723e-05	1880	19image.tif:0001-0004:Ch1-T3	9	1576				1880	15image.tif:0083-0180:Ch1-T3	9	1419
1881	24image.tif:0036-0074:Ch1-T3	9	118			4.24045e-05	1881	19image.tif:0002-0004:Ch1-T3	9	428				1881	15image.tif:0084-0181:Ch1-T3	9	1146
1882	24image.tif:0037-0078:Ch1-T3	9	603			4.4794e-05	1882	19image.tif:0003-0005:Ch1-T3	9	2824				1882	15image.tif:0085-0181:Ch1-T3	9	1624
1883	24image.tif:0038-0080:Ch1-T3	9	12762			3.36682e-05	1883	19image.tif:0004-0007:Ch1-T3	9	1604				1883	15image.tif:0086-0184:Ch1-T3	9	878
1884	24image.tif:0039-0083:Ch1-T3	9	262			4.31232e-05	1884	19image.tif:0005-0012:Ch1-T3	9	3018				1884	15image.tif:0087-0185:Ch1-T3	9	1312
1885	24image.tif:0040-0084:Ch1-T3	9	162			4.26249e-05	1885	19image.tif:0006-0013:Ch1-T3	9	3569				1885	15image.tif:0088-0186:Ch1-T3	9	3440
1886	24image.tif:0041-0084:Ch1-T3	9	951			4.64455e-05	1886	19image.tif:0007-0014:Ch1-T3	9	1359				1886	15image.tif:0089-0187:Ch1-T3	9	1837
1887	24image.tif:0042-0086:Ch1-T3	9	616			4.48568e-05	1887	19image.tif:0008-0016:Ch1-T3	9	1885				1887	15image.tif:0090-0193:Ch1-T3	9	2157
1888	24image.tif:0043-0087:Ch1-T3	9	6117			5.8451e-05	1888	19image.tif:0009-0018:Ch1-T3	9	4190				1888	15image.tif:0091-0193:Ch1-T3	9	838
1889	24image.tif:0044-0088:Ch1-T3	9	5453			5.86104e-05	1889	19image.tif:0010-0019:Ch1-T3	9	4053				1889	15image.tif:0092-0193:Ch1-T3	9	4861
1890	24image.tif:0045-0092:Ch1-T3	9	329			4.34551e-05	1890	19image.tif:0011-0020:Ch1-T3	9	1992				1890	15image.tif:0093-0194:Ch1-T3	9	2414
1891	24image.tif:0046-0099:Ch1-T3	9	430			4.39522e-05	1891	19image.tif:0012-0021:Ch1-T3	9	7451				1891	15image.tif:0094-0196:Ch1-T3	9	30322
1892	24image.tif:0047-0110:Ch1-T3	9	1302			4.80455e-05	1892	19image.tif:0013-0022:Ch1-T3	9	2344				1892	15image.tif:0095-0198:Ch1-T3	9	2593
1893	24image.tif:0048-0111:Ch1-T3	9	370			4.36574e-05	1893	19image.tif:0014-0025:Ch1-T3	9	6977				1893	15image.tif:0096-0204:Ch1-T3	9	4422
1894	24image.tif:0049-0112:Ch1-T3	9	1867			5.04548e-05	1894	19image.tif:0015-0026:Ch1-T3	9	5118				1894	15image.tif:0097-0206:Ch1-T3	9	2782
1895	24image.tif:0050-0113:Ch1-T3	9	584			4.47022e-05	1895	19image.tif:0016-0026:Ch1-T3	9	2099				1895	15image.tif:0098-0209:Ch1-T3	9	643
1896	24image.tif:0051-0117:Ch1-T3	9	573			4.4649e-05	1896	19image.tif:0017-0026:Ch1-T3	9	3027				1896	15image.tif:0099-0210:Ch1-T3	9	1685
1897	24image.tif:0052-0118:Ch1-T3	9	551			4.45424e-05	1897	19image.tif:0018-0033:Ch1-T3	9	2894				1897	15image.tif:0100-0213:Ch1-T3	9	5369
1898	24image.tif:0053-0121:Ch1-T3	9	636			4.49531e-05	1898	19image.tif:0019-0034:Ch1-T3	9	276				1898	15image.tif:0101-0215:Ch1-T3	9	4628
1899	24image.tif:0054-0123:Ch1-T3	9	574			4.46538e-05	1899	19image.tif:0020-0036:Ch1-T3	9	5724				1899	15image.tif:0102-0216:Ch1-T3	9	950
1900	24image.tif:0055-0138:Ch1-T3	9	878			4.61041e-05	1900	19image.tif:0021-0037:Ch1-T3	9	2333				1900	15image.tif:0103-0216:Ch1-T3	9	1022
1901	25image.tif:0001-0004:Ch1-T3	9	448			4.40404e-05	1901	19image.tif:0022-0037:Ch1-T3	9	7590				1901	15image.tif:0104-0225:Ch1-T3	9	3674
1902	25image.tif:0002-0005:Ch1-T3	9	514			4.43626e-05	1902	19image.tif:0023-0038:Ch1-T3	9	766				1902	15image.tif:0105-0237:Ch1-T3	9	24236
1903	25image.tif:0003-0006:Ch1-T3	9	127			4.24497e-05	1903	19image.tif:0024-0040:Ch1-T3	9	35811				1903	15image.tif:0106-0243:Ch1-T3	9	5990
1904	25image.tif:0004-0006:Ch1-T3	9	983			4.65943e-05	1904	19image.tif:0025-0041:Ch1-T3	9	3173				1904	16image.tif:0001-0017:Ch1-T3	9	700
1905	25image.tif:0005-0007:Ch1-T3	9	1633			4.9484e-05	1905	19image.tif:0026-0042:Ch1-T3	9	1731				1905	16image.tif:0002-0023:Ch1-T3	9	1102
1906	25image.tif:0006-0007:Ch1-T3	9	3446			5.57718e-05	1906	19image.tif:0027-0043:Ch1-T3	9	6930				1906	16image.tif:0003-0028:Ch1-T3	9	124
1907	25image.tif:0007-0013:Ch1-T3	9	616			4.48568e-05	1907	19image.tif:0028-0045:Ch1-T3	9	651				1907	16image.tif:0004-0028:Ch1-T3	9	346
1908	25image.tif:0008-0014:Ch1-T3	9	787			4.56747e-05	1908	19image.tif:0029-0046:Ch1-T3	9	9974				1908	16image.tif:0005-0029:Ch1-T3	9	1373
1909	25image.tif:0009-0015:Ch1-T3	9	1900			5.05884e-05	1909	19image.tif:0030-0047:Ch1-T3	9	5203				1909	16image.tif:0006-0030:Ch1-T3	9	1015
1910	25image.tif:0010-0015:Ch1-T3	9	679			4.51597e-05	1910	19image.tif:0031-0049:Ch1-T3	9	2435				1910	16image.tif:0007-0032:Ch1-T3	9	1161
1911	25image.tif:0011-0015:Ch1-T3	9	794			4.57078e-05	1911	19image.tif:0032-0050:Ch1-T3	9	2591				1911	16image.tif:0008-0035:Ch1-T3	9	45
1912	25image.tif:0012-0016:Ch1-T3	9	519			4.43869e-05	1912	19image.tif:0033-0050:Ch1-T3	9	13193				1912	16image.tif:0009-0037:Ch1-T3	9	815
1913	25image.tif:0013-0017:Ch1-T3	9	161			4.26199e-05	1913	19image.tif:0034-0050:Ch1-T3	9	4314				1913	16image.tif:0010-0037:Ch1-T3	9	65
1914	25image.tif:0014-0017:Ch1-T3	9	626			4.4905e-05	1914	19image.tif:0035-0051:Ch1-T3	9	4811				1914	16image.tif:0011-0037:Ch1-T3	9	72
1915	25image.tif:0015-0018:Ch1-T3	9	1657			4.95854e-05	1915	19image.tif:0036-0052:Ch1-T3	9	23417				1915	16image.tif:0012-0042:Ch1-T3	9	250
1916	25image.tif:0016-0020:Ch1-T3	9	1009			4.67147e-05	1916	19image.tif:0037-0053:Ch1-T3	9	4070				1916	16image.tif:0013-0046:Ch1-T3	9	254
1917	25image.tif:0017-0024:Ch1-T3	9	1306			4.80633e-05	1917	19image.tif:0038-0056:Ch1-T3	9	10619				1917	16image.tif:0014-0048:Ch1-T3	9	598
1918	25image.tif:0018-0024:Ch1-T3	9	958			4.64781e-05	1918	19image.tif:0039-0056:Ch1-T3	9	5113				1918	16image.tif:0015-0051:Ch1-T3	9	775
1919	25image.tif:0019-0025:Ch1-T3	9	663			4.50829e-05	1919	19image.tif:0040-0056:Ch1-T3	9	2455				1919	16image.tif:0016-0052:Ch1-T3	9	208
1920	25image.tif:0020-0025:Ch1-T3	9	1463			4.87543e-05	1920	19image.tif:0041-0058:Ch1-T3	9	3398				1920	16image.tif:0017-0053:Ch1-T3	9	352
1921	25image.tif:0021-0028:Ch1-T3	9	1379			4.83866e-05	1921	19image.tif:0042-0059:Ch1-T3	9	7302				1921	16image.tif:0018-0057:Ch1-T3	9	265
1922	25image.tif:0022-0030:Ch1-T3	9	394			4.37755e-05	1922	19image.tif:0043-0061:Ch1-T3	9	2135				1922	16image.tif:0019-0058:Ch1-T3	9	1122
1923	25image.tif:0023-0033:Ch1-T3	9	841			4.593e-05	1923	19image.tif:0044-0063:Ch1-T3	9	387				1923	16image.tif:0020-0062:Ch1-T3	9	415
1924	25image.tif:0024-0036:Ch1-T3	9	1028			4.68025e-05	1924	19image.tif:0045-0064:Ch1-T3	9	1686				1924	16image.tif:0021-0066:Ch1-T3	9	7422
1925	25image.tif:0025-0036:Ch1-T3	9	593			4.47457e-05	1925	19image.tif:0046-0066:Ch1-T3	9	2975				1925	16image.tif:0022-0067:Ch1-T3	9	209
1926	25image.tif:0026-0037:Ch1-T3	9	1483			4.88411e-05	1926	19image.tif:0047-0067:Ch1-T3	9	898				1926	16image.tif:0023-0069:Ch1-T3	18	828
1927	25image.tif:0027-0041:Ch1-T3	9	467			4.41333e-05	1927	19image.tif:0048-0070:Ch1-T3	9	4106				1927	16image.tif:0024-0072:Ch1-T3	9	333
1928	25image.tif:0028-0044:Ch1-T3	9	759			4.55417e-05	1928	19image.tif:0049-0071:Ch1-T3	9	1365				1928	16image.tif:0025-0076:Ch1-T3	9	572
1929	25image.tif:0029-0046:Ch1-T3	9	176			4.26949e-05	1929	19image.tif:0050-0071:Ch1-T3	9	6238				1929	16image.tif:0026-0077:Ch1-T3	9	1032
1930	25image.tif:0030-0047:Ch1-T3	9	1397			4.84657e-05	1930	19image.tif:0051-0073:Ch1-T3	9	862				1930	16image.tif:0027-0078:Ch1-T3	9	370
1931	25image.tif:0031-0051:Ch1-T3	9	4093			5.72125e-05	1931	19image.tif:0052-0073:Ch1-T3	9	1426				1931	16image.tif:0028-0079:Ch1-T3	9	454
1932	25image.tif:0032-0057:Ch1-T3	9	1859			5.04222e-05	1932	19image.tif:0053-0076:Ch1-T3	9	6964				1932	16image.tif:0029-0083:Ch1-T3	9	154
1933	25image.tif:0033-0058:Ch1-T3	9	868			4.60571e-05	1933	19image.tif:0054-0078:Ch1-T3	9	4569				1933	16image.tif:0030-0085:Ch1-T3	9	140
1934	25image.tif:0034-0061:Ch1-T3	9	3519			5.59578e-05	1934	19image.tif:0055-0080:Ch1-T3	9	3474				1934	16image.tif:0031-0087:Ch1-T3	9	1033
1935	25image.tif:0035-0062:Ch1-T3	9	1821			5.02671e-05	1935	19image.tif:0056-0082:Ch1-T3	9	4224				1935	16image.tif:0032-0090:Ch1-T3	9	430
1936	25image.tif:0036-0062:Ch1-T3	9	1226			4.77052e-05	1936	19image.tif:0057-0084:Ch1-T3	9	1171				1936	16image.tif:0033-0091:Ch1-T3	9	116
1937	25image.tif:0037-0062:Ch1-T3	9	3717			5.64328e-05	1937	19image.tif:0058-0085:Ch1-T3	9	9140				1937	16image.tif:0034-0091:Ch1-T3	9	560
1938	25image.tif:0038-0063:Ch1-T3	9	1572			4.92244e-05	1938	19image.tif:0059-0087:Ch1-T3	9	1703				1938	16image.tif:0035-0092:Ch1-T3	9	242
1939	25image.tif:0039-0065:Ch1-T3	9	3525			5.59729e-05	1939	19image.tif:0060-0089:Ch1-T3	9	1949				1939	16image.tif:0036-0093:Ch1-T3	9	1252
1940	25image.tif:0040-0069:Ch1-T3	9	1539			4.90829e-05	1940	19image.tif:0061-0090:Ch1-T3	9	2198				1940	16image.tif:0037-0095:Ch1-T3	9	736
1941	25image.tif:0041-0070:Ch1-T3	9	3216			5.51482e-05	1941	19image.tif:0062-0099:Ch1-T3	9	1719				1941	16image.tif:0038-0096:Ch1-T3	9	313
1942	25image.tif:0042-0070:Ch1-T3	9	3682			5.6352e-05	1942	19image.tif:0063-0099:Ch1-T3	9	1298				1942	16image.tif:0039-0096:Ch1-T3	9	323
1943	25image.tif:0043-0071:Ch1-T3	9	851			4.59771e-05	1943	19image.tif:0064-0103:Ch1-T3	9	2906				1943	16image.tif:0040-0096:Ch1-T3	9	644
1944	25image.tif:0044-0072:Ch1-T3	9	840			4.59253e-05	1944	19image.tif:0065-0104:Ch1-T3	9	2032				1944	16image.tif:0041-0100:Ch1-T3	9	814
1945	25image.tif:0045-0075:Ch1-T3	9	6417			5.81971e-05	1945	19image.tif:0066-0109:Ch1-T3	9	1875				1945	16image.tif:0042-0100:Ch1-T3	9	525
1946	25image.tif:0046-0076:Ch1-T3	9	2561			5.3077e-05	1946	19image.tif:0067-0118:Ch1-T3	9	3537				1946	16image.tif:0043-0104:Ch1-T3	9	778
1947	25image.tif:0047-0079:Ch1-T3	9	1798			5.01727e-05	1947	19image.tif:0068-0122:Ch1-T3	9	5666				1947	16image.tif:0044-0107:Ch1-T3	9	915
1948	25image.tif:0048-0080:Ch1-T3	9	6959			5.74574e-05	1948	19image.tif:0069-0127:Ch1-T3	18	1910				1948	16image.tif:0045-0107:Ch1-T3	9	372
1949	25image.tif:0049-0082:Ch1-T3	9	8312			5.41322e-05	1949	19image.tif:0070-0128:Ch1-T3	9	1469				1949	16image.tif:0046-0109:Ch1-T3	9	841
1950	25image.tif:0050-0083:Ch1-T3	9	3221			5.51624e-05	1950	19image.tif:0071-0132:Ch1-T3	9	2082				1950	16image.tif:0047-0113:Ch1-T3	9	915
1951	25image.tif:0051-0085:Ch1-T3	9	3215			5.51454e-05	1951	19image.tif:0072-0132:Ch1-T3	9	2536				1951	16image.tif:0048-0113:Ch1-T3	9	300
1952	25image.tif:0052-0087:Ch1-T3	9	1218			4.76692e-05	1952	19image.tif:0073-0133:Ch1-T3	9	664				1952	16image.tif:0049-0114:Ch1-T3	9	2199
1953	25image.tif:0053-0088:Ch1-T3	9	693			4.52268e-05	1953	19image.tif:0074-0133:Ch1-T3	9	5050				1953	16image.tif:0050-0115:Ch1-T3	9	239
1954	25image.tif:0054-0089:Ch1-T3	9	2648			5.33761e-05	1954	19image.tif:0075-0135:Ch1-T3	9	1773				1954	16image.tif:0051-0117:Ch1-T3	9	1037
1955	25image.tif:0055-0090:Ch1-T3	9	3211			5.5134e-05	1955	19image.tif:0076-0141:Ch1-T3	9	4262				1955	16image.tif:0052-0117:Ch1-T3	9	89
1956	25image.tif:0056-0091:Ch1-T3	9	2156			5.15958e-05	1956	19image.tif:0077-0144:Ch1-T3	9	1759				1956	16image.tif:0053-0118:Ch1-T3	9	838
1957	25image.tif:0057-0091:Ch1-T3	9	319			4.34057e-05	1957	19image.tif:0078-0146:Ch1-T3	9	4219				1957	16image.tif:0054-0121:Ch1-T3	9	709
1958	25image.tif:0058-0093:Ch1-T3	9	3593			5.61404e-05	1958	19image.tif:0079-0149:Ch1-T3	9	4116				1958	16image.tif:0055-0122:Ch1-T3	9	690
1959	25image.tif:0059-0094:Ch1-T3	9	803			4.57505e-05	1959	19image.tif:0080-0150:Ch1-T3	9	9478				1959	16image.tif:0056-0125:Ch1-T3	9	323
1960	25image.tif:0060-0094:Ch1-T3	9	1511			4.89623e-05	1960	19image.tif:0081-0159:Ch1-T3	9	3647				1960	16image.tif:0057-0126:Ch1-T3	9	1422
1961	25image.tif:0061-0094:Ch1-T3	9	3402			5.56569e-05	1961	19image.tif:0082-0161:Ch1-T3	9	4834				1961	16image.tif:0058-0127:Ch1-T3	9	1351
1962	25image.tif:0062-0096:Ch1-T3	9	1990			5.09485e-05	1962	19image.tif:0083-0161:Ch1-T3	9	2541				1962	16image.tif:0059-0132:Ch1-T3	9	380
1963	25image.tif:0063-0099:Ch1-T3	9	1370			4.83469e-05	1963	19image.tif:0084-0162:Ch1-T3	9	1472				1963	16image.tif:0060-0133:Ch1-T3	9	998
1964	25image.tif:0064-0103:Ch1-T3	9	979			4.65757e-05	1964	19image.tif:0085-0163:Ch1-T3	9	986				1964	16image.tif:0061-0133:Ch1-T3	9	993
1965	25image.tif:0065-0103:Ch1-T3	9	1011			4.6724e-05	1965	19image.tif:0086-0163:Ch1-T3	9	3869				1965	16image.tif:0062-0134:Ch1-T3	9	332
1966	25image.tif:0066-0105:Ch1-T3	9	2962			5.43954e-05	1966	19image.tif:0087-0164:Ch1-T3	9	3212				1966	16image.tif:0063-0136:Ch1-T3	9	158
1967	25image.tif:0067-0105:Ch1-T3	9	1466			4.87673e-05	1967	19image.tif:0088-0167:Ch1-T3	9	5678				1967	16image.tif:0064-0137:Ch1-T3	9	1807
1968	25image.tif:0068-0108:Ch1-T3	9	3342			5.54968e-05	1968	19image.tif:0089-0168:Ch1-T3	9	12751				1968	16image.tif:0065-0140:Ch1-T3	9	659
1969	25image.tif:0069-0108:Ch1-T3	9	833			4.58923e-05	1969	19image.tif:0090-0171:Ch1-T3	9	2678				1969	16image.tif:0066-0141:Ch1-T3	9	926
1970	25image.tif:0070-0109:Ch1-T3	9	670			4.51165e-05	1970	19image.tif:0091-0176:Ch1-T3	9	1868				1970	16image.tif:0067-0141:Ch1-T3	9	968
1971	25image.tif:0071-0112:Ch1-T3	9	1192			4.75518e-05	1971	19image.tif:0092-0176:Ch1-T3	9	5258				1971	16image.tif:0068-0142:Ch1-T3	9	591
1972	25image.tif:0072-0115:Ch1-T3	9	2321			5.22165e-05	1972	19image.tif:0093-0176:Ch1-T3	9	5026				1972	17image.tif:0001-0002:Ch1-T3	9	557
1973	25image.tif:0073-0117:Ch1-T3	9	3295			5.53687e-05	1973	19image.tif:0094-0183:Ch1-T3	9	3999				1973	17image.tif:0002-0003:Ch1-T3	9	1651
1974	25image.tif:0074-0121:Ch1-T3	9	644			4.49916e-05	1974	19image.tif:0095-0184:Ch1-T3	9	6819				1974	17image.tif:0003-0006:Ch1-T3	9	635
1975	25image.tif:0075-0124:Ch1-T3	9	2834			5.39914e-05	1975	19image.tif:0096-0187:Ch1-T3	9	4077				1975	17image.tif:0004-0006:Ch1-T3	9	888
1976	25image.tif:0076-0126:Ch1-T3	9	4169			5.73501e-05	1976	19image.tif:0097-0190:Ch1-T3	9	5302				1976	17image.tif:0005-0007:Ch1-T3	9	1042
1977	25image.tif:0077-0126:Ch1-T3	9	1253			4.78265e-05	1977	20image.tif:0001-0002:Ch1-T3	9	2282				1977	17image.tif:0006-0008:Ch1-T3	9	481
1978	25image.tif:0078-0128:Ch1-T3	9	1554			4.91473e-05	1978	20image.tif:0002-0003:Ch1-T3	9	2315				1978	17image.tif:0007-0010:Ch1-T3	9	383
1979	25image.tif:0079-0130:Ch1-T3	9	7547			5.62605e-05	1979	20image.tif:0003-0003:Ch1-T3	9	12095				1979	17image.tif:0008-0011:Ch1-T3	9	2491
1980	26image.tif:0001-0009:Ch1-T3	9	7828			5.55507e-05	1980	20image.tif:0004-0009:Ch1-T3	9	1143				1980	17image.tif:0009-0011:Ch1-T3	9	161
1981	26image.tif:0002-0014:Ch1-T3	9	6484			5.81251e-05	1981	20image.tif:0005-0010:Ch1-T3	9	2689				1981	17image.tif:0010-0012:Ch1-T3	9	512
1982	26image.tif:0003-0015:Ch1-T3	9	2712			5.35915e-05	1982	20image.tif:0006-0012:Ch1-T3	9	2572				1982	17image.tif:0011-0014:Ch1-T3	9	99
1983	26image.tif:0004-0016:Ch1-T3	9	7443			5.65011e-05	1983	20image.tif:0007-0014:Ch1-T3	9	6300				1983	17image.tif:0012-0017:Ch1-T3	9	451
1984	26image.tif:0005-0017:Ch1-T3	9	11463			4.04217e-05	1984	20image.tif:0008-0014:Ch1-T3	9	6857				1984	17image.tif:0013-0018:Ch1-T3	9	360
1985	26image.tif:0006-0018:Ch1-T3	9	5735			5.86108e-05	1985	20image.tif:0009-0015:Ch1-T3	9	7094				1985	17image.tif:0014-0019:Ch1-T3	9	1183
1986	26image.tif:0007-0022:Ch1-T3	9	1535			4.90657e-05	1986	20image.tif:0010-0016:Ch1-T3	9	5851				1986	17image.tif:0015-0020:Ch1-T3	9	365
1987	26image.tif:0008-0023:Ch1-T3	9	11288			4.13144e-05	1987	20image.tif:0011-0020:Ch1-T3	9	6028				1987	17image.tif:0016-0024:Ch1-T3	9	2735
1988	26image.tif:0009-0027:Ch1-T3	9	2740			5.36846e-05	1988	20image.tif:0012-0023:Ch1-T3	9	2026				1988	17image.tif:0017-0029:Ch1-T3	9	1065
1989	26image.tif:0010-0030:Ch1-T3	9	3846			5.67186e-05	1989	20image.tif:0013-0023:Ch1-T3	9	2334				1989	17image.tif:0018-0029:Ch1-T3	9	1457
1990	26image.tif:0011-0032:Ch1-T3	9	4698			5.81161e-05	1990	20image.tif:0014-0024:Ch1-T3	9	2702				1990	17image.tif:0019-0032:Ch1-T3	9	308
1991	26image.tif:0012-0032:Ch1-T3	9	8106			5.47653e-05	1991	20image.tif:0015-0026:Ch1-T3	9	8407				1991	17image.tif:0020-0036:Ch1-T3	9	460
1992	26image.tif:0013-0035:Ch1-T3	9	1778			5.00903e-05	1992	20image.tif:0016-0029:Ch1-T3	9	4833				1992	17image.tif:0021-0041:Ch1-T3	9	322
1993	26image.tif:0014-0036:Ch1-T3	9	3421			5.57068e-05	1993	20image.tif:0017-0030:Ch1-T3	9	6639				1993	17image.tif:0022-0042:Ch1-T3	9	257
1994	26image.tif:0015-0037:Ch1-T3	9	65280			1.16073e-21	1994	20image.tif:0018-0031:Ch1-T3	9	5570				1994	17image.tif:0023-0043:Ch1-T3	9	612
1995	26image.tif:0016-0040:Ch1-T3	9	5112			5.84757e-05	1995	20image.tif:0019-0033:Ch1-T3	9	2064				1995	17image.tif:0024-0046:Ch1-T3	9	655
1996	26image.tif:0017-0046:Ch1-T3	9	4870			5.82914e-05	1996	20image.tif:0020-0033:Ch1-T3	9	6356				1996	17image.tif:0025-0047:Ch1-T3	9	630
[truncated: 11,749 more rows]

## Sheet: 29.08.19
DMSO					PICOIN1					PICOIN3
	Label	Area	Mean			rolling=5, prominence=15000					rolling=5, prominence=15000
1	0image.tif:0001-0002:Ch1-T3	9	3138	2000.7
2	0image.tif:0002-0004:Ch1-T3	9	1641			Label	Area	Mean	Average		Label	Area	Mean	Average
3	0image.tif:0003-0006:Ch1-T3	9	1831		1	0image.tif:0001-0003:Ch1-T3	9	606	971.76	1	0image.tif:0001-0002:Ch1-T3	9	462	1091.9
4	0image.tif:0004-0006:Ch1-T3	9	2172		2	0image.tif:0002-0031:Ch1-T3	9	2296		2	0image.tif:0002-0009:Ch1-T3	9	406
5	0image.tif:0005-0006:Ch1-T3	9	1172		3	0image.tif:0003-0054:Ch1-T3	9	558		3	0image.tif:0003-0009:Ch1-T3	9	1957
6	0image.tif:0006-0008:Ch1-T3	9	1767		4	0image.tif:0004-0062:Ch1-T3	9	668		4	0image.tif:0004-0011:Ch1-T3	9	1073
7	0image.tif:0007-0008:Ch1-T3	9	1727		5	0image.tif:0005-0082:Ch1-T3	9	1362		5	0image.tif:0005-0012:Ch1-T3	9	463
8	0image.tif:0008-0009:Ch1-T3	9	2571		6	0image.tif:0006-0124:Ch1-T3	9	872		6	0image.tif:0006-0016:Ch1-T3	9	1023
9	0image.tif:0009-0010:Ch1-T3	9	2965		7	0image.tif:0007-0130:Ch1-T3	9	1115		7	0image.tif:0007-0019:Ch1-T3	9	1893
10	0image.tif:0010-0011:Ch1-T3	9	2191		8	0image.tif:0008-0135:Ch1-T3	9	1285		8	0image.tif:0008-0022:Ch1-T3	9	800
11	0image.tif:0011-0012:Ch1-T3	9	2369		9	0image.tif:0009-0141:Ch1-T3	9	310		9	0image.tif:0009-0023:Ch1-T3	9	2567
12	0image.tif:0012-0012:Ch1-T3	9	2397		10	0image.tif:0010-0169:Ch1-T3	9	619		10	0image.tif:0010-0024:Ch1-T3	9	605
13	0image.tif:0013-0014:Ch1-T3	9	1482		11	0image.tif:0011-0171:Ch1-T3	9	741		11	0image.tif:0011-0024:Ch1-T3	9	343
14	0image.tif:0014-0018:Ch1-T3	18	4039		12	0image.tif:0012-0174:Ch1-T3	9	584		12	0image.tif:0012-0025:Ch1-T3	9	269
15	0image.tif:0015-0018:Ch1-T3	9	3582		13	0image.tif:0013-0186:Ch1-T3	9	1103		13	0image.tif:0013-0028:Ch1-T3	9	833
16	0image.tif:0016-0019:Ch1-T3	9	2388		14	0image.tif:0014-0198:Ch1-T3	9	1043		14	0image.tif:0014-0031:Ch1-T3	9	2671
17	0image.tif:0017-0019:Ch1-T3	9	1334		15	0image.tif:0015-0201:Ch1-T3	9	758		15	0image.tif:0015-0031:Ch1-T3	9	152
18	0image.tif:0018-0022:Ch1-T3	17	4004		16	0image.tif:0016-0209:Ch1-T3	9	1156		16	0image.tif:0016-0035:Ch1-T3	9	638
19	0image.tif:0019-0021:Ch1-T3	9	2253		17	1image.tif:0001-0002:Ch1-T3	9	115		17	0image.tif:0017-0036:Ch1-T3	9	52
20	0image.tif:0020-0021:Ch1-T3	9	2485		18	1image.tif:0002-0003:Ch1-T3	9	331		18	0image.tif:0018-0037:Ch1-T3	9	1051
21	0image.tif:0021-0023:Ch1-T3	9	2069		19	1image.tif:0003-0003:Ch1-T3	9	722		19	0image.tif:0019-0040:Ch1-T3	9	667
22	0image.tif:0022-0025:Ch1-T3	9	1499		20	1image.tif:0004-0004:Ch1-T3	9	772		20	0image.tif:0020-0044:Ch1-T3	9	341
23	0image.tif:0023-0025:Ch1-T3	9	1770		21	1image.tif:0005-0005:Ch1-T3	9	1637		21	0image.tif:0021-0044:Ch1-T3	9	115
24	0image.tif:0024-0027:Ch1-T3	9	810		22	1image.tif:0006-0008:Ch1-T3	9	327		22	0image.tif:0022-0044:Ch1-T3	9	269
25	0image.tif:0025-0027:Ch1-T3	9	1731		23	1image.tif:0007-0009:Ch1-T3	9	318		23	0image.tif:0023-0045:Ch1-T3	9	1813
26	0image.tif:0026-0028:Ch1-T3	9	3162		24	1image.tif:0008-0010:Ch1-T3	9	817		24	0image.tif:0024-0046:Ch1-T3	9	1481
27	0image.tif:0027-0029:Ch1-T3	9	2309		25	1image.tif:0009-0011:Ch1-T3	9	343		25	0image.tif:0025-0050:Ch1-T3	9	382
28	0image.tif:0028-0031:Ch1-T3	9	2677		26	1image.tif:0010-0011:Ch1-T3	9	605		26	0image.tif:0026-0052:Ch1-T3	9	669
29	0image.tif:0029-0032:Ch1-T3	9	3670		27	1image.tif:0011-0011:Ch1-T3	9	524		27	0image.tif:0027-0055:Ch1-T3	9	854
30	0image.tif:0030-0033:Ch1-T3	9	2258		28	1image.tif:0012-0013:Ch1-T3	9	153		28	0image.tif:0028-0056:Ch1-T3	9	585
31	0image.tif:0031-0034:Ch1-T3	9	3943		29	1image.tif:0013-0015:Ch1-T3	9	228		29	0image.tif:0029-0057:Ch1-T3	9	120
32	0image.tif:0032-0034:Ch1-T3	9	1500		30	1image.tif:0014-0016:Ch1-T3	9	496		30	0image.tif:0030-0060:Ch1-T3	9	568
33	0image.tif:0033-0035:Ch1-T3	9	1864		31	1image.tif:0015-0019:Ch1-T3	9	225		31	0image.tif:0031-0060:Ch1-T3	9	838
34	0image.tif:0034-0035:Ch1-T3	9	1041		32	1image.tif:0016-0021:Ch1-T3	9	199		32	0image.tif:0032-0060:Ch1-T3	9	586
35	0image.tif:0035-0037:Ch1-T3	9	3844		33	1image.tif:0017-0022:Ch1-T3	9	152		33	0image.tif:0033-0065:Ch1-T3	9	515
36	0image.tif:0036-0038:Ch1-T3	9	4020		34	1image.tif:0018-0027:Ch1-T3	9	323		34	0image.tif:0034-0067:Ch1-T3	9	132
37	0image.tif:0037-0040:Ch1-T3	9	1517		35	1image.tif:0019-0029:Ch1-T3	9	768		35	0image.tif:0035-0068:Ch1-T3	9	379
38	0image.tif:0038-0040:Ch1-T3	9	2256		36	1image.tif:0020-0030:Ch1-T3	9	206		36	0image.tif:0036-0074:Ch1-T3	9	40
39	0image.tif:0039-0040:Ch1-T3	9	1869		37	1image.tif:0021-0030:Ch1-T3	9	394		37	0image.tif:0037-0075:Ch1-T3	9	178
40	0image.tif:0040-0042:Ch1-T3	9	1889		38	1image.tif:0022-0030:Ch1-T3	9	1420		38	0image.tif:0038-0075:Ch1-T3	9	871
41	0image.tif:0041-0044:Ch1-T3	9	4927		39	1image.tif:0023-0031:Ch1-T3	9	788		39	0image.tif:0039-0075:Ch1-T3	9	70
42	0image.tif:0042-0044:Ch1-T3	9	418		40	1image.tif:0024-0033:Ch1-T3	9	123		40	0image.tif:0040-0076:Ch1-T3	9	1680
43	0image.tif:0043-0045:Ch1-T3	9	1515		41	1image.tif:0025-0038:Ch1-T3	9	589		41	0image.tif:0041-0076:Ch1-T3	9	348
44	0image.tif:0044-0047:Ch1-T3	9	2045		42	1image.tif:0026-0039:Ch1-T3	9	662		42	0image.tif:0042-0078:Ch1-T3	9	853
45	0image.tif:0045-0047:Ch1-T3	9	1542		43	1image.tif:0027-0039:Ch1-T3	9	278		43	0image.tif:0043-0080:Ch1-T3	9	52
46	0image.tif:0046-0048:Ch1-T3	9	2175		44	1image.tif:0028-0041:Ch1-T3	9	318		44	0image.tif:0044-0080:Ch1-T3	9	203
47	0image.tif:0047-0048:Ch1-T3	9	1975		45	1image.tif:0029-0043:Ch1-T3	9	369		45	0image.tif:0045-0082:Ch1-T3	9	584
48	0image.tif:0048-0050:Ch1-T3	9	1520		46	1image.tif:0030-0045:Ch1-T3	9	980		46	0image.tif:0046-0084:Ch1-T3	9	810
49	0image.tif:0049-0051:Ch1-T3	9	1808		47	1image.tif:0031-0049:Ch1-T3	9	712		47	0image.tif:0047-0087:Ch1-T3	9	185
50	0image.tif:0050-0052:Ch1-T3	9	2137		48	1image.tif:0032-0053:Ch1-T3	9	336		48	0image.tif:0048-0088:Ch1-T3	9	320
51	0image.tif:0051-0055:Ch1-T3	18	2953		49	1image.tif:0033-0054:Ch1-T3	9	827		49	0image.tif:0049-0088:Ch1-T3	9	911
52	0image.tif:0052-0054:Ch1-T3	9	2128		50	1image.tif:0034-0055:Ch1-T3	9	691		50	0image.tif:0050-0089:Ch1-T3	9	235
53	0image.tif:0053-0054:Ch1-T3	9	2981		51	1image.tif:0035-0056:Ch1-T3	9	465		51	0image.tif:0051-0089:Ch1-T3	9	122
54	0image.tif:0054-0055:Ch1-T3	9	2578		52	1image.tif:0036-0058:Ch1-T3	9	1393		52	0image.tif:0052-0090:Ch1-T3	9	166
55	0image.tif:0055-0056:Ch1-T3	9	2079		53	1image.tif:0037-0058:Ch1-T3	9	288		53	0image.tif:0053-0091:Ch1-T3	9	466
56	0image.tif:0056-0057:Ch1-T3	9	2249		54	1image.tif:0038-0058:Ch1-T3	9	393		54	0image.tif:0054-0093:Ch1-T3	9	472
57	0image.tif:0057-0059:Ch1-T3	9	2189		55	1image.tif:0039-0062:Ch1-T3	9	464		55	0image.tif:0055-0096:Ch1-T3	9	954
58	0image.tif:0058-0060:Ch1-T3	9	2169		56	1image.tif:0040-0067:Ch1-T3	9	222		56	0image.tif:0056-0096:Ch1-T3	9	114
59	0image.tif:0059-0061:Ch1-T3	9	2842		57	1image.tif:0041-0067:Ch1-T3	9	277		57	0image.tif:0057-0099:Ch1-T3	9	883
60	0image.tif:0060-0061:Ch1-T3	9	3549		58	1image.tif:0042-0068:Ch1-T3	9	655		58	0image.tif:0058-0099:Ch1-T3	9	1152
61	0image.tif:0061-0061:Ch1-T3	9	3000		59	1image.tif:0043-0068:Ch1-T3	9	72		59	0image.tif:0059-0100:Ch1-T3	9	305
62	0image.tif:0062-0066:Ch1-T3	9	1269		60	1image.tif:0044-0069:Ch1-T3	9	543		60	0image.tif:0060-0102:Ch1-T3	9	95
63	0image.tif:0063-0066:Ch1-T3	9	6036		61	1image.tif:0045-0071:Ch1-T3	9	321		61	0image.tif:0061-0103:Ch1-T3	9	461
64	0image.tif:0064-0068:Ch1-T3	9	1954		62	1image.tif:0046-0071:Ch1-T3	9	92		62	0image.tif:0062-0104:Ch1-T3	9	317
65	0image.tif:0065-0071:Ch1-T3	9	1070		63	1image.tif:0047-0076:Ch1-T3	9	1397		63	0image.tif:0063-0106:Ch1-T3	9	101
66	0image.tif:0066-0071:Ch1-T3	9	2378		64	1image.tif:0048-0076:Ch1-T3	9	391		64	0image.tif:0064-0106:Ch1-T3	9	459
67	0image.tif:0067-0073:Ch1-T3	9	4229		65	1image.tif:0049-0079:Ch1-T3	9	115		65	0image.tif:0065-0110:Ch1-T3	9	624
68	0image.tif:0068-0074:Ch1-T3	9	1702		66	1image.tif:0050-0080:Ch1-T3	9	511		66	0image.tif:0066-0112:Ch1-T3	9	319
69	0image.tif:0069-0076:Ch1-T3	9	1877		67	1image.tif:0051-0081:Ch1-T3	9	132		67	0image.tif:0067-0115:Ch1-T3	9	134
70	0image.tif:0070-0077:Ch1-T3	9	1791		68	1image.tif:0052-0083:Ch1-T3	9	353		68	0image.tif:0068-0116:Ch1-T3	9	127
71	0image.tif:0071-0079:Ch1-T3	9	1618		69	1image.tif:0053-0084:Ch1-T3	9	801		69	0image.tif:0069-0116:Ch1-T3	9	34
72	0image.tif:0072-0079:Ch1-T3	9	1925		70	1image.tif:0054-0085:Ch1-T3	9	476		70	0image.tif:0070-0117:Ch1-T3	9	476
73	0image.tif:0073-0080:Ch1-T3	9	3186		71	1image.tif:0055-0086:Ch1-T3	9	325		71	0image.tif:0071-0118:Ch1-T3	9	148
74	0image.tif:0074-0080:Ch1-T3	9	3497		72	1image.tif:0056-0090:Ch1-T3	9	677		72	0image.tif:0072-0118:Ch1-T3	9	543
75	0image.tif:0075-0080:Ch1-T3	9	2245		73	1image.tif:0057-0091:Ch1-T3	9	674		73	0image.tif:0073-0118:Ch1-T3	9	482
76	0image.tif:0076-0083:Ch1-T3	9	2056		74	1image.tif:0058-0098:Ch1-T3	9	229		74	0image.tif:0074-0121:Ch1-T3	9	580
77	0image.tif:0077-0085:Ch1-T3	9	1965		75	1image.tif:0059-0102:Ch1-T3	9	1256		75	0image.tif:0075-0123:Ch1-T3	9	263
78	0image.tif:0078-0086:Ch1-T3	9	2092		76	1image.tif:0060-0106:Ch1-T3	9	499		76	0image.tif:0076-0123:Ch1-T3	9	221
79	0image.tif:0079-0087:Ch1-T3	9	2730		77	1image.tif:0061-0107:Ch1-T3	9	344		77	0image.tif:0077-0124:Ch1-T3	9	514
80	0image.tif:0080-0091:Ch1-T3	9	1912		78	1image.tif:0062-0112:Ch1-T3	9	266		78	0image.tif:0078-0126:Ch1-T3	9	143
81	0image.tif:0081-0096:Ch1-T3	9	1775		79	1image.tif:0063-0114:Ch1-T3	9	624		79	0image.tif:0079-0128:Ch1-T3	9	242
82	0image.tif:0082-0098:Ch1-T3	9	6405		80	1image.tif:0064-0118:Ch1-T3	9	593		80	0image.tif:0080-0132:Ch1-T3	9	200
83	0image.tif:0083-0100:Ch1-T3	9	3728		81	1image.tif:0065-0119:Ch1-T3	9	306		81	0image.tif:0081-0132:Ch1-T3	9	411
84	0image.tif:0084-0104:Ch1-T3	9	1736		82	1image.tif:0066-0120:Ch1-T3	9	179		82	0image.tif:0082-0134:Ch1-T3	9	441
85	0image.tif:0085-0108:Ch1-T3	9	1343		83	1image.tif:0067-0121:Ch1-T3	9	167		83	0image.tif:0083-0136:Ch1-T3	9	207
86	0image.tif:0086-0115:Ch1-T3	9	2904		84	1image.tif:0068-0121:Ch1-T3	9	455		84	0image.tif:0084-0137:Ch1-T3	9	730
87	0image.tif:0087-0118:Ch1-T3	9	3156		85	1image.tif:0069-0122:Ch1-T3	9	174		85	0image.tif:0085-0137:Ch1-T3	9	87
88	0image.tif:0088-0118:Ch1-T3	9	3417		86	1image.tif:0070-0125:Ch1-T3	9	317		86	0image.tif:0086-0137:Ch1-T3	9	343
89	0image.tif:0089-0120:Ch1-T3	9	956		87	1image.tif:0071-0125:Ch1-T3	9	451		87	0image.tif:0087-0138:Ch1-T3	9	188
90	0image.tif:0090-0122:Ch1-T3	9	6246		88	1image.tif:0072-0126:Ch1-T3	9	978		88	0image.tif:0088-0142:Ch1-T3	9	2001
91	0image.tif:0091-0122:Ch1-T3	9	1321		89	1image.tif:0073-0128:Ch1-T3	9	565		89	0image.tif:0089-0143:Ch1-T3	9	561
92	0image.tif:0092-0129:Ch1-T3	9	5519		90	1image.tif:0074-0129:Ch1-T3	9	1796		90	0image.tif:0090-0143:Ch1-T3	9	361
93	0image.tif:0093-0130:Ch1-T3	9	2519		91	1image.tif:0075-0129:Ch1-T3	9	624		91	0image.tif:0091-0143:Ch1-T3	9	1069
94	0image.tif:0094-0137:Ch1-T3	9	2018		92	1image.tif:0076-0132:Ch1-T3	9	512		92	0image.tif:0092-0145:Ch1-T3	9	151
95	0image.tif:0095-0137:Ch1-T3	9	1804		93	1image.tif:0077-0134:Ch1-T3	9	630		93	0image.tif:0093-0146:Ch1-T3	9	783
96	0image.tif:0096-0143:Ch1-T3	9	1287		94	1image.tif:0078-0135:Ch1-T3	9	165		94	0image.tif:0094-0151:Ch1-T3	9	487
97	0image.tif:0097-0148:Ch1-T3	9	3159		95	1image.tif:0079-0142:Ch1-T3	9	520		95	0image.tif:0095-0151:Ch1-T3	9	197
98	0image.tif:0098-0150:Ch1-T3	9	1344		96	1image.tif:0080-0143:Ch1-T3	9	785		96	0image.tif:0096-0152:Ch1-T3	9	1523
99	0image.tif:0099-0150:Ch1-T3	9	2966		97	1image.tif:0081-0145:Ch1-T3	9	179		97	0image.tif:0097-0154:Ch1-T3	9	252
100	0image.tif:0100-0152:Ch1-T3	9	2619		98	1image.tif:0082-0150:Ch1-T3	9	957		98	0image.tif:0098-0156:Ch1-T3	9	112
101	0image.tif:0101-0159:Ch1-T3	9	5895		99	1image.tif:0083-0152:Ch1-T3	9	207		99	0image.tif:0099-0156:Ch1-T3	9	354
102	0image.tif:0102-0163:Ch1-T3	9	4190		100	1image.tif:0084-0158:Ch1-T3	9	464		100	0image.tif:0100-0156:Ch1-T3	9	226
103	0image.tif:0103-0173:Ch1-T3	9	7595		101	1image.tif:0085-0159:Ch1-T3	9	1229		101	0image.tif:0101-0158:Ch1-T3	9	153
104	0image.tif:0104-0175:Ch1-T3	9	5627		102	1image.tif:0086-0160:Ch1-T3	9	661		102	0image.tif:0102-0159:Ch1-T3	9	144
105	1image.tif:0001-0002:Ch1-T3	9	830		103	1image.tif:0087-0163:Ch1-T3	9	397		103	0image.tif:0103-0162:Ch1-T3	9	1355
106	1image.tif:0002-0005:Ch1-T3	9	1294		104	1image.tif:0088-0167:Ch1-T3	9	235		104	0image.tif:0104-0164:Ch1-T3	9	795
107	1image.tif:0003-0007:Ch1-T3	9	543		105	1image.tif:0089-0173:Ch1-T3	9	506		105	0image.tif:0105-0164:Ch1-T3	9	284
108	1image.tif:0004-0007:Ch1-T3	9	713		106	2image.tif:0001-0002:Ch1-T3	9	398		106	0image.tif:0106-0165:Ch1-T3	9	67
109	1image.tif:0005-0008:Ch1-T3	9	2698		107	2image.tif:0002-0002:Ch1-T3	9	733		107	0image.tif:0107-0167:Ch1-T3	9	455
110	1image.tif:0006-0009:Ch1-T3	9	1362		108	2image.tif:0003-0003:Ch1-T3	9	301		108	0image.tif:0108-0167:Ch1-T3	9	365
111	1image.tif:0007-0011:Ch1-T3	9	2266		109	2image.tif:0004-0004:Ch1-T3	9	846		109	0image.tif:0109-0167:Ch1-T3	9	162
112	1image.tif:0008-0011:Ch1-T3	9	1984		110	2image.tif:0005-0006:Ch1-T3	9	596		110	0image.tif:0110-0168:Ch1-T3	9	752
113	1image.tif:0009-0013:Ch1-T3	9	655		111	2image.tif:0006-0008:Ch1-T3	9	374		111	0image.tif:0111-0169:Ch1-T3	9	121
114	1image.tif:0010-0014:Ch1-T3	9	2119		112	2image.tif:0007-0008:Ch1-T3	9	597		112	0image.tif:0112-0170:Ch1-T3	9	112
115	1image.tif:0011-0019:Ch1-T3	9	5101		113	2image.tif:0008-0009:Ch1-T3	9	700		113	0image.tif:0113-0171:Ch1-T3	9	211
116	1image.tif:0012-0021:Ch1-T3	9	4965		114	2image.tif:0009-0010:Ch1-T3	9	397		114	0image.tif:0114-0172:Ch1-T3	9	212
117	1image.tif:0013-0023:Ch1-T3	9	1518		115	2image.tif:0010-0010:Ch1-T3	9	1235		115	0image.tif:0115-0176:Ch1-T3	9	384
118	1image.tif:0014-0026:Ch1-T3	9	2308		116	2image.tif:0011-0010:Ch1-T3	9	343		116	0image.tif:0116-0176:Ch1-T3	9	187
119	1image.tif:0015-0026:Ch1-T3	9	1153		117	2image.tif:0012-0011:Ch1-T3	9	865		117	0image.tif:0117-0176:Ch1-T3	9	276
120	1image.tif:0016-0029:Ch1-T3	9	6697		118	2image.tif:0013-0012:Ch1-T3	9	280		118	0image.tif:0118-0177:Ch1-T3	9	686
121	1image.tif:0017-0030:Ch1-T3	9	484		119	2image.tif:0014-0012:Ch1-T3	9	126		119	0image.tif:0119-0177:Ch1-T3	9	930
122	1image.tif:0018-0032:Ch1-T3	9	5373		120	2image.tif:0015-0013:Ch1-T3	9	291		120	0image.tif:0120-0177:Ch1-T3	9	1047
123	1image.tif:0019-0036:Ch1-T3	9	3379		121	2image.tif:0016-0013:Ch1-T3	9	414		121	0image.tif:0121-0183:Ch1-T3	9	1090
124	1image.tif:0020-0040:Ch1-T3	9	3505		122	2image.tif:0017-0013:Ch1-T3	9	425		122	0image.tif:0122-0183:Ch1-T3	9	313
125	1image.tif:0021-0045:Ch1-T3	9	298		123	2image.tif:0018-0017:Ch1-T3	9	574		123	0image.tif:0123-0186:Ch1-T3	9	268
126	1image.tif:0022-0047:Ch1-T3	9	5241		124	2image.tif:0019-0017:Ch1-T3	9	882		124	0image.tif:0124-0188:Ch1-T3	9	762
127	1image.tif:0023-0047:Ch1-T3	9	8156		125	2image.tif:0020-0019:Ch1-T3	9	468		125	0image.tif:0125-0189:Ch1-T3	9	374
128	1image.tif:0024-0048:Ch1-T3	9	1661		126	2image.tif:0021-0020:Ch1-T3	9	145		126	0image.tif:0126-0190:Ch1-T3	9	390
129	1image.tif:0025-0055:Ch1-T3	9	2984		127	2image.tif:0022-0021:Ch1-T3	9	310		127	0image.tif:0127-0191:Ch1-T3	9	413
130	1image.tif:0026-0056:Ch1-T3	9	3534		128	2image.tif:0023-0023:Ch1-T3	9	334		128	0image.tif:0128-0191:Ch1-T3	9	440
131	1image.tif:0027-0060:Ch1-T3	9	4980		129	2image.tif:0024-0024:Ch1-T3	9	963		129	0image.tif:0129-0192:Ch1-T3	18	192
132	1image.tif:0028-0061:Ch1-T3	9	7488		130	2image.tif:0025-0025:Ch1-T3	9	343		130	0image.tif:0130-0194:Ch1-T3	9	732
133	1image.tif:0029-0061:Ch1-T3	9	3262		131	2image.tif:0026-0025:Ch1-T3	9	98		131	0image.tif:0131-0194:Ch1-T3	9	346
134	1image.tif:0030-0062:Ch1-T3	9	2314		132	2image.tif:0027-0027:Ch1-T3	9	591		132	0image.tif:0132-0194:Ch1-T3	9	385
135	1image.tif:0031-0063:Ch1-T3	9	540		133	2image.tif:0028-0029:Ch1-T3	9	371		133	0image.tif:0133-0195:Ch1-T3	9	783
136	1image.tif:0032-0064:Ch1-T3	9	5219		134	2image.tif:0029-0030:Ch1-T3	9	361		134	0image.tif:0134-0197:Ch1-T3	9	479
137	1image.tif:0033-0067:Ch1-T3	9	6949		135	2image.tif:0030-0030:Ch1-T3	9	444		135	0image.tif:0135-0198:Ch1-T3	9	67
138	1image.tif:0034-0068:Ch1-T3	9	595		136	2image.tif:0031-0030:Ch1-T3	9	329		136	0image.tif:0136-0198:Ch1-T3	9	468
139	1image.tif:0035-0072:Ch1-T3	9	10141		137	2image.tif:0032-0032:Ch1-T3	9	412		137	0image.tif:0137-0200:Ch1-T3	9	186
140	1image.tif:0036-0073:Ch1-T3	9	6642		138	2image.tif:0033-0032:Ch1-T3	9	434		138	0image.tif:0138-0203:Ch1-T3	9	478
141	1image.tif:0037-0080:Ch1-T3	9	5986		139	2image.tif:0034-0036:Ch1-T3	9	376		139	0image.tif:0139-0203:Ch1-T3	9	228
142	1image.tif:0038-0080:Ch1-T3	9	581		140	2image.tif:0035-0036:Ch1-T3	9	357		140	0image.tif:0140-0206:Ch1-T3	9	40
143	1image.tif:0039-0084:Ch1-T3	9	2220		141	2image.tif:0036-0037:Ch1-T3	9	871		141	0image.tif:0141-0206:Ch1-T3	9	567
144	1image.tif:0040-0089:Ch1-T3	9	3266		142	2image.tif:0037-0037:Ch1-T3	9	910		142	0image.tif:0142-0207:Ch1-T3	9	1099
145	1image.tif:0041-0091:Ch1-T3	9	815		143	2image.tif:0038-0038:Ch1-T3	9	147		143	0image.tif:0143-0207:Ch1-T3	9	816
146	1image.tif:0042-0092:Ch1-T3	9	332		144	2image.tif:0039-0038:Ch1-T3	9	379		144	0image.tif:0144-0209:Ch1-T3	9	85
147	1image.tif:0043-0092:Ch1-T3	9	500		145	2image.tif:0040-0042:Ch1-T3	9	516		145	1image.tif:0001-0003:Ch1-T3	9	40
148	1image.tif:0044-0093:Ch1-T3	9	1716		146	2image.tif:0041-0043:Ch1-T3	9	158		146	1image.tif:0002-0005:Ch1-T3	9	228
149	1image.tif:0045-0095:Ch1-T3	9	3617		147	2image.tif:0042-0043:Ch1-T3	9	329		147	1image.tif:0003-0008:Ch1-T3	9	87
150	1image.tif:0046-0100:Ch1-T3	9	3339		148	2image.tif:0043-0044:Ch1-T3	9	233		148	1image.tif:0004-0008:Ch1-T3	9	267
151	1image.tif:0047-0102:Ch1-T3	9	2938		149	2image.tif:0044-0048:Ch1-T3	9	390		149	1image.tif:0005-0013:Ch1-T3	9	359
152	1image.tif:0048-0104:Ch1-T3	9	5627		150	2image.tif:0045-0049:Ch1-T3	9	350		150	1image.tif:0006-0014:Ch1-T3	9	123
153	1image.tif:0049-0104:Ch1-T3	9	803		151	2image.tif:0046-0049:Ch1-T3	9	85		151	1image.tif:0007-0017:Ch1-T3	9	138
154	1image.tif:0050-0106:Ch1-T3	9	4686		152	2image.tif:0047-0050:Ch1-T3	9	421		152	1image.tif:0008-0021:Ch1-T3	9	129
155	1image.tif:0051-0108:Ch1-T3	9	2514		153	2image.tif:0048-0054:Ch1-T3	9	192		153	1image.tif:0009-0022:Ch1-T3	9	240
156	1image.tif:0052-0112:Ch1-T3	9	4950		154	2image.tif:0049-0055:Ch1-T3	9	407		154	1image.tif:0010-0027:Ch1-T3	9	451
157	1image.tif:0053-0113:Ch1-T3	9	4401		155	2image.tif:0050-0057:Ch1-T3	9	941		155	1image.tif:0011-0028:Ch1-T3	9	465
158	1image.tif:0054-0126:Ch1-T3	9	995		156	2image.tif:0051-0061:Ch1-T3	9	494		156	1image.tif:0012-0029:Ch1-T3	9	126
159	1image.tif:0055-0131:Ch1-T3	9	4545		157	2image.tif:0052-0062:Ch1-T3	9	108		157	1image.tif:0013-0031:Ch1-T3	9	224
160	1image.tif:0056-0134:Ch1-T3	9	4582		158	2image.tif:0053-0065:Ch1-T3	9	190		158	1image.tif:0014-0031:Ch1-T3	9	310
161	1image.tif:0057-0140:Ch1-T3	9	2642		159	2image.tif:0054-0067:Ch1-T3	9	374		159	1image.tif:0015-0032:Ch1-T3	9	160
162	1image.tif:0058-0147:Ch1-T3	9	2657		160	2image.tif:0055-0069:Ch1-T3	9	618		160	1image.tif:0016-0034:Ch1-T3	9	383
163	1image.tif:0059-0151:Ch1-T3	9	1195		161	2image.tif:0056-0070:Ch1-T3	9	716		161	1image.tif:0017-0034:Ch1-T3	9	560
164	2image.tif:0001-0012:Ch1-T3	9	16425		162	2image.tif:0057-0071:Ch1-T3	9	442		162	1image.tif:0018-0038:Ch1-T3	18	327
165	2image.tif:0002-0027:Ch1-T3	9	11022		163	2image.tif:0058-0076:Ch1-T3	9	520		163	1image.tif:0019-0038:Ch1-T3	9	67
166	2image.tif:0003-0030:Ch1-T3	9	8740		164	2image.tif:0059-0076:Ch1-T3	9	186		164	1image.tif:0020-0038:Ch1-T3	9	607
167	2image.tif:0004-0031:Ch1-T3	9	5596		165	2image.tif:0060-0076:Ch1-T3	9	589		165	1image.tif:0021-0038:Ch1-T3	9	866
168	2image.tif:0005-0035:Ch1-T3	9	2844		166	2image.tif:0061-0080:Ch1-T3	9	408		166	1image.tif:0022-0041:Ch1-T3	9	546
169	2image.tif:0006-0038:Ch1-T3	9	1839		167	2image.tif:0062-0085:Ch1-T3	9	483		167	1image.tif:0023-0041:Ch1-T3	9	571
170	2image.tif:0007-0040:Ch1-T3	9	13487		168	2image.tif:0063-0087:Ch1-T3	9	377		168	1image.tif:0024-0044:Ch1-T3	9	389
171	2image.tif:0008-0050:Ch1-T3	9	13437		169	2image.tif:0064-0088:Ch1-T3	9	161		169	1image.tif:0025-0045:Ch1-T3	9	505
172	2image.tif:0009-0051:Ch1-T3	9	1027		170	2image.tif:0065-0089:Ch1-T3	9	497		170	1image.tif:0026-0046:Ch1-T3	9	251
173	2image.tif:0010-0057:Ch1-T3	9	5567		171	2image.tif:0066-0094:Ch1-T3	9	202		171	1image.tif:0027-0048:Ch1-T3	9	429
174	2image.tif:0011-0061:Ch1-T3	9	1836		172	2image.tif:0067-0099:Ch1-T3	9	379		172	1image.tif:0028-0048:Ch1-T3	9	1798
175	2image.tif:0012-0064:Ch1-T3	9	4548		173	2image.tif:0068-0101:Ch1-T3	9	301		173	1image.tif:0029-0051:Ch1-T3	9	1546
176	2image.tif:0013-0065:Ch1-T3	9	1132		174	2image.tif:0069-0103:Ch1-T3	9	606		174	1image.tif:0030-0055:Ch1-T3	9	1318
177	2image.tif:0014-0066:Ch1-T3	9	1442		175	2image.tif:0070-0104:Ch1-T3	9	221		175	1image.tif:0031-0057:Ch1-T3	9	365
178	2image.tif:0015-0069:Ch1-T3	9	2372		176	2image.tif:0071-0110:Ch1-T3	9	518		176	1image.tif:0032-0057:Ch1-T3	9	259
179	2image.tif:0016-0074:Ch1-T3	9	1095		177	2image.tif:0072-0112:Ch1-T3	9	420		177	1image.tif:0033-0058:Ch1-T3	9	592
180	2image.tif:0017-0077:Ch1-T3	9	1225		178	2image.tif:0073-0124:Ch1-T3	9	347		178	1image.tif:0034-0059:Ch1-T3	9	187
181	2image.tif:0018-0081:Ch1-T3	9	934		179	2image.tif:0074-0126:Ch1-T3	9	510		179	1image.tif:0035-0061:Ch1-T3	9	282
182	2image.tif:0019-0082:Ch1-T3	9	3134		180	2image.tif:0075-0134:Ch1-T3	9	222		180	1image.tif:0036-0063:Ch1-T3	9	276
183	2image.tif:0020-0084:Ch1-T3	9	1219		181	3image.tif:0001-0009:Ch1-T3	9	2705		181	1image.tif:0037-0063:Ch1-T3	9	291
184	2image.tif:0021-0085:Ch1-T3	9	2146		182	3image.tif:0002-0009:Ch1-T3	9	707		182	1image.tif:0038-0065:Ch1-T3	9	997
185	2image.tif:0022-0087:Ch1-T3	9	1999		183	3image.tif:0003-0009:Ch1-T3	9	337		183	1image.tif:0039-0065:Ch1-T3	9	151
186	2image.tif:0023-0088:Ch1-T3	9	1131		184	3image.tif:0004-0011:Ch1-T3	9	715		184	1image.tif:0040-0066:Ch1-T3	9	198
187	2image.tif:0024-0097:Ch1-T3	9	3408		185	3image.tif:0005-0018:Ch1-T3	9	273		185	1image.tif:0041-0066:Ch1-T3	9	263
188	2image.tif:0025-0102:Ch1-T3	9	541		186	3image.tif:0006-0021:Ch1-T3	9	293		186	1image.tif:0042-0067:Ch1-T3	9	128
189	2image.tif:0026-0102:Ch1-T3	9	5241		187	3image.tif:0007-0023:Ch1-T3	9	325		187	1image.tif:0043-0068:Ch1-T3	9	323
190	2image.tif:0027-0103:Ch1-T3	9	1361		188	3image.tif:0008-0026:Ch1-T3	9	532		188	1image.tif:0044-0073:Ch1-T3	9	217
191	2image.tif:0028-0104:Ch1-T3	9	2755		189	3image.tif:0009-0027:Ch1-T3	9	188		189	1image.tif:0045-0075:Ch1-T3	9	248
192	2image.tif:0029-0105:Ch1-T3	9	2279		190	3image.tif:0010-0034:Ch1-T3	9	3750		190	1image.tif:0046-0083:Ch1-T3	9	1920
193	2image.tif:0030-0110:Ch1-T3	9	2655		191	3image.tif:0011-0037:Ch1-T3	9	473		191	1image.tif:0047-0085:Ch1-T3	9	60
194	2image.tif:0031-0111:Ch1-T3	9	2726		192	3image.tif:0012-0038:Ch1-T3	9	331		192	1image.tif:0048-0086:Ch1-T3	9	501
195	2image.tif:0032-0114:Ch1-T3	9	1629		193	3image.tif:0013-0039:Ch1-T3	9	209		193	1image.tif:0049-0088:Ch1-T3	9	266
196	2image.tif:0033-0115:Ch1-T3	9	2896		194	3image.tif:0014-0043:Ch1-T3	9	417		194	1image.tif:0050-0089:Ch1-T3	9	286
197	2image.tif:0034-0116:Ch1-T3	9	739		195	3image.tif:0015-0043:Ch1-T3	9	386		195	1image.tif:0051-0090:Ch1-T3	9	156
198	2image.tif:0035-0116:Ch1-T3	9	9561		196	3image.tif:0016-0044:Ch1-T3	9	325		196	1image.tif:0052-0090:Ch1-T3	9	245
199	2image.tif:0036-0116:Ch1-T3	9	3344		197	3image.tif:0017-0048:Ch1-T3	9	577		197	1image.tif:0053-0090:Ch1-T3	9	512
200	2image.tif:0037-0117:Ch1-T3	9	2629		198	3image.tif:0018-0049:Ch1-T3	9	352		198	1image.tif:0054-0094:Ch1-T3	9	148
201	2image.tif:0038-0117:Ch1-T3	9	4814		199	3image.tif:0019-0051:Ch1-T3	9	542		199	1image.tif:0055-0097:Ch1-T3	9	282
202	2image.tif:0039-0118:Ch1-T3	9	4146		200	3image.tif:0020-0059:Ch1-T3	9	612		200	1image.tif:0056-0098:Ch1-T3	9	147
203	2image.tif:0040-0121:Ch1-T3	9	1764		201	3image.tif:0021-0060:Ch1-T3	9	1470		201	1image.tif:0057-0099:Ch1-T3	9	227
204	2image.tif:0041-0124:Ch1-T3	9	2503		202	3image.tif:0022-0063:Ch1-T3	9	387		202	1image.tif:0058-0102:Ch1-T3	9	97
205	2image.tif:0042-0125:Ch1-T3	9	2776		203	3image.tif:0023-0064:Ch1-T3	9	494		203	1image.tif:0059-0102:Ch1-T3	9	252
206	2image.tif:0043-0125:Ch1-T3	9	4363		204	3image.tif:0024-0065:Ch1-T3	9	1302		204	1image.tif:0060-0103:Ch1-T3	9	112
207	2image.tif:0044-0129:Ch1-T3	9	5300		205	3image.tif:0025-0066:Ch1-T3	9	343		205	1image.tif:0061-0108:Ch1-T3	9	588
208	2image.tif:0045-0129:Ch1-T3	9	1266		206	3image.tif:0026-0074:Ch1-T3	9	1971		206	1image.tif:0062-0110:Ch1-T3	9	421
209	2image.tif:0046-0130:Ch1-T3	9	5385		207	3image.tif:0027-0074:Ch1-T3	9	141		207	1image.tif:0063-0110:Ch1-T3	9	2292
210	2image.tif:0047-0131:Ch1-T3	9	20068		208	3image.tif:0028-0077:Ch1-T3	9	429		208	1image.tif:0064-0111:Ch1-T3	9	297
211	2image.tif:0048-0132:Ch1-T3	9	622		209	3image.tif:0029-0081:Ch1-T3	9	795		209	1image.tif:0065-0115:Ch1-T3	9	182
212	2image.tif:0049-0134:Ch1-T3	9	8975		210	3image.tif:0030-0084:Ch1-T3	9	808		210	1image.tif:0066-0116:Ch1-T3	9	419
213	2image.tif:0050-0135:Ch1-T3	9	752		211	3image.tif:0031-0084:Ch1-T3	9	630		211	1image.tif:0067-0116:Ch1-T3	9	91
214	2image.tif:0051-0136:Ch1-T3	9	1167		212	3image.tif:0032-0084:Ch1-T3	9	874		212	1image.tif:0068-0117:Ch1-T3	9	399
215	2image.tif:0052-0136:Ch1-T3	9	4250		213	3image.tif:0033-0085:Ch1-T3	9	804		213	1image.tif:0069-0117:Ch1-T3	9	1516
216	2image.tif:0053-0140:Ch1-T3	9	2152		214	3image.tif:0034-0085:Ch1-T3	9	321		214	1image.tif:0070-0123:Ch1-T3	9	329
217	2image.tif:0054-0140:Ch1-T3	9	2330		215	3image.tif:0035-0086:Ch1-T3	9	1140		215	1image.tif:0071-0126:Ch1-T3	9	194
218	2image.tif:0055-0140:Ch1-T3	9	6421		216	3image.tif:0036-0088:Ch1-T3	9	305		216	1image.tif:0072-0127:Ch1-T3	9	173
219	2image.tif:0056-0144:Ch1-T3	9	1355		217	3image.tif:0037-0092:Ch1-T3	9	384		217	1image.tif:0073-0127:Ch1-T3	9	304
220	2image.tif:0057-0145:Ch1-T3	9	6559		218	3image.tif:0038-0093:Ch1-T3	9	411		218	1image.tif:0074-0129:Ch1-T3	9	70
221	2image.tif:0058-0145:Ch1-T3	9	4632		219	3image.tif:0039-0093:Ch1-T3	9	940		219	1image.tif:0075-0130:Ch1-T3	9	170
222	2image.tif:0059-0146:Ch1-T3	9	1551		220	3image.tif:0040-0103:Ch1-T3	9	462		220	1image.tif:0076-0132:Ch1-T3	9	368
223	2image.tif:0060-0146:Ch1-T3	9	3315		221	3image.tif:0041-0106:Ch1-T3	9	324		221	1image.tif:0077-0134:Ch1-T3	9	209
224	2image.tif:0061-0147:Ch1-T3	9	895		222	3image.tif:0042-0107:Ch1-T3	9	2198		222	1image.tif:0078-0135:Ch1-T3	9	103
225	2image.tif:0062-0147:Ch1-T3	9	1315		223	3image.tif:0043-0110:Ch1-T3	9	179		223	1image.tif:0079-0137:Ch1-T3	9	1087
226	2image.tif:0063-0147:Ch1-T3	9	1408		224	3image.tif:0044-0111:Ch1-T3	9	712		224	1image.tif:0080-0138:Ch1-T3	9	136
227	2image.tif:0064-0151:Ch1-T3	9	2581		225	3image.tif:0045-0112:Ch1-T3	9	412		225	1image.tif:0081-0139:Ch1-T3	9	97
228	2image.tif:0065-0152:Ch1-T3	9	939		226	3image.tif:0046-0115:Ch1-T3	9	770		226	1image.tif:0082-0139:Ch1-T3	9	188
229	2image.tif:0066-0152:Ch1-T3	9	3584		227	3image.tif:0047-0117:Ch1-T3	9	289		227	1image.tif:0083-0140:Ch1-T3	9	384
230	2image.tif:0067-0153:Ch1-T3	9	2990		228	3image.tif:0048-0119:Ch1-T3	9	563		228	1image.tif:0084-0141:Ch1-T3	9	37
231	2image.tif:0068-0155:Ch1-T3	9	1599		229	3image.tif:0049-0121:Ch1-T3	9	417		229	1image.tif:0085-0143:Ch1-T3	9	43
232	2image.tif:0069-0158:Ch1-T3	9	2281		230	3image.tif:0050-0121:Ch1-T3	9	617		230	1image.tif:0086-0145:Ch1-T3	9	159
233	2image.tif:0070-0159:Ch1-T3	9	2275		231	3image.tif:0051-0125:Ch1-T3	9	211		231	1image.tif:0087-0145:Ch1-T3	9	168
234	2image.tif:0071-0161:Ch1-T3	9	916		232	3image.tif:0052-0126:Ch1-T3	9	1730		232	1image.tif:0088-0148:Ch1-T3	9	290
235	2image.tif:0072-0162:Ch1-T3	9	1237		233	3image.tif:0053-0127:Ch1-T3	9	81		233	1image.tif:0089-0150:Ch1-T3	9	131
236	2image.tif:0073-0163:Ch1-T3	9	4555		234	3image.tif:0054-0128:Ch1-T3	9	320		234	1image.tif:0090-0152:Ch1-T3	9	498
237	2image.tif:0074-0165:Ch1-T3	9	617		235	3image.tif:0055-0133:Ch1-T3	9	1218		235	1image.tif:0091-0153:Ch1-T3	9	208
238	2image.tif:0075-0166:Ch1-T3	9	3150		236	3image.tif:0056-0134:Ch1-T3	9	373		236	1image.tif:0092-0154:Ch1-T3	9	82
239	2image.tif:0076-0166:Ch1-T3	9	1131		237	3image.tif:0057-0136:Ch1-T3	9	674		237	1image.tif:0093-0154:Ch1-T3	9	763
240	2image.tif:0077-0167:Ch1-T3	9	1218		238	3image.tif:0058-0138:Ch1-T3	9	436		238	1image.tif:0094-0158:Ch1-T3	9	293
241	2image.tif:0078-0168:Ch1-T3	9	4421		239	3image.tif:0059-0140:Ch1-T3	9	236		239	1image.tif:0095-0165:Ch1-T3	9	35
242	2image.tif:0079-0168:Ch1-T3	9	6331		240	3image.tif:0060-0141:Ch1-T3	9	553		240	1image.tif:0096-0168:Ch1-T3	9	446
243	2image.tif:0080-0169:Ch1-T3	9	2354		241	3image.tif:0061-0144:Ch1-T3	9	183		241	1image.tif:0097-0169:Ch1-T3	9	234
244	2image.tif:0081-0169:Ch1-T3	9	1225		242	3image.tif:0062-0147:Ch1-T3	9	214		242	1image.tif:0098-0174:Ch1-T3	9	2005
245	2image.tif:0082-0170:Ch1-T3	9	2515		243	3image.tif:0063-0148:Ch1-T3	9	153		243	1image.tif:0099-0177:Ch1-T3	9	247
246	2image.tif:0083-0172:Ch1-T3	9	4124		244	3image.tif:0064-0149:Ch1-T3	9	605		244	1image.tif:0100-0185:Ch1-T3	9	83
247	2image.tif:0084-0172:Ch1-T3	9	2394		245	3image.tif:0065-0152:Ch1-T3	9	409		245	1image.tif:0101-0190:Ch1-T3	9	218
248	2image.tif:0085-0173:Ch1-T3	9	2989		246	3image.tif:0066-0155:Ch1-T3	9	317		246	1image.tif:0102-0199:Ch1-T3	9	104
249	2image.tif:0086-0174:Ch1-T3	9	1403		247	3image.tif:0067-0156:Ch1-T3	9	389		247	1image.tif:0103-0201:Ch1-T3	9	69
250	2image.tif:0087-0176:Ch1-T3	9	1447		248	3image.tif:0068-0162:Ch1-T3	9	290		248	1image.tif:0104-0206:Ch1-T3	9	42
251	2image.tif:0088-0179:Ch1-T3	9	2447		249	3image.tif:0069-0163:Ch1-T3	9	264		249	2image.tif:0001-0002:Ch1-T3	9	574
252	2image.tif:0089-0179:Ch1-T3	9	1985		250	3image.tif:0070-0164:Ch1-T3	9	556		250	2image.tif:0002-0007:Ch1-T3	18	319
253	2image.tif:0090-0180:Ch1-T3	9	4805		251	3image.tif:0071-0166:Ch1-T3	9	282		251	2image.tif:0003-0006:Ch1-T3	9	220
254	2image.tif:0091-0180:Ch1-T3	9	185		252	3image.tif:0072-0171:Ch1-T3	9	667		252	2image.tif:0004-0009:Ch1-T3	9	862
255	2image.tif:0092-0180:Ch1-T3	9	813		253	3image.tif:0073-0171:Ch1-T3	9	119		253	2image.tif:0005-0011:Ch1-T3	9	352
256	2image.tif:0093-0183:Ch1-T3	9	615		254	4image.tif:0001-0004:Ch1-T3	9	1129		254	2image.tif:0006-0012:Ch1-T3	9	1175
257	2image.tif:0094-0184:Ch1-T3	9	1224		255	4image.tif:0002-0005:Ch1-T3	9	803		255	2image.tif:0007-0013:Ch1-T3	9	408
258	2image.tif:0095-0185:Ch1-T3	9	1650		256	4image.tif:0003-0008:Ch1-T3	9	959		256	2image.tif:0008-0015:Ch1-T3	9	73
259	2image.tif:0096-0187:Ch1-T3	9	3230		257	4image.tif:0004-0008:Ch1-T3	9	290		257	2image.tif:0009-0015:Ch1-T3	9	100
260	2image.tif:0097-0188:Ch1-T3	9	1094		258	4image.tif:0005-0009:Ch1-T3	9	568		258	2image.tif:0010-0017:Ch1-T3	9	965
261	2image.tif:0098-0190:Ch1-T3	9	5778		259	4image.tif:0006-0010:Ch1-T3	9	310		259	2image.tif:0011-0021:Ch1-T3	9	228
262	2image.tif:0099-0190:Ch1-T3	9	6449		260	4image.tif:0007-0012:Ch1-T3	9	596		260	2image.tif:0012-0022:Ch1-T3	9	1295
263	2image.tif:0100-0190:Ch1-T3	9	1477		261	4image.tif:0008-0013:Ch1-T3	9	367		261	2image.tif:0013-0022:Ch1-T3	9	702
264	2image.tif:0101-0191:Ch1-T3	9	7924		262	4image.tif:0009-0014:Ch1-T3	9	587		262	2image.tif:0014-0024:Ch1-T3	9	399
265	2image.tif:0102-0191:Ch1-T3	9	8364		263	4image.tif:0010-0023:Ch1-T3	9	599		263	2image.tif:0015-0024:Ch1-T3	9	201
266	2image.tif:0103-0193:Ch1-T3	9	3751		264	4image.tif:0011-0024:Ch1-T3	9	488		264	2image.tif:0016-0026:Ch1-T3	9	217
267	2image.tif:0104-0194:Ch1-T3	9	3463		265	4image.tif:0012-0025:Ch1-T3	9	316		265	2image.tif:0017-0028:Ch1-T3	9	229
268	2image.tif:0105-0195:Ch1-T3	9	7277		266	4image.tif:0013-0026:Ch1-T3	9	714		266	2image.tif:0018-0028:Ch1-T3	9	306
269	2image.tif:0106-0197:Ch1-T3	9	3252		267	4image.tif:0014-0027:Ch1-T3	9	325		267	2image.tif:0019-0032:Ch1-T3	9	186
270	2image.tif:0107-0199:Ch1-T3	9	4078		268	4image.tif:0015-0028:Ch1-T3	9	936		268	2image.tif:0020-0034:Ch1-T3	9	595
271	3image.tif:0001-0075:Ch1-T3	9	12134		269	4image.tif:0016-0034:Ch1-T3	9	557		269	2image.tif:0021-0035:Ch1-T3	9	337
272	3image.tif:0002-0083:Ch1-T3	9	11016		270	4image.tif:0017-0036:Ch1-T3	9	584		270	2image.tif:0022-0035:Ch1-T3	9	445
273	3image.tif:0003-0083:Ch1-T3	9	11026		271	4image.tif:0018-0037:Ch1-T3	9	731		271	2image.tif:0023-0036:Ch1-T3	9	486
274	3image.tif:0004-0091:Ch1-T3	9	4582		272	4image.tif:0019-0038:Ch1-T3	9	1236		272	2image.tif:0024-0037:Ch1-T3	9	262
275	3image.tif:0005-0098:Ch1-T3	9	2986		273	4image.tif:0020-0038:Ch1-T3	9	904		273	2image.tif:0025-0038:Ch1-T3	9	711
276	3image.tif:0006-0102:Ch1-T3	9	16396		274	4image.tif:0021-0043:Ch1-T3	9	543		274	2image.tif:0026-0038:Ch1-T3	9	271
277	3image.tif:0007-0102:Ch1-T3	9	4107		275	4image.tif:0022-0044:Ch1-T3	9	386		275	2image.tif:0027-0040:Ch1-T3	9	35
278	3image.tif:0008-0103:Ch1-T3	9	3324		276	4image.tif:0023-0048:Ch1-T3	9	801		276	2image.tif:0028-0041:Ch1-T3	9	353
279	3image.tif:0009-0107:Ch1-T3	9	15810		277	4image.tif:0024-0056:Ch1-T3	9	407		277	2image.tif:0029-0041:Ch1-T3	9	1806
280	3image.tif:0010-0108:Ch1-T3	9	6866		278	4image.tif:0025-0056:Ch1-T3	9	637		278	2image.tif:0030-0048:Ch1-T3	9	552
281	3image.tif:0011-0111:Ch1-T3	9	4301		279	4image.tif:0026-0057:Ch1-T3	9	665		279	2image.tif:0031-0049:Ch1-T3	9	698
282	3image.tif:0012-0117:Ch1-T3	9	2168		280	4image.tif:0027-0058:Ch1-T3	9	578		280	2image.tif:0032-0049:Ch1-T3	9	465
283	3image.tif:0013-0120:Ch1-T3	9	12811		281	4image.tif:0028-0061:Ch1-T3	9	499		281	2image.tif:0033-0050:Ch1-T3	9	354
284	3image.tif:0014-0120:Ch1-T3	9	3962		282	4image.tif:0029-0065:Ch1-T3	9	650		282	2image.tif:0034-0052:Ch1-T3	9	414
285	3image.tif:0015-0121:Ch1-T3	9	2156		283	4image.tif:0030-0067:Ch1-T3	9	634		283	2image.tif:0035-0054:Ch1-T3	9	281
286	3image.tif:0016-0124:Ch1-T3	9	1678		284	4image.tif:0031-0067:Ch1-T3	9	681		284	2image.tif:0036-0055:Ch1-T3	9	234
287	3image.tif:0017-0125:Ch1-T3	9	3774		285	4image.tif:0032-0068:Ch1-T3	9	1010		285	2image.tif:0037-0056:Ch1-T3	9	229
288	3image.tif:0018-0128:Ch1-T3	9	3573		286	4image.tif:0033-0072:Ch1-T3	9	618		286	2image.tif:0038-0056:Ch1-T3	9	346
289	3image.tif:0019-0130:Ch1-T3	9	1329		287	4image.tif:0034-0077:Ch1-T3	9	888		287	2image.tif:0039-0057:Ch1-T3	9	184
290	3image.tif:0020-0133:Ch1-T3	9	7334		288	4image.tif:0035-0086:Ch1-T3	9	1365		288	2image.tif:0040-0059:Ch1-T3	9	1104
291	3image.tif:0021-0134:Ch1-T3	9	2197		289	4image.tif:0036-0093:Ch1-T3	9	527		289	2image.tif:0041-0059:Ch1-T3	9	895
292	3image.tif:0022-0136:Ch1-T3	9	4320		290	4image.tif:0037-0098:Ch1-T3	9	229		290	2image.tif:0042-0060:Ch1-T3	9	208
293	3image.tif:0023-0141:Ch1-T3	9	1655		291	4image.tif:0038-0100:Ch1-T3	9	821		291	2image.tif:0043-0060:Ch1-T3	9	330
294	3image.tif:0024-0141:Ch1-T3	9	2881		292	4image.tif:0039-0103:Ch1-T3	9	890		292	2image.tif:0044-0062:Ch1-T3	9	135
295	3image.tif:0025-0143:Ch1-T3	9	1482		293	4image.tif:0040-0108:Ch1-T3	9	523		293	2image.tif:0045-0063:Ch1-T3	9	1822
296	3image.tif:0026-0146:Ch1-T3	9	1863		294	4image.tif:0041-0108:Ch1-T3	9	738		294	2image.tif:0046-0065:Ch1-T3	9	272
297	3image.tif:0027-0146:Ch1-T3	9	1953		295	4image.tif:0042-0115:Ch1-T3	9	1310		295	2image.tif:0047-0069:Ch1-T3	9	198
298	3image.tif:0028-0148:Ch1-T3	9	3383		296	4image.tif:0043-0117:Ch1-T3	9	782		296	2image.tif:0048-0070:Ch1-T3	9	637
299	3image.tif:0029-0148:Ch1-T3	9	2825		297	4image.tif:0044-0120:Ch1-T3	9	1138		297	2image.tif:0049-0070:Ch1-T3	9	392
300	3image.tif:0030-0149:Ch1-T3	9	1906		298	4image.tif:0045-0125:Ch1-T3	9	477		298	2image.tif:0050-0072:Ch1-T3	9	1185
301	3image.tif:0031-0151:Ch1-T3	9	4194		299	4image.tif:0046-0135:Ch1-T3	9	617		299	2image.tif:0051-0074:Ch1-T3	9	115
302	3image.tif:0032-0153:Ch1-T3	9	2015		300	4image.tif:0047-0138:Ch1-T3	9	367		300	2image.tif:0052-0074:Ch1-T3	9	251
303	3image.tif:0033-0153:Ch1-T3	9	1672		301	5image.tif:0001-0127:Ch1-T3	9	514		301	2image.tif:0053-0078:Ch1-T3	9	516
304	3image.tif:0034-0155:Ch1-T3	9	2467		302	5image.tif:0002-0164:Ch1-T3	9	1001		302	2image.tif:0054-0080:Ch1-T3	9	855
305	3image.tif:0035-0156:Ch1-T3	9	2465		303	5image.tif:0003-0169:Ch1-T3	9	990		303	2image.tif:0055-0081:Ch1-T3	9	198
306	3image.tif:0036-0156:Ch1-T3	9	4181		304	5image.tif:0004-0186:Ch1-T3	9	632		304	2image.tif:0056-0082:Ch1-T3	9	445
307	3image.tif:0037-0156:Ch1-T3	9	3205		305	5image.tif:0005-0190:Ch1-T3	9	1052		305	2image.tif:0057-0082:Ch1-T3	9	638
308	3image.tif:0038-0157:Ch1-T3	9	1751		306	5image.tif:0006-0197:Ch1-T3	9	955		306	2image.tif:0058-0083:Ch1-T3	9	381
309	3image.tif:0039-0159:Ch1-T3	9	3322		307	5image.tif:0007-0199:Ch1-T3	9	692		307	2image.tif:0059-0086:Ch1-T3	9	176
310	3image.tif:0040-0159:Ch1-T3	9	1339		308	6image.tif:0001-0003:Ch1-T3	9	1657		308	2image.tif:0060-0086:Ch1-T3	9	106
311	3image.tif:0041-0163:Ch1-T3	9	467		309	6image.tif:0002-0004:Ch1-T3	9	784		309	2image.tif:0061-0087:Ch1-T3	9	157
312	3image.tif:0042-0164:Ch1-T3	9	1263		310	6image.tif:0003-0006:Ch1-T3	9	455		310	2image.tif:0062-0089:Ch1-T3	9	120
313	3image.tif:0043-0166:Ch1-T3	9	3337		311	6image.tif:0004-0006:Ch1-T3	9	1186		311	2image.tif:0063-0089:Ch1-T3	9	291
314	3image.tif:0044-0167:Ch1-T3	9	1730		312	6image.tif:0005-0006:Ch1-T3	9	898		312	2image.tif:0064-0091:Ch1-T3	9	496
315	3image.tif:0045-0168:Ch1-T3	9	909		313	6image.tif:0006-0010:Ch1-T3	9	917		313	2image.tif:0065-0095:Ch1-T3	9	883
316	3image.tif:0046-0169:Ch1-T3	9	1833		314	6image.tif:0007-0014:Ch1-T3	9	809		314	2image.tif:0066-0097:Ch1-T3	9	665
317	3image.tif:0047-0170:Ch1-T3	9	291		315	6image.tif:0008-0014:Ch1-T3	9	590		315	2image.tif:0067-0098:Ch1-T3	9	393
318	3image.tif:0048-0173:Ch1-T3	9	903		316	6image.tif:0009-0014:Ch1-T3	9	998		316	2image.tif:0068-0099:Ch1-T3	9	44
319	3image.tif:0049-0174:Ch1-T3	9	1101		317	6image.tif:0010-0015:Ch1-T3	9	284		317	2image.tif:0069-0105:Ch1-T3	9	669
320	3image.tif:0050-0175:Ch1-T3	9	2937		318	6image.tif:0011-0015:Ch1-T3	9	1161		318	2image.tif:0070-0106:Ch1-T3	9	251
321	3image.tif:0051-0176:Ch1-T3	9	1172		319	6image.tif:0012-0017:Ch1-T3	9	222		319	2image.tif:0071-0106:Ch1-T3	9	202
322	3image.tif:0052-0177:Ch1-T3	9	1864		320	6image.tif:0013-0019:Ch1-T3	9	1399		320	2image.tif:0072-0110:Ch1-T3	9	322
323	3image.tif:0053-0177:Ch1-T3	9	2269		321	6image.tif:0014-0023:Ch1-T3	9	653		321	2image.tif:0073-0110:Ch1-T3	9	1636
324	3image.tif:0054-0178:Ch1-T3	9	828		322	6image.tif:0015-0024:Ch1-T3	9	782		322	2image.tif:0074-0110:Ch1-T3	9	267
325	3image.tif:0055-0179:Ch1-T3	9	4108		323	6image.tif:0016-0024:Ch1-T3	9	448		323	2image.tif:0075-0111:Ch1-T3	9	123
326	3image.tif:0056-0179:Ch1-T3	9	5004		324	6image.tif:0017-0025:Ch1-T3	9	1500		324	2image.tif:0076-0111:Ch1-T3	9	552
327	3image.tif:0057-0180:Ch1-T3	9	2121		325	6image.tif:0018-0025:Ch1-T3	9	404		325	2image.tif:0077-0111:Ch1-T3	9	224
328	3image.tif:0058-0180:Ch1-T3	9	2651		326	6image.tif:0019-0026:Ch1-T3	9	1038		326	2image.tif:0078-0113:Ch1-T3	9	1245
329	3image.tif:0059-0182:Ch1-T3	9	1147		327	6image.tif:0020-0028:Ch1-T3	9	732		327	2image.tif:0079-0115:Ch1-T3	9	249
330	3image.tif:0060-0183:Ch1-T3	9	3459		328	6image.tif:0021-0029:Ch1-T3	9	768		328	2image.tif:0080-0116:Ch1-T3	9	282
331	3image.tif:0061-0184:Ch1-T3	9	5823		329	6image.tif:0022-0029:Ch1-T3	9	708		329	2image.tif:0081-0118:Ch1-T3	9	1031
332	3image.tif:0062-0188:Ch1-T3	9	3068		330	6image.tif:0023-0030:Ch1-T3	9	503		330	2image.tif:0082-0121:Ch1-T3	9	1590
333	3image.tif:0063-0188:Ch1-T3	9	1316		331	6image.tif:0024-0032:Ch1-T3	9	648		331	2image.tif:0083-0121:Ch1-T3	9	359
334	3image.tif:0064-0189:Ch1-T3	9	1693		332	6image.tif:0025-0034:Ch1-T3	9	1114		332	2image.tif:0084-0124:Ch1-T3	9	53
335	3image.tif:0065-0189:Ch1-T3	9	2615		333	6image.tif:0026-0035:Ch1-T3	9	285		333	2image.tif:0085-0125:Ch1-T3	9	110
336	3image.tif:0066-0189:Ch1-T3	9	1551		334	6image.tif:0027-0039:Ch1-T3	9	500		334	2image.tif:0086-0126:Ch1-T3	9	466
337	3image.tif:0067-0192:Ch1-T3	9	705		335	6image.tif:0028-0045:Ch1-T3	9	738		335	2image.tif:0087-0127:Ch1-T3	9	539
338	3image.tif:0068-0193:Ch1-T3	9	2211		336	6image.tif:0029-0047:Ch1-T3	9	472		336	2image.tif:0088-0127:Ch1-T3	9	242
339	3image.tif:0069-0193:Ch1-T3	9	1839		337	6image.tif:0030-0049:Ch1-T3	9	440		337	2image.tif:0089-0128:Ch1-T3	9	408
340	3image.tif:0070-0194:Ch1-T3	9	3022		338	6image.tif:0031-0049:Ch1-T3	9	1382		338	2image.tif:0090-0131:Ch1-T3	9	472
341	3image.tif:0071-0194:Ch1-T3	9	2818		339	6image.tif:0032-0056:Ch1-T3	9	393		339	2image.tif:0091-0132:Ch1-T3	9	257
342	3image.tif:0072-0195:Ch1-T3	9	2761		340	6image.tif:0033-0058:Ch1-T3	9	1007		340	2image.tif:0092-0135:Ch1-T3	9	288
343	3image.tif:0073-0196:Ch1-T3	9	2243		341	6image.tif:0034-0060:Ch1-T3	9	1313		341	2image.tif:0093-0136:Ch1-T3	9	1070
344	3image.tif:0074-0197:Ch1-T3	9	3190		342	6image.tif:0035-0061:Ch1-T3	9	663		342	2image.tif:0094-0136:Ch1-T3	9	346
345	3image.tif:0075-0197:Ch1-T3	9	1703		343	6image.tif:0036-0065:Ch1-T3	9	625		343	2image.tif:0095-0136:Ch1-T3	9	523
346	3image.tif:0076-0198:Ch1-T3	9	1134		344	6image.tif:0037-0068:Ch1-T3	9	665		344	2image.tif:0096-0138:Ch1-T3	9	464
347	3image.tif:0077-0198:Ch1-T3	9	3659		345	6image.tif:0038-0069:Ch1-T3	9	453		345	2image.tif:0097-0141:Ch1-T3	9	159
348	3image.tif:0078-0200:Ch1-T3	9	5083		346	6image.tif:0039-0075:Ch1-T3	9	993		346	2image.tif:0098-0141:Ch1-T3	9	213
349	3image.tif:0079-0200:Ch1-T3	9	627		347	6image.tif:0040-0080:Ch1-T3	9	1824		347	2image.tif:0099-0142:Ch1-T3	9	591
350	3image.tif:0080-0201:Ch1-T3	9	4949		348	6image.tif:0041-0083:Ch1-T3	9	431		348	2image.tif:0100-0143:Ch1-T3	9	380
351	3image.tif:0081-0201:Ch1-T3	9	929		349	6image.tif:0042-0086:Ch1-T3	9	482		349	2image.tif:0101-0144:Ch1-T3	9	1791
352	3image.tif:0082-0201:Ch1-T3	9	2491		350	6image.tif:0043-0087:Ch1-T3	9	794		350	2image.tif:0102-0149:Ch1-T3	9	548
353	3image.tif:0083-0205:Ch1-T3	9	3361		351	6image.tif:0044-0087:Ch1-T3	9	574		351	2image.tif:0103-0152:Ch1-T3	9	140
354	3image.tif:0084-0206:Ch1-T3	9	1607		352	6image.tif:0045-0090:Ch1-T3	9	209		352	2image.tif:0104-0153:Ch1-T3	9	1733
355	3image.tif:0085-0206:Ch1-T3	9	2178		353	6image.tif:0046-0090:Ch1-T3	9	80		353	2image.tif:0105-0153:Ch1-T3	9	121
356	3image.tif:0086-0207:Ch1-T3	9	1887		354	6image.tif:0047-0091:Ch1-T3	9	713		354	2image.tif:0106-0156:Ch1-T3	9	786
357	3image.tif:0087-0207:Ch1-T3	9	2364		355	6image.tif:0048-0092:Ch1-T3	9	260		355	2image.tif:0107-0157:Ch1-T3	9	272
358	3image.tif:0088-0207:Ch1-T3	9	4029		356	6image.tif:0049-0097:Ch1-T3	9	481		356	2image.tif:0108-0157:Ch1-T3	9	1070
359	3image.tif:0089-0208:Ch1-T3	9	4626		357	6image.tif:0050-0098:Ch1-T3	9	817		357	2image.tif:0109-0158:Ch1-T3	9	115
360	3image.tif:0090-0209:Ch1-T3	9	2567		358	6image.tif:0051-0098:Ch1-T3	9	666		358	2image.tif:0110-0171:Ch1-T3	9	884
361	3image.tif:0091-0210:Ch1-T3	9	3809		359	6image.tif:0052-0102:Ch1-T3	9	364		359	2image.tif:0111-0171:Ch1-T3	9	654
362	3image.tif:0092-0211:Ch1-T3	9	1981		360	6image.tif:0053-0107:Ch1-T3	9	452		360	2image.tif:0112-0172:Ch1-T3	9	554
363	3image.tif:0093-0211:Ch1-T3	9	879		361	6image.tif:0054-0110:Ch1-T3	9	569		361	2image.tif:0113-0175:Ch1-T3	9	1105
364	3image.tif:0094-0212:Ch1-T3	9	2109		362	6image.tif:0055-0113:Ch1-T3	9	716		362	2image.tif:0114-0179:Ch1-T3	9	541
365	3image.tif:0095-0212:Ch1-T3	9	1430		363	6image.tif:0056-0113:Ch1-T3	9	680		363	2image.tif:0115-0181:Ch1-T3	9	1038
366	3image.tif:0096-0213:Ch1-T3	9	1360		364	6image.tif:0057-0114:Ch1-T3	9	5994		364	2image.tif:0116-0183:Ch1-T3	9	478
367	3image.tif:0097-0214:Ch1-T3	9	3098		365	6image.tif:0058-0116:Ch1-T3	9	224		365	2image.tif:0117-0185:Ch1-T3	9	265
368	3image.tif:0098-0215:Ch1-T3	9	1740		366	6image.tif:0059-0117:Ch1-T3	9	2188		366	2image.tif:0118-0191:Ch1-T3	9	281
369	3image.tif:0099-0215:Ch1-T3	9	1392		367	6image.tif:0060-0117:Ch1-T3	9	464		367	2image.tif:0119-0193:Ch1-T3	9	1696
370	3image.tif:0100-0215:Ch1-T3	9	3891		368	6image.tif:0061-0117:Ch1-T3	9	396		368	2image.tif:0120-0196:Ch1-T3	9	1133
371	3image.tif:0101-0217:Ch1-T3	9	1342		369	6image.tif:0062-0118:Ch1-T3	9	914		369	2image.tif:0121-0198:Ch1-T3	9	271
372	3image.tif:0102-0217:Ch1-T3	9	545		370	6image.tif:0063-0120:Ch1-T3	9	308		370	2image.tif:0122-0200:Ch1-T3	9	480
373	3image.tif:0103-0218:Ch1-T3	9	1662		371	6image.tif:0064-0122:Ch1-T3	9	399		371	2image.tif:0123-0201:Ch1-T3	9	85
374	3image.tif:0104-0218:Ch1-T3	9	6045		372	6image.tif:0065-0122:Ch1-T3	9	826		372	2image.tif:0124-0203:Ch1-T3	9	354
375	3image.tif:0105-0219:Ch1-T3	9	910		373	6image.tif:0066-0122:Ch1-T3	9	252		373	2image.tif:0125-0207:Ch1-T3	9	280
376	3image.tif:0106-0219:Ch1-T3	9	1914		374	6image.tif:0067-0122:Ch1-T3	9	449		374	2image.tif:0126-0208:Ch1-T3	9	1163
377	3image.tif:0107-0219:Ch1-T3	9	1891		375	6image.tif:0068-0126:Ch1-T3	9	753		375	3image.tif:0001-0002:Ch1-T3	9	289
378	3image.tif:0108-0219:Ch1-T3	9	2917		376	6image.tif:0069-0126:Ch1-T3	9	744		376	3image.tif:0002-0002:Ch1-T3	9	482
379	3image.tif:0109-0220:Ch1-T3	9	626		377	6image.tif:0070-0126:Ch1-T3	9	668		377	3image.tif:0003-0005:Ch1-T3	9	548
380	4image.tif:0001-0020:Ch1-T3	9	2211		378	6image.tif:0071-0128:Ch1-T3	9	863		378	3image.tif:0004-0006:Ch1-T3	9	353
381	4image.tif:0002-0024:Ch1-T3	9	4942		379	6image.tif:0072-0128:Ch1-T3	9	379		379	3image.tif:0005-0006:Ch1-T3	9	1301
382	4image.tif:0003-0027:Ch1-T3	9	1823		380	6image.tif:0073-0129:Ch1-T3	9	1634		380	3image.tif:0006-0010:Ch1-T3	9	736
383	4image.tif:0004-0027:Ch1-T3	9	2896		381	6image.tif:0074-0134:Ch1-T3	9	527		381	3image.tif:0007-0012:Ch1-T3	9	156
384	4image.tif:0005-0028:Ch1-T3	9	4949		382	6image.tif:0075-0138:Ch1-T3	9	551		382	3image.tif:0008-0014:Ch1-T3	9	171
385	4image.tif:0006-0034:Ch1-T3	9	1809		383	6image.tif:0076-0139:Ch1-T3	9	587		383	3image.tif:0009-0015:Ch1-T3	9	218
386	4image.tif:0007-0034:Ch1-T3	9	1887		384	6image.tif:0077-0140:Ch1-T3	9	277		384	3image.tif:0010-0015:Ch1-T3	9	863
387	4image.tif:0008-0036:Ch1-T3	9	705		385	6image.tif:0078-0140:Ch1-T3	9	383		385	3image.tif:0011-0015:Ch1-T3	9	111
388	4image.tif:0009-0038:Ch1-T3	9	1981		386	6image.tif:0079-0142:Ch1-T3	9	228		386	3image.tif:0012-0020:Ch1-T3	9	176
389	4image.tif:0010-0045:Ch1-T3	9	1422		387	6image.tif:0080-0143:Ch1-T3	9	200		387	3image.tif:0013-0026:Ch1-T3	9	398
390	4image.tif:0011-0046:Ch1-T3	9	910		388	6image.tif:0081-0146:Ch1-T3	9	808		388	3image.tif:0014-0027:Ch1-T3	9	679
391	4image.tif:0012-0047:Ch1-T3	9	2726		389	6image.tif:0082-0147:Ch1-T3	9	452		389	3image.tif:0015-0028:Ch1-T3	9	52
392	4image.tif:0013-0047:Ch1-T3	9	626		390	6image.tif:0083-0148:Ch1-T3	9	702		390	3image.tif:0016-0029:Ch1-T3	9	97
393	4image.tif:0014-0048:Ch1-T3	9	2165		391	6image.tif:0084-0148:Ch1-T3	9	372		391	3image.tif:0017-0033:Ch1-T3	9	576
394	4image.tif:0015-0048:Ch1-T3	9	1557		392	6image.tif:0085-0153:Ch1-T3	9	121		392	3image.tif:0018-0035:Ch1-T3	9	1389
395	4image.tif:0016-0055:Ch1-T3	9	849		393	6image.tif:0086-0153:Ch1-T3	9	842		393	3image.tif:0019-0036:Ch1-T3	9	1496
396	4image.tif:0017-0057:Ch1-T3	9	922		394	6image.tif:0087-0155:Ch1-T3	9	517		394	3image.tif:0020-0040:Ch1-T3	9	1980
397	4image.tif:0018-0057:Ch1-T3	9	656		395	6image.tif:0088-0156:Ch1-T3	9	97		395	3image.tif:0021-0040:Ch1-T3	9	389
398	4image.tif:0019-0058:Ch1-T3	9	2286		396	6image.tif:0089-0157:Ch1-T3	9	606		396	3image.tif:0022-0040:Ch1-T3	9	652
399	4image.tif:0020-0070:Ch1-T3	9	420		397	6image.tif:0090-0160:Ch1-T3	9	223		397	3image.tif:0023-0041:Ch1-T3	9	45
400	4image.tif:0021-0070:Ch1-T3	9	2462		398	6image.tif:0091-0160:Ch1-T3	9	1107		398	3image.tif:0024-0045:Ch1-T3	18	1139
401	4image.tif:0022-0073:Ch1-T3	9	2384		399	6image.tif:0092-0161:Ch1-T3	9	155		399	3image.tif:0025-0046:Ch1-T3	9	137
402	4image.tif:0023-0078:Ch1-T3	9	1394		400	6image.tif:0093-0163:Ch1-T3	9	590		400	3image.tif:0026-0052:Ch1-T3	9	216
403	4image.tif:0024-0080:Ch1-T3	9	1516		401	6image.tif:0094-0165:Ch1-T3	9	145		401	3image.tif:0027-0052:Ch1-T3	9	429
404	4image.tif:0025-0081:Ch1-T3	9	2512		402	6image.tif:0095-0166:Ch1-T3	9	121		402	3image.tif:0028-0053:Ch1-T3	9	398
405	4image.tif:0026-0082:Ch1-T3	9	1546		403	6image.tif:0096-0167:Ch1-T3	9	1073		403	3image.tif:0029-0054:Ch1-T3	9	1741
406	4image.tif:0027-0083:Ch1-T3	9	3107		404	6image.tif:0097-0173:Ch1-T3	9	2130		404	3image.tif:0030-0057:Ch1-T3	9	910
407	4image.tif:0028-0084:Ch1-T3	9	4187		405	6image.tif:0098-0174:Ch1-T3	9	996		405	3image.tif:0031-0060:Ch1-T3	9	1315
408	4image.tif:0029-0085:Ch1-T3	9	1738		406	6image.tif:0099-0177:Ch1-T3	9	437		406	3image.tif:0032-0060:Ch1-T3	9	824
409	4image.tif:0030-0086:Ch1-T3	9	1723		407	6image.tif:0100-0180:Ch1-T3	9	460		407	3image.tif:0033-0062:Ch1-T3	9	1008
410	4image.tif:0031-0087:Ch1-T3	9	1258		408	6image.tif:0101-0181:Ch1-T3	9	840		408	3image.tif:0034-0063:Ch1-T3	9	1060
411	4image.tif:0032-0088:Ch1-T3	9	645		409	6image.tif:0102-0181:Ch1-T3	9	2123		409	3image.tif:0035-0063:Ch1-T3	9	1414
412	4image.tif:0033-0088:Ch1-T3	9	2001		410	6image.tif:0103-0184:Ch1-T3	9	438		410	3image.tif:0036-0064:Ch1-T3	9	360
413	4image.tif:0034-0096:Ch1-T3	9	1001		411	6image.tif:0104-0185:Ch1-T3	9	1017		411	3image.tif:0037-0064:Ch1-T3	9	253
414	4image.tif:0035-0097:Ch1-T3	9	1926		412	6image.tif:0105-0185:Ch1-T3	9	660		412	3image.tif:0038-0065:Ch1-T3	9	418
415	4image.tif:0036-0097:Ch1-T3	9	2136		413	6image.tif:0106-0186:Ch1-T3	9	606		413	3image.tif:0039-0065:Ch1-T3	9	681
416	4image.tif:0037-0098:Ch1-T3	9	1116		414	6image.tif:0107-0187:Ch1-T3	9	1850		414	3image.tif:0040-0067:Ch1-T3	9	932
417	4image.tif:0038-0101:Ch1-T3	9	928		415	6image.tif:0108-0187:Ch1-T3	9	217		415	3image.tif:0041-0069:Ch1-T3	9	112
418	4image.tif:0039-0101:Ch1-T3	9	1459		416	6image.tif:0109-0187:Ch1-T3	9	820		416	3image.tif:0042-0070:Ch1-T3	9	339
419	4image.tif:0040-0103:Ch1-T3	18	1031		417	6image.tif:0110-0188:Ch1-T3	9	744		417	3image.tif:0043-0070:Ch1-T3	9	127
420	4image.tif:0041-0102:Ch1-T3	9	961		418	6image.tif:0111-0190:Ch1-T3	9	691		418	3image.tif:0044-0072:Ch1-T3	9	791
421	4image.tif:0042-0103:Ch1-T3	9	1365		419	6image.tif:0112-0192:Ch1-T3	9	3841		419	3image.tif:0045-0073:Ch1-T3	9	346
422	4image.tif:0043-0103:Ch1-T3	9	828		420	6image.tif:0113-0193:Ch1-T3	9	574		420	3image.tif:0046-0075:Ch1-T3	9	998
423	4image.tif:0044-0104:Ch1-T3	9	6445		421	6image.tif:0114-0195:Ch1-T3	9	549		421	3image.tif:0047-0077:Ch1-T3	9	106
424	4image.tif:0045-0105:Ch1-T3	9	3859		422	6image.tif:0115-0197:Ch1-T3	9	759		422	3image.tif:0048-0078:Ch1-T3	9	1126
425	4image.tif:0046-0106:Ch1-T3	9	2867		423	7image.tif:0001-0018:Ch1-T3	9	13867		423	3image.tif:0049-0078:Ch1-T3	9	278
426	4image.tif:0047-0108:Ch1-T3	9	699		424	7image.tif:0002-0031:Ch1-T3	9	1360		424	3image.tif:0050-0079:Ch1-T3	9	396
427	4image.tif:0048-0114:Ch1-T3	9	2211		425	7image.tif:0003-0038:Ch1-T3	9	2911		425	3image.tif:0051-0080:Ch1-T3	9	471
428	4image.tif:0049-0115:Ch1-T3	9	1153		426	7image.tif:0004-0042:Ch1-T3	9	633		426	3image.tif:0052-0081:Ch1-T3	9	346
429	4image.tif:0050-0117:Ch1-T3	9	4065		427	7image.tif:0005-0044:Ch1-T3	9	1831		427	3image.tif:0053-0082:Ch1-T3	9	739
430	4image.tif:0051-0118:Ch1-T3	9	881		428	7image.tif:0006-0046:Ch1-T3	9	3463		428	3image.tif:0054-0082:Ch1-T3	9	149
431	4image.tif:0052-0124:Ch1-T3	9	3709		429	7image.tif:0007-0047:Ch1-T3	9	3299		429	3image.tif:0055-0082:Ch1-T3	9	850
432	4image.tif:0053-0124:Ch1-T3	9	1121		430	7image.tif:0008-0048:Ch1-T3	9	1271		430	3image.tif:0056-0084:Ch1-T3	9	634
433	4image.tif:0054-0128:Ch1-T3	9	1229		431	7image.tif:0009-0049:Ch1-T3	9	717		431	3image.tif:0057-0084:Ch1-T3	9	195
434	4image.tif:0055-0128:Ch1-T3	9	1101		432	7image.tif:0010-0049:Ch1-T3	9	1734		432	3image.tif:0058-0087:Ch1-T3	9	396
435	4image.tif:0056-0128:Ch1-T3	9	955		433	7image.tif:0011-0052:Ch1-T3	9	1226		433	3image.tif:0059-0087:Ch1-T3	9	800
436	4image.tif:0057-0129:Ch1-T3	9	1830		434	7image.tif:0012-0053:Ch1-T3	9	840		434	3image.tif:0060-0089:Ch1-T3	9	922
437	4image.tif:0058-0130:Ch1-T3	9	2801		435	7image.tif:0013-0054:Ch1-T3	9	1362		435	3image.tif:0061-0090:Ch1-T3	9	194
438	4image.tif:0059-0133:Ch1-T3	9	2731		436	7image.tif:0014-0055:Ch1-T3	9	791		436	3image.tif:0062-0092:Ch1-T3	9	444
439	4image.tif:0060-0133:Ch1-T3	9	1577		437	7image.tif:0015-0056:Ch1-T3	9	1340		437	3image.tif:0063-0092:Ch1-T3	9	403
440	4image.tif:0061-0134:Ch1-T3	9	1535		438	7image.tif:0016-0056:Ch1-T3	9	1773		438	3image.tif:0064-0096:Ch1-T3	9	233
441	4image.tif:0062-0135:Ch1-T3	9	987		439	7image.tif:0017-0057:Ch1-T3	9	3140		439	3image.tif:0065-0100:Ch1-T3	9	413
442	4image.tif:0063-0140:Ch1-T3	9	5761		440	7image.tif:0018-0062:Ch1-T3	9	1486		440	3image.tif:0066-0100:Ch1-T3	9	563
443	4image.tif:0064-0140:Ch1-T3	9	2577		441	7image.tif:0019-0062:Ch1-T3	9	1405		441	3image.tif:0067-0100:Ch1-T3	9	1394
444	4image.tif:0065-0141:Ch1-T3	9	440		442	7image.tif:0020-0063:Ch1-T3	9	1414		442	3image.tif:0068-0101:Ch1-T3	9	589
445	4image.tif:0066-0141:Ch1-T3	9	2401		443	7image.tif:0021-0064:Ch1-T3	9	643		443	3image.tif:0069-0105:Ch1-T3	9	179
446	4image.tif:0067-0142:Ch1-T3	9	1597		444	7image.tif:0022-0066:Ch1-T3	9	423		444	3image.tif:0070-0106:Ch1-T3	9	195
447	4image.tif:0068-0142:Ch1-T3	9	2288		445	7image.tif:0023-0068:Ch1-T3	9	766		445	3image.tif:0071-0107:Ch1-T3	9	968
448	4image.tif:0069-0144:Ch1-T3	9	1256		446	7image.tif:0024-0068:Ch1-T3	9	227		446	3image.tif:0072-0108:Ch1-T3	9	351
449	4image.tif:0070-0145:Ch1-T3	9	512		447	7image.tif:0025-0069:Ch1-T3	9	1615		447	3image.tif:0073-0108:Ch1-T3	9	484
450	4image.tif:0071-0148:Ch1-T3	9	993		448	7image.tif:0026-0071:Ch1-T3	9	1200		448	3image.tif:0074-0111:Ch1-T3	9	615
451	4image.tif:0072-0148:Ch1-T3	9	534		449	7image.tif:0027-0071:Ch1-T3	9	3511		449	3image.tif:0075-0112:Ch1-T3	9	379
452	4image.tif:0073-0148:Ch1-T3	9	556		450	7image.tif:0028-0072:Ch1-T3	9	1172		450	3image.tif:0076-0113:Ch1-T3	9	241
453	4image.tif:0074-0149:Ch1-T3	9	982		451	7image.tif:0029-0072:Ch1-T3	9	1887		451	3image.tif:0077-0114:Ch1-T3	9	519
454	4image.tif:0075-0153:Ch1-T3	9	1828		452	7image.tif:0030-0072:Ch1-T3	9	1827		452	3image.tif:0078-0115:Ch1-T3	9	896
455	4image.tif:0076-0157:Ch1-T3	9	384		453	7image.tif:0031-0076:Ch1-T3	9	814		453	3image.tif:0079-0118:Ch1-T3	9	1495
456	4image.tif:0077-0157:Ch1-T3	9	2049		454	7image.tif:0032-0077:Ch1-T3	9	682		454	3image.tif:0080-0118:Ch1-T3	9	40
457	4image.tif:0078-0163:Ch1-T3	18	2178		455	7image.tif:0033-0077:Ch1-T3	9	251		455	3image.tif:0081-0119:Ch1-T3	9	68
458	4image.tif:0079-0163:Ch1-T3	9	1185		456	7image.tif:0034-0077:Ch1-T3	9	2098		456	3image.tif:0082-0121:Ch1-T3	9	679
459	4image.tif:0080-0165:Ch1-T3	9	1980		457	7image.tif:0035-0079:Ch1-T3	9	683		457	3image.tif:0083-0125:Ch1-T3	9	531
460	4image.tif:0081-0165:Ch1-T3	9	1834		458	7image.tif:0036-0080:Ch1-T3	9	875		458	3image.tif:0084-0128:Ch1-T3	9	170
461	4image.tif:0082-0168:Ch1-T3	9	1187		459	7image.tif:0037-0082:Ch1-T3	9	709		459	3image.tif:0085-0128:Ch1-T3	9	187
462	4image.tif:0083-0173:Ch1-T3	9	1206		460	7image.tif:0038-0083:Ch1-T3	9	2246		460	3image.tif:0086-0133:Ch1-T3	9	449
463	4image.tif:0084-0174:Ch1-T3	9	2482		461	7image.tif:0039-0083:Ch1-T3	9	794		461	3image.tif:0087-0136:Ch1-T3	9	1404
464	4image.tif:0085-0176:Ch1-T3	9	3242		462	7image.tif:0040-0085:Ch1-T3	9	1003		462	3image.tif:0088-0137:Ch1-T3	9	649
465	4image.tif:0086-0182:Ch1-T3	9	1796		463	7image.tif:0041-0085:Ch1-T3	9	727		463	3image.tif:0089-0138:Ch1-T3	9	130
466	4image.tif:0087-0189:Ch1-T3	9	1776		464	7image.tif:0042-0086:Ch1-T3	9	1066		464	3image.tif:0090-0139:Ch1-T3	9	598
467	4image.tif:0088-0191:Ch1-T3	9	881		465	7image.tif:0043-0087:Ch1-T3	9	1295		465	3image.tif:0091-0139:Ch1-T3	9	96
468	4image.tif:0089-0191:Ch1-T3	9	1536		466	7image.tif:0044-0088:Ch1-T3	9	1175		466	3image.tif:0092-0143:Ch1-T3	9	1086
469	4image.tif:0090-0194:Ch1-T3	9	1527		467	7image.tif:0045-0088:Ch1-T3	9	272		467	3image.tif:0093-0144:Ch1-T3	9	285
470	4image.tif:0091-0196:Ch1-T3	9	695		468	7image.tif:0046-0089:Ch1-T3	9	419		468	3image.tif:0094-0144:Ch1-T3	9	1206
471	5image.tif:0001-0002:Ch1-T3	9	2107		469	7image.tif:0047-0091:Ch1-T3	9	436		469	3image.tif:0095-0146:Ch1-T3	9	100
472	5image.tif:0002-0003:Ch1-T3	9	798		470	7image.tif:0048-0091:Ch1-T3	9	402		470	3image.tif:0096-0146:Ch1-T3	9	471
473	5image.tif:0003-0004:Ch1-T3	9	1795		471	7image.tif:0049-0092:Ch1-T3	9	625		471	3image.tif:0097-0148:Ch1-T3	9	397
474	5image.tif:0004-0004:Ch1-T3	9	2119		472	7image.tif:0050-0092:Ch1-T3	9	486		472	3image.tif:0098-0149:Ch1-T3	9	1410
475	5image.tif:0005-0004:Ch1-T3	9	1333		473	7image.tif:0051-0094:Ch1-T3	9	1111		473	3image.tif:0099-0149:Ch1-T3	9	129
476	5image.tif:0006-0005:Ch1-T3	9	448		474	7image.tif:0052-0094:Ch1-T3	9	307		474	3image.tif:0100-0149:Ch1-T3	9	294
477	5image.tif:0007-0005:Ch1-T3	9	1516		475	7image.tif:0053-0095:Ch1-T3	9	812		475	3image.tif:0101-0150:Ch1-T3	9	1671
478	5image.tif:0008-0007:Ch1-T3	9	1396		476	7image.tif:0054-0096:Ch1-T3	9	2050		476	3image.tif:0102-0150:Ch1-T3	9	1818
479	5image.tif:0009-0007:Ch1-T3	9	1189		477	7image.tif:0055-0097:Ch1-T3	9	1676		477	3image.tif:0103-0151:Ch1-T3	9	609
480	5image.tif:0010-0008:Ch1-T3	9	1738		478	7image.tif:0056-0098:Ch1-T3	9	379		478	3image.tif:0104-0152:Ch1-T3	9	733
481	5image.tif:0011-0009:Ch1-T3	9	701		479	7image.tif:0057-0100:Ch1-T3	9	761		479	3image.tif:0105-0154:Ch1-T3	9	359
482	5image.tif:0012-0009:Ch1-T3	9	3800		480	7image.tif:0058-0101:Ch1-T3	9	105		480	3image.tif:0106-0154:Ch1-T3	9	309
483	5image.tif:0013-0009:Ch1-T3	9	2102		481	7image.tif:0059-0102:Ch1-T3	9	154		481	3image.tif:0107-0156:Ch1-T3	9	1072
484	5image.tif:0014-0009:Ch1-T3	9	1771		482	7image.tif:0060-0104:Ch1-T3	9	263		482	3image.tif:0108-0156:Ch1-T3	9	321
485	5image.tif:0015-0009:Ch1-T3	9	2289		483	7image.tif:0061-0104:Ch1-T3	9	1644		483	3image.tif:0109-0157:Ch1-T3	9	314
486	5image.tif:0016-0009:Ch1-T3	9	3416		484	7image.tif:0062-0105:Ch1-T3	9	560		484	3image.tif:0110-0158:Ch1-T3	9	293
487	5image.tif:0017-0009:Ch1-T3	9	2405		485	7image.tif:0063-0106:Ch1-T3	9	495		485	3image.tif:0111-0160:Ch1-T3	9	1042
488	5image.tif:0018-0011:Ch1-T3	9	3251		486	7image.tif:0064-0106:Ch1-T3	9	255		486	3image.tif:0112-0160:Ch1-T3	9	1419
489	5image.tif:0019-0014:Ch1-T3	18	1730		487	7image.tif:0065-0113:Ch1-T3	9	738		487	3image.tif:0113-0163:Ch1-T3	9	2557
490	5image.tif:0020-0013:Ch1-T3	9	2299		488	7image.tif:0066-0114:Ch1-T3	9	433		488	3image.tif:0114-0163:Ch1-T3	9	3495
491	5image.tif:0021-0016:Ch1-T3	9	1380		489	7image.tif:0067-0115:Ch1-T3	9	161		489	3image.tif:0115-0164:Ch1-T3	9	1842
492	5image.tif:0022-0017:Ch1-T3	9	1785		490	7image.tif:0068-0115:Ch1-T3	9	311		490	3image.tif:0116-0165:Ch1-T3	9	187
493	5image.tif:0023-0017:Ch1-T3	9	2265		491	7image.tif:0069-0117:Ch1-T3	9	1358		491	3image.tif:0117-0168:Ch1-T3	9	1511
494	5image.tif:0024-0018:Ch1-T3	9	4302		492	7image.tif:0070-0122:Ch1-T3	9	1068		492	3image.tif:0118-0168:Ch1-T3	9	619
495	5image.tif:0025-0018:Ch1-T3	9	1645		493	7image.tif:0071-0122:Ch1-T3	9	500		493	3image.tif:0119-0168:Ch1-T3	9	90
496	5image.tif:0026-0019:Ch1-T3	9	938		494	7image.tif:0072-0123:Ch1-T3	9	1444		494	3image.tif:0120-0169:Ch1-T3	9	360
497	5image.tif:0027-0019:Ch1-T3	9	1465		495	7image.tif:0073-0125:Ch1-T3	9	1071		495	3image.tif:0121-0169:Ch1-T3	9	2228
498	5image.tif:0028-0020:Ch1-T3	9	1492		496	7image.tif:0074-0126:Ch1-T3	9	743		496	3image.tif:0122-0170:Ch1-T3	9	1204
499	5image.tif:0029-0022:Ch1-T3	9	854		497	7image.tif:0075-0126:Ch1-T3	9	1299		497	3image.tif:0123-0172:Ch1-T3	9	618
500	5image.tif:0030-0024:Ch1-T3	9	996		498	7image.tif:0076-0128:Ch1-T3	9	567		498	3image.tif:0124-0173:Ch1-T3	9	426
501	5image.tif:0031-0025:Ch1-T3	9	2829		499	7image.tif:0077-0130:Ch1-T3	9	731		499	3image.tif:0125-0175:Ch1-T3	9	423
502	5image.tif:0032-0025:Ch1-T3	9	646		500	7image.tif:0078-0130:Ch1-T3	9	940		500	3image.tif:0126-0176:Ch1-T3	9	624
503	5image.tif:0033-0025:Ch1-T3	9	4354		501	7image.tif:0079-0130:Ch1-T3	9	374		501	3image.tif:0127-0176:Ch1-T3	9	179
504	5image.tif:0034-0027:Ch1-T3	9	814		502	7image.tif:0080-0131:Ch1-T3	9	561		502	3image.tif:0128-0176:Ch1-T3	9	530
505	5image.tif:0035-0028:Ch1-T3	9	1808		503	7image.tif:0081-0136:Ch1-T3	9	443		503	3image.tif:0129-0177:Ch1-T3	9	1624
506	5image.tif:0036-0029:Ch1-T3	9	2269		504	7image.tif:0082-0138:Ch1-T3	9	270		504	3image.tif:0130-0179:Ch1-T3	9	476
507	5image.tif:0037-0029:Ch1-T3	9	2931		505	7image.tif:0083-0139:Ch1-T3	9	1782		505	3image.tif:0131-0180:Ch1-T3	9	409
508	5image.tif:0038-0031:Ch1-T3	9	2820		506	7image.tif:0084-0139:Ch1-T3	9	282		506	3image.tif:0132-0182:Ch1-T3	9	567
509	5image.tif:0039-0032:Ch1-T3	9	2161		507	7image.tif:0085-0140:Ch1-T3	9	1078		507	3image.tif:0133-0182:Ch1-T3	9	379
510	5image.tif:0040-0033:Ch1-T3	9	2359		508	7image.tif:0086-0142:Ch1-T3	9	343		508	3image.tif:0134-0185:Ch1-T3	9	117
511	5image.tif:0041-0034:Ch1-T3	9	1881		509	7image.tif:0087-0142:Ch1-T3	9	207		509	3image.tif:0135-0187:Ch1-T3	9	321
512	5image.tif:0042-0035:Ch1-T3	9	1835		510	7image.tif:0088-0143:Ch1-T3	9	520		510	3image.tif:0136-0190:Ch1-T3	9	104
513	5image.tif:0043-0037:Ch1-T3	9	1214		511	7image.tif:0089-0145:Ch1-T3	9	596		511	3image.tif:0137-0191:Ch1-T3	9	510
514	5image.tif:0044-0038:Ch1-T3	9	1285		512	7image.tif:0090-0146:Ch1-T3	9	1569		512	3image.tif:0138-0191:Ch1-T3	9	777
515	5image.tif:0045-0042:Ch1-T3	18	1539		513	7image.tif:0091-0149:Ch1-T3	9	874		513	3image.tif:0139-0196:Ch1-T3	9	238
516	5image.tif:0046-0042:Ch1-T3	9	1985		514	7image.tif:0092-0150:Ch1-T3	9	1568		514	3image.tif:0140-0199:Ch1-T3	9	346
517	5image.tif:0047-0044:Ch1-T3	18	2190		515	7image.tif:0093-0151:Ch1-T3	9	698		515	3image.tif:0141-0206:Ch1-T3	9	520
518	5image.tif:0048-0046:Ch1-T3	9	1375		516	7image.tif:0094-0151:Ch1-T3	9	346		516	3image.tif:0142-0209:Ch1-T3	9	269
519	5image.tif:0049-0046:Ch1-T3	9	542		517	7image.tif:0095-0151:Ch1-T3	9	489		517	4image.tif:0001-0008:Ch1-T3	9	119
520	5image.tif:0050-0047:Ch1-T3	9	510		518	7image.tif:0096-0152:Ch1-T3	9	514		518	4image.tif:0002-0022:Ch1-T3	9	698
521	5image.tif:0051-0048:Ch1-T3	9	1451		519	7image.tif:0097-0152:Ch1-T3	9	897		519	4image.tif:0003-0029:Ch1-T3	9	404
522	5image.tif:0052-0049:Ch1-T3	9	843		520	7image.tif:0098-0153:Ch1-T3	9	512		520	4image.tif:0004-0031:Ch1-T3	9	268
523	5image.tif:0053-0049:Ch1-T3	9	4246		521	7image.tif:0099-0153:Ch1-T3	9	411		521	4image.tif:0005-0034:Ch1-T3	9	451
524	5image.tif:0054-0049:Ch1-T3	9	2306		522	7image.tif:0100-0154:Ch1-T3	9	831		522	4image.tif:0006-0035:Ch1-T3	9	76
525	5image.tif:0055-0051:Ch1-T3	9	770		523	7image.tif:0101-0155:Ch1-T3	9	1216		523	4image.tif:0007-0040:Ch1-T3	9	2803
526	5image.tif:0056-0052:Ch1-T3	9	1199		524	7image.tif:0102-0156:Ch1-T3	9	903		524	4image.tif:0008-0040:Ch1-T3	9	1499
527	5image.tif:0057-0052:Ch1-T3	9	1078		525	7image.tif:0103-0156:Ch1-T3	9	434		525	4image.tif:0009-0041:Ch1-T3	9	194
528	5image.tif:0058-0054:Ch1-T3	9	929		526	7image.tif:0104-0157:Ch1-T3	9	522		526	4image.tif:0010-0043:Ch1-T3	9	455
529	5image.tif:0059-0056:Ch1-T3	9	1939		527	7image.tif:0105-0159:Ch1-T3	9	593		527	4image.tif:0011-0043:Ch1-T3	9	654
530	5image.tif:0060-0058:Ch1-T3	9	1150		528	7image.tif:0106-0160:Ch1-T3	9	827		528	4image.tif:0012-0047:Ch1-T3	9	1520
531	5image.tif:0061-0062:Ch1-T3	9	590		529	7image.tif:0107-0160:Ch1-T3	9	334		529	4image.tif:0013-0047:Ch1-T3	9	693
532	5image.tif:0062-0063:Ch1-T3	9	800		530	7image.tif:0108-0162:Ch1-T3	9	749		530	4image.tif:0014-0048:Ch1-T3	9	238
533	5image.tif:0063-0063:Ch1-T3	9	1927		531	7image.tif:0109-0165:Ch1-T3	9	1083		531	4image.tif:0015-0049:Ch1-T3	9	659
534	5image.tif:0064-0064:Ch1-T3	9	2603		532	7image.tif:0110-0168:Ch1-T3	9	700		532	4image.tif:0016-0053:Ch1-T3	9	1896
535	5image.tif:0065-0064:Ch1-T3	9	1019		533	7image.tif:0111-0169:Ch1-T3	9	1161		533	4image.tif:0017-0053:Ch1-T3	9	2363
536	5image.tif:0066-0065:Ch1-T3	9	1740		534	7image.tif:0112-0169:Ch1-T3	9	526		534	4image.tif:0018-0054:Ch1-T3	9	192
537	5image.tif:0067-0065:Ch1-T3	9	1846		535	7image.tif:0113-0170:Ch1-T3	9	260		535	4image.tif:0019-0055:Ch1-T3	9	188
538	5image.tif:0068-0069:Ch1-T3	9	702		536	7image.tif:0114-0171:Ch1-T3	9	511		536	4image.tif:0020-0057:Ch1-T3	9	1206
539	5image.tif:0069-0070:Ch1-T3	9	842		537	7image.tif:0115-0171:Ch1-T3	9	771		537	4image.tif:0021-0059:Ch1-T3	9	912
540	5image.tif:0070-0071:Ch1-T3	9	1045		538	7image.tif:0116-0173:Ch1-T3	9	408		538	4image.tif:0022-0060:Ch1-T3	9	1187
541	5image.tif:0071-0071:Ch1-T3	9	2247		539	7image.tif:0117-0174:Ch1-T3	9	700		539	4image.tif:0023-0061:Ch1-T3	9	871
542	5image.tif:0072-0071:Ch1-T3	9	1379		540	7image.tif:0118-0175:Ch1-T3	9	385		540	4image.tif:0024-0064:Ch1-T3	9	180
543	5image.tif:0073-0072:Ch1-T3	9	1207		541	7image.tif:0119-0175:Ch1-T3	9	1043		541	4image.tif:0025-0066:Ch1-T3	9	79
544	5image.tif:0074-0073:Ch1-T3	9	1305		542	7image.tif:0120-0175:Ch1-T3	9	267		542	4image.tif:0026-0067:Ch1-T3	9	2506
545	5image.tif:0075-0076:Ch1-T3	9	1667		543	7image.tif:0121-0178:Ch1-T3	9	448		543	4image.tif:0027-0067:Ch1-T3	9	4206
546	5image.tif:0076-0076:Ch1-T3	9	1164		544	7image.tif:0122-0178:Ch1-T3	9	915		544	4image.tif:0028-0072:Ch1-T3	9	1302
547	5image.tif:0077-0077:Ch1-T3	9	1140		545	7image.tif:0123-0178:Ch1-T3	9	1041		545	4image.tif:0029-0075:Ch1-T3	9	548
548	5image.tif:0078-0079:Ch1-T3	9	3102		546	7image.tif:0124-0179:Ch1-T3	9	1248		546	4image.tif:0030-0076:Ch1-T3	9	1788
549	5image.tif:0079-0085:Ch1-T3	9	1367		547	7image.tif:0125-0181:Ch1-T3	9	910		547	4image.tif:0031-0076:Ch1-T3	9	1470
550	5image.tif:0080-0087:Ch1-T3	9	725		548	7image.tif:0126-0182:Ch1-T3	9	551		548	4image.tif:0032-0076:Ch1-T3	9	350
551	5image.tif:0081-0089:Ch1-T3	9	1543		549	7image.tif:0127-0183:Ch1-T3	9	663		549	4image.tif:0033-0076:Ch1-T3	9	289
552	5image.tif:0082-0090:Ch1-T3	9	1286		550	7image.tif:0128-0183:Ch1-T3	9	771		550	4image.tif:0034-0077:Ch1-T3	9	161
553	5image.tif:0083-0092:Ch1-T3	9	1743		551	7image.tif:0129-0184:Ch1-T3	9	467		551	4image.tif:0035-0079:Ch1-T3	9	2108
554	5image.tif:0084-0094:Ch1-T3	9	2208		552	7image.tif:0130-0186:Ch1-T3	9	900		552	4image.tif:0036-0080:Ch1-T3	9	192
555	5image.tif:0085-0096:Ch1-T3	9	992		553	7image.tif:0131-0187:Ch1-T3	9	555		553	4image.tif:0037-0081:Ch1-T3	9	595
556	5image.tif:0086-0100:Ch1-T3	9	994		554	7image.tif:0132-0190:Ch1-T3	9	455		554	4image.tif:0038-0082:Ch1-T3	9	1818
557	5image.tif:0087-0101:Ch1-T3	9	2072		555	7image.tif:0133-0190:Ch1-T3	9	763		555	4image.tif:0039-0085:Ch1-T3	9	1057
558	5image.tif:0088-0102:Ch1-T3	9	1066		556	7image.tif:0134-0191:Ch1-T3	9	307		556	4image.tif:0040-0088:Ch1-T3	9	79
559	5image.tif:0089-0103:Ch1-T3	9	1327		557	7image.tif:0135-0191:Ch1-T3	9	2048		557	4image.tif:0041-0088:Ch1-T3	9	225
560	5image.tif:0090-0105:Ch1-T3	9	2066		558	7image.tif:0136-0193:Ch1-T3	9	994		558	4image.tif:0042-0088:Ch1-T3	9	338
561	5image.tif:0091-0106:Ch1-T3	9	3395		559	7image.tif:0137-0193:Ch1-T3	9	1002		559	4image.tif:0043-0090:Ch1-T3	9	485
562	5image.tif:0092-0108:Ch1-T3	9	838		560	7image.tif:0138-0196:Ch1-T3	9	374		560	4image.tif:0044-0090:Ch1-T3	9	42
563	5image.tif:0093-0110:Ch1-T3	9	2734		561	7image.tif:0139-0196:Ch1-T3	9	333		561	4image.tif:0045-0090:Ch1-T3	9	180
564	5image.tif:0094-0110:Ch1-T3	9	978		562	7image.tif:0140-0196:Ch1-T3	9	455		562	4image.tif:0046-0091:Ch1-T3	9	1532
565	5image.tif:0095-0112:Ch1-T3	9	1796		563	7image.tif:0141-0197:Ch1-T3	9	836		563	4image.tif:0047-0097:Ch1-T3	9	1790
566	5image.tif:0096-0115:Ch1-T3	9	4313		564	8image.tif:0001-0008:Ch1-T3	9	987		564	4image.tif:0048-0098:Ch1-T3	9	1371
567	5image.tif:0097-0117:Ch1-T3	9	2453		565	8image.tif:0002-0012:Ch1-T3	9	605		565	4image.tif:0049-0098:Ch1-T3	9	867
568	5image.tif:0098-0117:Ch1-T3	9	3240		566	8image.tif:0003-0013:Ch1-T3	9	2403		566	4image.tif:0050-0100:Ch1-T3	9	1640
569	5image.tif:0099-0120:Ch1-T3	9	1078		567	8image.tif:0004-0017:Ch1-T3	9	1733		567	4image.tif:0051-0100:Ch1-T3	9	854
570	5image.tif:0100-0126:Ch1-T3	9	1912		568	8image.tif:0005-0018:Ch1-T3	9	396		568	4image.tif:0052-0104:Ch1-T3	9	166
571	5image.tif:0101-0127:Ch1-T3	9	1145		569	8image.tif:0006-0022:Ch1-T3	9	1178		569	4image.tif:0053-0106:Ch1-T3	9	109
572	5image.tif:0102-0131:Ch1-T3	9	2445		570	8image.tif:0007-0023:Ch1-T3	9	1243		570	4image.tif:0054-0106:Ch1-T3	9	513
573	5image.tif:0103-0135:Ch1-T3	9	2265		571	8image.tif:0008-0025:Ch1-T3	9	837		571	4image.tif:0055-0110:Ch1-T3	9	885
574	5image.tif:0104-0136:Ch1-T3	9	3522		572	8image.tif:0009-0025:Ch1-T3	9	965		572	4image.tif:0056-0111:Ch1-T3	9	586
575	5image.tif:0105-0146:Ch1-T3	9	2231		573	8image.tif:0010-0026:Ch1-T3	9	1434		573	4image.tif:0057-0111:Ch1-T3	9	95
576	5image.tif:0106-0147:Ch1-T3	9	4691		574	8image.tif:0011-0030:Ch1-T3	9	1371		574	4image.tif:0058-0111:Ch1-T3	9	3057
577	5image.tif:0107-0152:Ch1-T3	9	3915		575	8image.tif:0012-0033:Ch1-T3	9	1068		575	4image.tif:0059-0111:Ch1-T3	9	706
578	5image.tif:0108-0161:Ch1-T3	9	4791		576	8image.tif:0013-0033:Ch1-T3	9	404		576	4image.tif:0060-0113:Ch1-T3	9	429
579	5image.tif:0109-0161:Ch1-T3	9	3689		577	8image.tif:0014-0036:Ch1-T3	9	1731		577	4image.tif:0061-0117:Ch1-T3	9	643
580	5image.tif:0110-0186:Ch1-T3	9	1523		578	8image.tif:0015-0037:Ch1-T3	9	1876		578	4image.tif:0062-0118:Ch1-T3	9	973
581	5image.tif:0111-0188:Ch1-T3	9	3915		579	8image.tif:0016-0040:Ch1-T3	9	1078		579	4image.tif:0063-0120:Ch1-T3	9	262
582	5image.tif:0112-0196:Ch1-T3	9	10124		580	8image.tif:0017-0041:Ch1-T3	9	585		580	4image.tif:0064-0123:Ch1-T3	9	1495
583	6image.tif:0001-0005:Ch1-T3	9	3379		581	8image.tif:0018-0044:Ch1-T3	9	831		581	4image.tif:0065-0126:Ch1-T3	9	70
584	6image.tif:0002-0007:Ch1-T3	9	2593		582	8image.tif:0019-0045:Ch1-T3	9	809		582	4image.tif:0066-0128:Ch1-T3	9	477
585	6image.tif:0003-0009:Ch1-T3	9	3505		583	8image.tif:0020-0046:Ch1-T3	9	1078		583	4image.tif:0067-0129:Ch1-T3	9	823
586	6image.tif:0004-0014:Ch1-T3	9	453		584	8image.tif:0021-0047:Ch1-T3	9	831		584	4image.tif:0068-0133:Ch1-T3	9	133
587	6image.tif:0005-0016:Ch1-T3	9	5241		585	8image.tif:0022-0048:Ch1-T3	9	601		585	4image.tif:0069-0134:Ch1-T3	9	132
588	6image.tif:0006-0016:Ch1-T3	9	8156		586	8image.tif:0023-0048:Ch1-T3	9	1000		586	4image.tif:0070-0136:Ch1-T3	9	728
589	6image.tif:0007-0025:Ch1-T3	9	3534		587	8image.tif:0024-0054:Ch1-T3	9	1390		587	4image.tif:0071-0138:Ch1-T3	9	961
590	6image.tif:0008-0026:Ch1-T3	9	3490		588	8image.tif:0025-0055:Ch1-T3	9	466		588	4image.tif:0072-0138:Ch1-T3	9	121
591	6image.tif:0009-0030:Ch1-T3	9	7488		589	8image.tif:0026-0055:Ch1-T3	9	824		589	4image.tif:0073-0139:Ch1-T3	9	207
592	6image.tif:0010-0030:Ch1-T3	9	3262		590	8image.tif:0027-0056:Ch1-T3	9	1004		590	4image.tif:0074-0140:Ch1-T3	9	466
593	6image.tif:0011-0034:Ch1-T3	9	2661		591	8image.tif:0028-0056:Ch1-T3	9	381		591	4image.tif:0075-0142:Ch1-T3	9	1470
594	6image.tif:0012-0036:Ch1-T3	9	6949		592	8image.tif:0029-0059:Ch1-T3	9	1642		592	4image.tif:0076-0142:Ch1-T3	9	76
595	6image.tif:0013-0043:Ch1-T3	9	2965		593	8image.tif:0030-0063:Ch1-T3	9	1292		593	4image.tif:0077-0142:Ch1-T3	9	425
596	6image.tif:0014-0053:Ch1-T3	9	2220		594	8image.tif:0031-0063:Ch1-T3	9	146		594	4image.tif:0078-0143:Ch1-T3	9	792
597	6image.tif:0015-0057:Ch1-T3	9	2083		595	8image.tif:0032-0065:Ch1-T3	9	1374		595	4image.tif:0079-0144:Ch1-T3	9	46
598	6image.tif:0016-0058:Ch1-T3	9	3266		596	8image.tif:0033-0067:Ch1-T3	9	520		596	4image.tif:0080-0146:Ch1-T3	9	532
599	6image.tif:0017-0062:Ch1-T3	9	1716		597	8image.tif:0034-0067:Ch1-T3	9	902		597	4image.tif:0081-0147:Ch1-T3	9	286
600	6image.tif:0018-0064:Ch1-T3	9	3617		598	8image.tif:0035-0067:Ch1-T3	9	139		598	4image.tif:0082-0149:Ch1-T3	9	135
601	6image.tif:0019-0069:Ch1-T3	9	3339		599	8image.tif:0036-0067:Ch1-T3	9	769		599	4image.tif:0083-0149:Ch1-T3	9	5616
602	6image.tif:0020-0074:Ch1-T3	9	2327		600	8image.tif:0037-0071:Ch1-T3	9	1373		600	4image.tif:0084-0152:Ch1-T3	9	60
603	6image.tif:0021-0075:Ch1-T3	9	1751		601	8image.tif:0038-0071:Ch1-T3	9	1614		601	4image.tif:0085-0152:Ch1-T3	9	711
604	6image.tif:0022-0077:Ch1-T3	9	2514		602	8image.tif:0039-0074:Ch1-T3	9	276		602	4image.tif:0086-0157:Ch1-T3	9	822
605	6image.tif:0023-0078:Ch1-T3	9	3546		603	8image.tif:0040-0075:Ch1-T3	9	269		603	4image.tif:0087-0158:Ch1-T3	9	1523
606	6image.tif:0024-0078:Ch1-T3	9	7705		604	8image.tif:0041-0076:Ch1-T3	9	665		604	4image.tif:0088-0159:Ch1-T3	9	131
607	6image.tif:0025-0080:Ch1-T3	9	3070		605	8image.tif:0042-0080:Ch1-T3	9	2324		605	4image.tif:0089-0160:Ch1-T3	9	1206
608	6image.tif:0026-0082:Ch1-T3	9	4401		606	8image.tif:0043-0080:Ch1-T3	9	1121		606	4image.tif:0090-0161:Ch1-T3	9	1412
609	6image.tif:0027-0098:Ch1-T3	9	15926		607	8image.tif:0044-0081:Ch1-T3	9	296		607	4image.tif:0091-0161:Ch1-T3	9	252
610	6image.tif:0028-0098:Ch1-T3	9	1499		608	8image.tif:0045-0082:Ch1-T3	9	270		608	4image.tif:0092-0163:Ch1-T3	9	83
611	6image.tif:0029-0100:Ch1-T3	9	4545		609	8image.tif:0046-0085:Ch1-T3	9	559		609	4image.tif:0093-0164:Ch1-T3	9	327
612	6image.tif:0030-0103:Ch1-T3	9	4582		610	8image.tif:0047-0090:Ch1-T3	9	1127		610	4image.tif:0094-0164:Ch1-T3	9	609
613	6image.tif:0031-0104:Ch1-T3	9	9865		611	8image.tif:0048-0093:Ch1-T3	9	254		611	4image.tif:0095-0167:Ch1-T3	9	714
614	6image.tif:0032-0106:Ch1-T3	9	10576		612	8image.tif:0049-0093:Ch1-T3	9	1097		612	4image.tif:0096-0168:Ch1-T3	9	212
615	6image.tif:0033-0109:Ch1-T3	9	2642		613	8image.tif:0050-0095:Ch1-T3	9	1420		613	4image.tif:0097-0168:Ch1-T3	9	2749
616	6image.tif:0034-0112:Ch1-T3	9	7581		614	8image.tif:0051-0097:Ch1-T3	9	688		614	4image.tif:0098-0169:Ch1-T3	9	276
617	6image.tif:0035-0112:Ch1-T3	9	9513		615	8image.tif:0052-0099:Ch1-T3	9	756		615	4image.tif:0099-0169:Ch1-T3	9	694
618	6image.tif:0036-0116:Ch1-T3	9	2657		616	8image.tif:0053-0100:Ch1-T3	9	1600		616	4image.tif:0100-0169:Ch1-T3	9	103
619	6image.tif:0037-0121:Ch1-T3	9	5499		617	8image.tif:0054-0107:Ch1-T3	9	252		617	4image.tif:0101-0173:Ch1-T3	9	624
620	6image.tif:0038-0127:Ch1-T3	9	3560		618	8image.tif:0055-0107:Ch1-T3	9	286		618	4image.tif:0102-0174:Ch1-T3	9	355
621	6image.tif:0039-0128:Ch1-T3	9	2975		619	8image.tif:0056-0109:Ch1-T3	9	562		619	4image.tif:0103-0174:Ch1-T3	9	46
622	6image.tif:0040-0128:Ch1-T3	9	2330		620	8image.tif:0057-0110:Ch1-T3	9	497		620	4image.tif:0104-0175:Ch1-T3	9	5407
623	6image.tif:0041-0131:Ch1-T3	9	2976		621	8image.tif:0058-0112:Ch1-T3	9	696		621	4image.tif:0105-0175:Ch1-T3	9	676
624	6image.tif:0042-0135:Ch1-T3	9	1606		622	8image.tif:0059-0114:Ch1-T3	9	429		622	4image.tif:0106-0176:Ch1-T3	9	41
625	6image.tif:0043-0137:Ch1-T3	9	2285		623	8image.tif:0060-0117:Ch1-T3	18	625		623	4image.tif:0107-0177:Ch1-T3	9	123
626	6image.tif:0044-0138:Ch1-T3	9	1646		624	8image.tif:0061-0117:Ch1-T3	9	1236		624	4image.tif:0108-0177:Ch1-T3	9	685
627	6image.tif:0045-0138:Ch1-T3	9	5251		625	8image.tif:0062-0120:Ch1-T3	9	252		625	4image.tif:0109-0181:Ch1-T3	9	167
628	6image.tif:0046-0140:Ch1-T3	9	3366		626	8image.tif:0063-0121:Ch1-T3	9	640		626	4image.tif:0110-0181:Ch1-T3	9	152
629	6image.tif:0047-0146:Ch1-T3	9	2472		627	8image.tif:0064-0122:Ch1-T3	9	467		627	4image.tif:0111-0182:Ch1-T3	9	3558
630	6image.tif:0048-0148:Ch1-T3	9	1998		628	8image.tif:0065-0125:Ch1-T3	9	1033		628	4image.tif:0112-0183:Ch1-T3	9	108
631	6image.tif:0049-0149:Ch1-T3	9	2312		629	8image.tif:0066-0125:Ch1-T3	9	1133		629	4image.tif:0113-0184:Ch1-T3	9	304
632	6image.tif:0050-0149:Ch1-T3	9	1412		630	8image.tif:0067-0125:Ch1-T3	9	1433		630	4image.tif:0114-0184:Ch1-T3	9	381
633	6image.tif:0051-0151:Ch1-T3	9	3553		631	8image.tif:0068-0125:Ch1-T3	9	578		631	4image.tif:0115-0184:Ch1-T3	9	2689
634	6image.tif:0052-0153:Ch1-T3	9	2071		632	8image.tif:0069-0128:Ch1-T3	9	394		632	4image.tif:0116-0186:Ch1-T3	9	790
635	6image.tif:0053-0153:Ch1-T3	9	2476		633	8image.tif:0070-0129:Ch1-T3	9	908		633	4image.tif:0117-0186:Ch1-T3	9	247
636	6image.tif:0054-0154:Ch1-T3	9	2865		634	8image.tif:0071-0130:Ch1-T3	9	1410		634	4image.tif:0118-0187:Ch1-T3	9	587
637	6image.tif:0055-0156:Ch1-T3	9	2425		635	8image.tif:0072-0131:Ch1-T3	9	618		635	4image.tif:0119-0188:Ch1-T3	9	256
638	6image.tif:0056-0157:Ch1-T3	9	2676		636	8image.tif:0073-0131:Ch1-T3	9	724		636	4image.tif:0120-0188:Ch1-T3	9	400
639	6image.tif:0057-0159:Ch1-T3	9	3139		637	8image.tif:0074-0132:Ch1-T3	9	180		637	4image.tif:0121-0189:Ch1-T3	9	331
640	6image.tif:0058-0159:Ch1-T3	9	2692		638	8image.tif:0075-0134:Ch1-T3	9	440		638	4image.tif:0122-0190:Ch1-T3	9	274
641	6image.tif:0059-0162:Ch1-T3	9	3186		639	8image.tif:0076-0135:Ch1-T3	9	222		639	4image.tif:0123-0190:Ch1-T3	9	423
642	6image.tif:0060-0164:Ch1-T3	9	2471		640	8image.tif:0077-0136:Ch1-T3	9	167		640	4image.tif:0124-0192:Ch1-T3	9	309
643	6image.tif:0061-0168:Ch1-T3	9	2294		641	8image.tif:0078-0139:Ch1-T3	18	951		641	4image.tif:0125-0194:Ch1-T3	9	355
644	6image.tif:0062-0169:Ch1-T3	9	2410		642	8image.tif:0079-0141:Ch1-T3	9	915		642	4image.tif:0126-0195:Ch1-T3	9	627
645	6image.tif:0063-0170:Ch1-T3	9	1935		643	8image.tif:0080-0143:Ch1-T3	9	568		643	4image.tif:0127-0201:Ch1-T3	9	645
646	6image.tif:0064-0173:Ch1-T3	9	1732		644	8image.tif:0081-0146:Ch1-T3	9	902		644	4image.tif:0128-0202:Ch1-T3	9	397
647	6image.tif:0065-0175:Ch1-T3	9	2206		645	8image.tif:0082-0149:Ch1-T3	9	371		645	4image.tif:0129-0202:Ch1-T3	9	372
648	6image.tif:0066-0175:Ch1-T3	9	2827		646	8image.tif:0083-0149:Ch1-T3	9	547		646	4image.tif:0130-0203:Ch1-T3	9	133
649	6image.tif:0067-0176:Ch1-T3	9	2880		647	8image.tif:0084-0150:Ch1-T3	9	919		647	4image.tif:0131-0203:Ch1-T3	9	270
650	6image.tif:0068-0178:Ch1-T3	9	2328		648	8image.tif:0085-0151:Ch1-T3	9	649		648	4image.tif:0132-0204:Ch1-T3	9	462
651	6image.tif:0069-0178:Ch1-T3	9	4821		649	8image.tif:0086-0151:Ch1-T3	9	168		649	4image.tif:0133-0204:Ch1-T3	9	122
652	6image.tif:0070-0179:Ch1-T3	9	3686		650	8image.tif:0087-0153:Ch1-T3	9	2237		650	4image.tif:0134-0206:Ch1-T3	9	803
653	6image.tif:0071-0182:Ch1-T3	9	3428		651	8image.tif:0088-0155:Ch1-T3	9	985		651	4image.tif:0135-0206:Ch1-T3	9	846
654	6image.tif:0072-0184:Ch1-T3	9	2519		652	8image.tif:0089-0155:Ch1-T3	9	763		652	4image.tif:0136-0206:Ch1-T3	9	42
655	6image.tif:0073-0185:Ch1-T3	9	4108		653	8image.tif:0090-0155:Ch1-T3	9	222		653	4image.tif:0137-0207:Ch1-T3	9	759
656	6image.tif:0074-0185:Ch1-T3	9	2481		654	8image.tif:0091-0155:Ch1-T3	9	780		654	4image.tif:0138-0209:Ch1-T3	9	524
657	6image.tif:0075-0186:Ch1-T3	9	1460		655	8image.tif:0092-0161:Ch1-T3	9	1499		655	5image.tif:0001-0002:Ch1-T3	9	519
658	6image.tif:0076-0190:Ch1-T3	9	1357		656	8image.tif:0093-0161:Ch1-T3	9	1225		656	5image.tif:0002-0003:Ch1-T3	9	335
659	6image.tif:0077-0192:Ch1-T3	9	2344		657	8image.tif:0094-0161:Ch1-T3	9	535		657	5image.tif:0003-0003:Ch1-T3	9	450
660	6image.tif:0078-0193:Ch1-T3	9	1824		658	8image.tif:0095-0162:Ch1-T3	9	817		658	5image.tif:0004-0004:Ch1-T3	9	517
661	6image.tif:0079-0194:Ch1-T3	9	1184		659	8image.tif:0096-0163:Ch1-T3	9	576		659	5image.tif:0005-0004:Ch1-T3	9	217
662	6image.tif:0080-0195:Ch1-T3	9	2884		660	8image.tif:0097-0165:Ch1-T3	9	1374		660	5image.tif:0006-0006:Ch1-T3	9	354
663	6image.tif:0081-0195:Ch1-T3	9	1709		661	8image.tif:0098-0165:Ch1-T3	9	492		661	5image.tif:0007-0006:Ch1-T3	9	1835
664	6image.tif:0082-0196:Ch1-T3	9	2839		662	8image.tif:0099-0166:Ch1-T3	9	1034		662	5image.tif:0008-0009:Ch1-T3	9	259
665	6image.tif:0083-0196:Ch1-T3	9	2851		663	8image.tif:0100-0166:Ch1-T3	9	660		663	5image.tif:0009-0011:Ch1-T3	9	296
666	7image.tif:0001-0007:Ch1-T3	9	1523		664	8image.tif:0101-0168:Ch1-T3	9	874		664	5image.tif:0010-0011:Ch1-T3	9	192
667	7image.tif:0002-0017:Ch1-T3	9	10124		665	8image.tif:0102-0168:Ch1-T3	9	393		665	5image.tif:0011-0012:Ch1-T3	9	258
668	7image.tif:0003-0022:Ch1-T3	9	2493		666	8image.tif:0103-0169:Ch1-T3	9	322		666	5image.tif:0012-0013:Ch1-T3	9	113
669	7image.tif:0004-0026:Ch1-T3	9	2880		667	8image.tif:0104-0169:Ch1-T3	9	240		667	5image.tif:0013-0013:Ch1-T3	9	386
670	7image.tif:0005-0033:Ch1-T3	9	2693		668	8image.tif:0105-0170:Ch1-T3	9	955		668	5image.tif:0014-0013:Ch1-T3	9	64
671	7image.tif:0006-0033:Ch1-T3	9	5037		669	8image.tif:0106-0170:Ch1-T3	9	207		669	5image.tif:0015-0014:Ch1-T3	9	420
672	7image.tif:0007-0038:Ch1-T3	9	991		670	8image.tif:0107-0170:Ch1-T3	9	1180		670	5image.tif:0016-0016:Ch1-T3	9	107
673	7image.tif:0008-0041:Ch1-T3	9	1335		671	8image.tif:0108-0173:Ch1-T3	9	1152		671	5image.tif:0017-0018:Ch1-T3	9	331
674	7image.tif:0009-0044:Ch1-T3	9	3319		672	8image.tif:0109-0174:Ch1-T3	9	480		672	5image.tif:0018-0018:Ch1-T3	9	306
675	7image.tif:0010-0046:Ch1-T3	9	3891		673	8image.tif:0110-0174:Ch1-T3	9	504		673	5image.tif:0019-0018:Ch1-T3	9	1076
676	7image.tif:0011-0047:Ch1-T3	9	2002		674	8image.tif:0111-0176:Ch1-T3	9	311		674	5image.tif:0020-0021:Ch1-T3	9	344
677	7image.tif:0012-0047:Ch1-T3	9	7284		675	8image.tif:0112-0176:Ch1-T3	9	923		675	5image.tif:0021-0021:Ch1-T3	9	632
678	7image.tif:0013-0050:Ch1-T3	9	2558		676	8image.tif:0113-0179:Ch1-T3	9	1185		676	5image.tif:0022-0023:Ch1-T3	9	1641
679	7image.tif:0014-0052:Ch1-T3	9	1931		677	8image.tif:0114-0179:Ch1-T3	9	1031		677	5image.tif:0023-0024:Ch1-T3	9	180
680	7image.tif:0015-0054:Ch1-T3	9	2409		678	8image.tif:0115-0179:Ch1-T3	9	796		678	5image.tif:0024-0025:Ch1-T3	9	404
681	7image.tif:0016-0055:Ch1-T3	9	6659		679	8image.tif:0116-0179:Ch1-T3	9	438		679	5image.tif:0025-0025:Ch1-T3	9	517
682	7image.tif:0017-0060:Ch1-T3	9	2689		680	8image.tif:0117-0180:Ch1-T3	9	276		680	5image.tif:0026-0026:Ch1-T3	9	430
683	7image.tif:0018-0063:Ch1-T3	9	2029		681	8image.tif:0118-0183:Ch1-T3	9	438		681	5image.tif:0027-0028:Ch1-T3	9	248
684	7image.tif:0019-0064:Ch1-T3	9	2039		682	8image.tif:0119-0184:Ch1-T3	9	584		682	5image.tif:0028-0030:Ch1-T3	9	61
685	7image.tif:0020-0065:Ch1-T3	9	2227		683	8image.tif:0120-0184:Ch1-T3	9	910		683	5image.tif:0029-0030:Ch1-T3	9	762
686	7image.tif:0021-0066:Ch1-T3	9	1282		684	8image.tif:0121-0187:Ch1-T3	9	508		684	5image.tif:0030-0030:Ch1-T3	9	402
687	7image.tif:0022-0066:Ch1-T3	9	2357		685	8image.tif:0122-0188:Ch1-T3	9	649		685	5image.tif:0031-0031:Ch1-T3	9	1458
688	7image.tif:0023-0066:Ch1-T3	9	2958		686	8image.tif:0123-0188:Ch1-T3	9	937		686	5image.tif:0032-0032:Ch1-T3	9	267
689	7image.tif:0024-0067:Ch1-T3	9	1853		687	8image.tif:0124-0189:Ch1-T3	9	443		687	5image.tif:0033-0033:Ch1-T3	9	197
690	7image.tif:0025-0069:Ch1-T3	9	4139		688	8image.tif:0125-0189:Ch1-T3	9	172		688	5image.tif:0034-0033:Ch1-T3	9	487
691	7image.tif:0026-0070:Ch1-T3	9	1459		689	8image.tif:0126-0189:Ch1-T3	9	747		689	5image.tif:0035-0037:Ch1-T3	9	394
692	7image.tif:0027-0071:Ch1-T3	9	2634		690	8image.tif:0127-0190:Ch1-T3	9	959		690	5image.tif:0036-0037:Ch1-T3	9	527
693	7image.tif:0028-0072:Ch1-T3	9	1040		691	8image.tif:0128-0194:Ch1-T3	9	1407		691	5image.tif:0037-0037:Ch1-T3	9	420
694	7image.tif:0029-0074:Ch1-T3	9	2327		692	8image.tif:0129-0195:Ch1-T3	9	861		692	5image.tif:0038-0038:Ch1-T3	9	138
695	7image.tif:0030-0074:Ch1-T3	9	1679		693	8image.tif:0130-0195:Ch1-T3	9	1086		693	5image.tif:0039-0042:Ch1-T3	9	121
696	7image.tif:0031-0075:Ch1-T3	9	749		694	8image.tif:0131-0196:Ch1-T3	9	537		694	5image.tif:0040-0044:Ch1-T3	9	241
697	7image.tif:0032-0078:Ch1-T3	9	1964		695	8image.tif:0132-0197:Ch1-T3	9	308		695	5image.tif:0041-0046:Ch1-T3	9	395
698	7image.tif:0033-0079:Ch1-T3	9	1747		696	9image.tif:0001-0003:Ch1-T3	9	680		696	5image.tif:0042-0046:Ch1-T3	9	270
699	7image.tif:0034-0081:Ch1-T3	9	2325		697	9image.tif:0002-0003:Ch1-T3	9	1450		697	5image.tif:0043-0048:Ch1-T3	9	887
700	7image.tif:0035-0081:Ch1-T3	9	2976		698	9image.tif:0003-0010:Ch1-T3	9	1336		698	5image.tif:0044-0052:Ch1-T3	9	103
701	7image.tif:0036-0082:Ch1-T3	9	1655		699	9image.tif:0004-0011:Ch1-T3	9	287		699	5image.tif:0045-0054:Ch1-T3	9	157
702	7image.tif:0037-0083:Ch1-T3	9	2376		700	9image.tif:0005-0012:Ch1-T3	9	5443		700	5image.tif:0046-0054:Ch1-T3	9	64
703	7image.tif:0038-0084:Ch1-T3	9	1653		701	9image.tif:0006-0014:Ch1-T3	9	1005		701	5image.tif:0047-0054:Ch1-T3	9	200
704	7image.tif:0039-0087:Ch1-T3	9	1084		702	9image.tif:0007-0014:Ch1-T3	9	913		702	5image.tif:0048-0058:Ch1-T3	9	223
705	7image.tif:0040-0089:Ch1-T3	9	1391		703	9image.tif:0008-0015:Ch1-T3	9	1036		703	5image.tif:0049-0061:Ch1-T3	9	374
706	7image.tif:0041-0089:Ch1-T3	9	2520		704	9image.tif:0009-0019:Ch1-T3	9	686		704	5image.tif:0050-0063:Ch1-T3	9	1126
707	7image.tif:0042-0092:Ch1-T3	9	4780		705	9image.tif:0010-0019:Ch1-T3	9	166		705	5image.tif:0051-0063:Ch1-T3	9	926
708	7image.tif:0043-0093:Ch1-T3	9	1178		706	9image.tif:0011-0019:Ch1-T3	9	1122		706	5image.tif:0052-0064:Ch1-T3	9	413
709	7image.tif:0044-0094:Ch1-T3	9	2659		707	9image.tif:0012-0019:Ch1-T3	9	386		707	5image.tif:0053-0066:Ch1-T3	9	45
710	7image.tif:0045-0094:Ch1-T3	9	2302		708	9image.tif:0013-0022:Ch1-T3	9	513		708	5image.tif:0054-0066:Ch1-T3	9	563
711	7image.tif:0046-0095:Ch1-T3	9	2134		709	9image.tif:0014-0024:Ch1-T3	9	646		709	5image.tif:0055-0068:Ch1-T3	9	7202
712	7image.tif:0047-0097:Ch1-T3	9	1361		710	9image.tif:0015-0024:Ch1-T3	9	307		710	5image.tif:0056-0068:Ch1-T3	9	628
713	7image.tif:0048-0098:Ch1-T3	9	1743		711	9image.tif:0016-0025:Ch1-T3	9	480		711	5image.tif:0057-0069:Ch1-T3	9	277
714	7image.tif:0049-0099:Ch1-T3	9	1885		712	9image.tif:0017-0025:Ch1-T3	9	450		712	5image.tif:0058-0072:Ch1-T3	9	545
715	7image.tif:0050-0101:Ch1-T3	9	2392		713	9image.tif:0018-0027:Ch1-T3	9	207		713	5image.tif:0059-0074:Ch1-T3	9	526
716	7image.tif:0051-0101:Ch1-T3	9	1756		714	9image.tif:0019-0027:Ch1-T3	9	5145		714	5image.tif:0060-0074:Ch1-T3	9	1995
717	7image.tif:0052-0102:Ch1-T3	18	2801		715	9image.tif:0020-0031:Ch1-T3	9	654		715	5image.tif:0061-0076:Ch1-T3	9	388
718	7image.tif:0053-0102:Ch1-T3	9	1745		716	9image.tif:0021-0031:Ch1-T3	9	497		716	5image.tif:0062-0076:Ch1-T3	9	233
719	7image.tif:0054-0105:Ch1-T3	9	1428		717	9image.tif:0022-0032:Ch1-T3	9	835		717	5image.tif:0063-0076:Ch1-T3	9	143
720	7image.tif:0055-0109:Ch1-T3	9	3100		718	9image.tif:0023-0032:Ch1-T3	9	981		718	5image.tif:0064-0079:Ch1-T3	9	589
721	7image.tif:0056-0110:Ch1-T3	9	3572		719	9image.tif:0024-0034:Ch1-T3	9	520		719	5image.tif:0065-0080:Ch1-T3	9	62
722	7image.tif:0057-0112:Ch1-T3	9	3053		720	9image.tif:0025-0034:Ch1-T3	9	441		720	5image.tif:0066-0082:Ch1-T3	9	204
723	7image.tif:0058-0113:Ch1-T3	9	1475		721	9image.tif:0026-0035:Ch1-T3	9	320		721	5image.tif:0067-0082:Ch1-T3	9	224
724	7image.tif:0059-0116:Ch1-T3	9	3939		722	9image.tif:0027-0035:Ch1-T3	9	1142		722	5image.tif:0068-0082:Ch1-T3	9	736
725	7image.tif:0060-0116:Ch1-T3	9	2306		723	9image.tif:0028-0038:Ch1-T3	9	271		723	5image.tif:0069-0082:Ch1-T3	9	970
726	7image.tif:0061-0120:Ch1-T3	9	2355		724	9image.tif:0029-0038:Ch1-T3	9	686		724	5image.tif:0070-0083:Ch1-T3	9	646
727	7image.tif:0062-0121:Ch1-T3	9	1384		725	9image.tif:0030-0039:Ch1-T3	9	1159		725	5image.tif:0071-0083:Ch1-T3	9	493
728	7image.tif:0063-0123:Ch1-T3	9	1588		726	9image.tif:0031-0039:Ch1-T3	9	17176		726	5image.tif:0072-0092:Ch1-T3	9	745
729	7image.tif:0064-0124:Ch1-T3	9	3328		727	9image.tif:0032-0041:Ch1-T3	9	1027		727	5image.tif:0073-0093:Ch1-T3	9	1119
730	7image.tif:0065-0124:Ch1-T3	9	2092		728	9image.tif:0033-0042:Ch1-T3	9	417		728	5image.tif:0074-0094:Ch1-T3	9	137
731	7image.tif:0066-0128:Ch1-T3	9	3112		729	9image.tif:0034-0043:Ch1-T3	9	844		729	5image.tif:0075-0099:Ch1-T3	9	192
732	7image.tif:0067-0131:Ch1-T3	9	2328		730	9image.tif:0035-0043:Ch1-T3	9	541		730	5image.tif:0076-0100:Ch1-T3	9	476
733	7image.tif:0068-0132:Ch1-T3	9	2960		731	9image.tif:0036-0044:Ch1-T3	9	279		731	5image.tif:0077-0101:Ch1-T3	9	1252
734	7image.tif:0069-0133:Ch1-T3	9	2219		732	9image.tif:0037-0045:Ch1-T3	9	88		732	5image.tif:0078-0101:Ch1-T3	9	307
735	7image.tif:0070-0134:Ch1-T3	9	1902		733	9image.tif:0038-0045:Ch1-T3	9	821		733	5image.tif:0079-0104:Ch1-T3	9	47
736	7image.tif:0071-0137:Ch1-T3	9	6322		734	9image.tif:0039-0048:Ch1-T3	9	1869		734	5image.tif:0080-0105:Ch1-T3	9	395
737	7image.tif:0072-0139:Ch1-T3	9	2781		735	9image.tif:0040-0051:Ch1-T3	9	1426		735	5image.tif:0081-0105:Ch1-T3	9	374
738	7image.tif:0073-0143:Ch1-T3	9	1815		736	9image.tif:0041-0051:Ch1-T3	9	1120		736	5image.tif:0082-0106:Ch1-T3	9	423
739	7image.tif:0074-0152:Ch1-T3	9	3327		737	9image.tif:0042-0051:Ch1-T3	9	333		737	5image.tif:0083-0106:Ch1-T3	9	394
740	7image.tif:0075-0153:Ch1-T3	9	1610		738	9image.tif:0043-0051:Ch1-T3	9	1388		738	5image.tif:0084-0107:Ch1-T3	9	51
741	7image.tif:0076-0155:Ch1-T3	9	2615		739	9image.tif:0044-0051:Ch1-T3	9	972		739	5image.tif:0085-0109:Ch1-T3	9	1715
742	7image.tif:0077-0158:Ch1-T3	9	1553		740	9image.tif:0045-0051:Ch1-T3	9	716		740	5image.tif:0086-0110:Ch1-T3	9	280
743	7image.tif:0078-0159:Ch1-T3	9	1285		741	9image.tif:0046-0052:Ch1-T3	9	793		741	5image.tif:0087-0112:Ch1-T3	9	328
744	7image.tif:0079-0160:Ch1-T3	9	2401		742	9image.tif:0047-0053:Ch1-T3	9	343		742	5image.tif:0088-0112:Ch1-T3	9	713
745	7image.tif:0080-0162:Ch1-T3	9	1586		743	9image.tif:0048-0053:Ch1-T3	9	556		743	5image.tif:0089-0118:Ch1-T3	9	331
746	7image.tif:0081-0163:Ch1-T3	9	1810		744	9image.tif:0049-0056:Ch1-T3	9	949		744	5image.tif:0090-0119:Ch1-T3	9	794
747	7image.tif:0082-0165:Ch1-T3	9	3187		745	9image.tif:0050-0059:Ch1-T3	9	1747		745	5image.tif:0091-0119:Ch1-T3	9	43
748	7image.tif:0083-0175:Ch1-T3	9	4047		746	9image.tif:0051-0059:Ch1-T3	9	417		746	5image.tif:0092-0121:Ch1-T3	9	1084
749	7image.tif:0084-0179:Ch1-T3	9	1940		747	9image.tif:0052-0059:Ch1-T3	9	543		747	5image.tif:0093-0122:Ch1-T3	9	627
750	7image.tif:0085-0181:Ch1-T3	9	1730		748	9image.tif:0053-0059:Ch1-T3	9	1469		748	5image.tif:0094-0124:Ch1-T3	9	4759
751	7image.tif:0086-0185:Ch1-T3	9	872		749	9image.tif:0054-0060:Ch1-T3	9	821		749	5image.tif:0095-0126:Ch1-T3	9	186
752	7image.tif:0087-0190:Ch1-T3	9	1736		750	9image.tif:0055-0061:Ch1-T3	9	728		750	5image.tif:0096-0129:Ch1-T3	9	549
753	7image.tif:0088-0192:Ch1-T3	9	1351		751	9image.tif:0056-0062:Ch1-T3	9	1198		751	5image.tif:0097-0136:Ch1-T3	9	1368
754	7image.tif:0089-0193:Ch1-T3	9	833		752	9image.tif:0057-0062:Ch1-T3	9	464		752	5image.tif:0098-0138:Ch1-T3	9	789
755	7image.tif:0090-0196:Ch1-T3	9	2208		753	9image.tif:0058-0062:Ch1-T3	9	842		753	5image.tif:0099-0138:Ch1-T3	9	433
756	7image.tif:0091-0196:Ch1-T3	9	1318		754	9image.tif:0059-0064:Ch1-T3	9	544		754	5image.tif:0100-0147:Ch1-T3	9	279
757	8image.tif:0001-0002:Ch1-T3	9	697		755	9image.tif:0060-0064:Ch1-T3	9	1419		755	5image.tif:0101-0147:Ch1-T3	9	40
758	8image.tif:0002-0005:Ch1-T3	9	1061		756	9image.tif:0061-0067:Ch1-T3	9	5341		756	5image.tif:0102-0160:Ch1-T3	9	579
759	8image.tif:0003-0005:Ch1-T3	9	1423		757	9image.tif:0062-0068:Ch1-T3	9	775		757	5image.tif:0103-0163:Ch1-T3	9	630
760	8image.tif:0004-0007:Ch1-T3	9	687		758	9image.tif:0063-0068:Ch1-T3	9	393		758	5image.tif:0104-0167:Ch1-T3	9	389
761	8image.tif:0005-0008:Ch1-T3	9	966		759	9image.tif:0064-0070:Ch1-T3	9	939		759	5image.tif:0105-0168:Ch1-T3	9	288
762	8image.tif:0006-0008:Ch1-T3	9	829		760	9image.tif:0065-0071:Ch1-T3	9	1921		760	5image.tif:0106-0172:Ch1-T3	9	453
763	8image.tif:0007-0010:Ch1-T3	9	2149		761	9image.tif:0066-0071:Ch1-T3	9	826		761	5image.tif:0107-0174:Ch1-T3	9	61
764	8image.tif:0008-0010:Ch1-T3	9	713		762	9image.tif:0067-0072:Ch1-T3	9	462		762	5image.tif:0108-0180:Ch1-T3	9	53
765	8image.tif:0009-0011:Ch1-T3	9	2267		763	9image.tif:0068-0072:Ch1-T3	9	582		763	5image.tif:0109-0183:Ch1-T3	9	460
766	8image.tif:0010-0011:Ch1-T3	9	332		764	9image.tif:0069-0074:Ch1-T3	9	968		764	5image.tif:0110-0186:Ch1-T3	9	46
767	8image.tif:0011-0011:Ch1-T3	9	1265		765	9image.tif:0070-0075:Ch1-T3	9	276		765	5image.tif:0111-0198:Ch1-T3	9	84
768	8image.tif:0012-0013:Ch1-T3	9	935		766	9image.tif:0071-0075:Ch1-T3	9	445		766	5image.tif:0112-0205:Ch1-T3	9	74
769	8image.tif:0013-0014:Ch1-T3	9	3567		767	9image.tif:0072-0076:Ch1-T3	9	1262		767	5image.tif:0113-0207:Ch1-T3	9	446
770	8image.tif:0014-0017:Ch1-T3	9	1007		768	9image.tif:0073-0077:Ch1-T3	9	1308		768	6image.tif:0001-0005:Ch1-T3	9	762
771	8image.tif:0015-0019:Ch1-T3	9	784		769	9image.tif:0074-0078:Ch1-T3	9	1177		769	6image.tif:0002-0006:Ch1-T3	9	421
772	8image.tif:0016-0019:Ch1-T3	9	476		770	9image.tif:0075-0079:Ch1-T3	9	308		770	6image.tif:0003-0006:Ch1-T3	9	2292
773	8image.tif:0017-0021:Ch1-T3	9	841		771	9image.tif:0076-0080:Ch1-T3	9	210		771	6image.tif:0004-0007:Ch1-T3	9	297
774	8image.tif:0018-0021:Ch1-T3	9	519		772	9image.tif:0077-0080:Ch1-T3	9	1280		772	6image.tif:0005-0007:Ch1-T3	9	1153
775	8image.tif:0019-0021:Ch1-T3	9	509		773	9image.tif:0078-0080:Ch1-T3	9	207		773	6image.tif:0006-0011:Ch1-T3	9	182
776	8image.tif:0020-0022:Ch1-T3	9	904		774	9image.tif:0079-0080:Ch1-T3	9	2911		774	6image.tif:0007-0012:Ch1-T3	9	419
777	8image.tif:0021-0022:Ch1-T3	9	889		775	9image.tif:0080-0081:Ch1-T3	9	1139		775	6image.tif:0008-0012:Ch1-T3	9	91
778	8image.tif:0022-0022:Ch1-T3	9	954		776	9image.tif:0081-0082:Ch1-T3	9	725		776	6image.tif:0009-0013:Ch1-T3	9	399
779	8image.tif:0023-0024:Ch1-T3	9	1383		777	9image.tif:0082-0082:Ch1-T3	9	238		777	6image.tif:0010-0013:Ch1-T3	9	1516
780	8image.tif:0024-0028:Ch1-T3	9	1463		778	9image.tif:0083-0084:Ch1-T3	9	446		778	6image.tif:0011-0019:Ch1-T3	9	329
781	8image.tif:0025-0028:Ch1-T3	9	397		779	9image.tif:0084-0084:Ch1-T3	9	220		779	6image.tif:0012-0022:Ch1-T3	9	194
782	8image.tif:0026-0031:Ch1-T3	9	2323		780	9image.tif:0085-0084:Ch1-T3	9	651		780	6image.tif:0013-0023:Ch1-T3	9	173
783	8image.tif:0027-0031:Ch1-T3	9	466		781	9image.tif:0086-0085:Ch1-T3	9	1159		781	6image.tif:0014-0023:Ch1-T3	9	304
784	8image.tif:0028-0031:Ch1-T3	9	986		782	9image.tif:0087-0086:Ch1-T3	9	510		782	6image.tif:0015-0024:Ch1-T3	9	255
785	8image.tif:0029-0032:Ch1-T3	9	1003		783	9image.tif:0088-0087:Ch1-T3	9	395		783	6image.tif:0016-0025:Ch1-T3	9	70
786	8image.tif:0030-0033:Ch1-T3	9	682		784	9image.tif:0089-0088:Ch1-T3	9	1191		784	6image.tif:0017-0026:Ch1-T3	9	307
787	8image.tif:0031-0034:Ch1-T3	9	451		785	9image.tif:0090-0089:Ch1-T3	9	2064		785	6image.tif:0018-0028:Ch1-T3	9	368
788	8image.tif:0032-0034:Ch1-T3	9	1565		786	9image.tif:0091-0093:Ch1-T3	9	1284		786	6image.tif:0019-0030:Ch1-T3	9	209
789	8image.tif:0033-0036:Ch1-T3	9	1944		787	9image.tif:0092-0093:Ch1-T3	9	3778		787	6image.tif:0020-0031:Ch1-T3	9	103
790	8image.tif:0034-0036:Ch1-T3	9	2027		788	9image.tif:0093-0093:Ch1-T3	9	236		788	6image.tif:0021-0033:Ch1-T3	9	1087
791	8image.tif:0035-0037:Ch1-T3	9	1612		789	9image.tif:0094-0094:Ch1-T3	9	975		789	6image.tif:0022-0034:Ch1-T3	9	136
792	8image.tif:0036-0038:Ch1-T3	9	679		790	9image.tif:0095-0095:Ch1-T3	9	694		790	6image.tif:0023-0035:Ch1-T3	9	97
793	8image.tif:0037-0041:Ch1-T3	9	275		791	9image.tif:0096-0095:Ch1-T3	9	187		791	6image.tif:0024-0035:Ch1-T3	9	188
794	8image.tif:0038-0043:Ch1-T3	9	593		792	9image.tif:0097-0095:Ch1-T3	9	1835		792	6image.tif:0025-0036:Ch1-T3	9	384
795	8image.tif:0039-0045:Ch1-T3	9	2679		793	9image.tif:0098-0095:Ch1-T3	9	1106		793	6image.tif:0026-0037:Ch1-T3	9	37
796	8image.tif:0040-0045:Ch1-T3	9	840		794	9image.tif:0099-0097:Ch1-T3	9	1074		794	6image.tif:0027-0039:Ch1-T3	9	43
797	8image.tif:0041-0048:Ch1-T3	18	1047		795	9image.tif:0100-0097:Ch1-T3	9	668		795	6image.tif:0028-0041:Ch1-T3	9	159
798	8image.tif:0042-0047:Ch1-T3	9	819		796	9image.tif:0101-0098:Ch1-T3	9	1131		796	6image.tif:0029-0041:Ch1-T3	9	168
799	8image.tif:0043-0047:Ch1-T3	9	1315		797	9image.tif:0102-0099:Ch1-T3	9	623		797	6image.tif:0030-0044:Ch1-T3	9	290
800	8image.tif:0044-0049:Ch1-T3	9	1168		798	9image.tif:0103-0099:Ch1-T3	9	216		798	6image.tif:0031-0046:Ch1-T3	9	131
801	8image.tif:0045-0050:Ch1-T3	9	453		799	9image.tif:0104-0099:Ch1-T3	9	716		799	6image.tif:0032-0048:Ch1-T3	9	498
802	8image.tif:0046-0051:Ch1-T3	9	465		800	9image.tif:0105-0100:Ch1-T3	9	791		800	6image.tif:0033-0049:Ch1-T3	9	478
803	8image.tif:0047-0053:Ch1-T3	9	1653		801	9image.tif:0106-0100:Ch1-T3	9	651		801	6image.tif:0034-0049:Ch1-T3	9	208
804	8image.tif:0048-0053:Ch1-T3	9	1189		802	9image.tif:0107-0101:Ch1-T3	9	603		802	6image.tif:0035-0050:Ch1-T3	9	82
805	8image.tif:0049-0056:Ch1-T3	9	642		803	9image.tif:0108-0102:Ch1-T3	9	169		803	6image.tif:0036-0050:Ch1-T3	9	763
806	8image.tif:0050-0057:Ch1-T3	9	694		804	9image.tif:0109-0102:Ch1-T3	9	1883		804	6image.tif:0037-0054:Ch1-T3	9	293
807	8image.tif:0051-0057:Ch1-T3	9	2452		805	9image.tif:0110-0103:Ch1-T3	9	1185		805	6image.tif:0038-0061:Ch1-T3	9	35
808	8image.tif:0052-0058:Ch1-T3	9	1118		806	9image.tif:0111-0103:Ch1-T3	9	798		806	6image.tif:0039-0064:Ch1-T3	9	446
809	8image.tif:0053-0059:Ch1-T3	9	303		807	9image.tif:0112-0105:Ch1-T3	9	736		807	6image.tif:0040-0065:Ch1-T3	9	234
810	8image.tif:0054-0060:Ch1-T3	9	698		808	9image.tif:0113-0108:Ch1-T3	9	327		808	6image.tif:0041-0070:Ch1-T3	9	2005
811	8image.tif:0055-0060:Ch1-T3	9	827		809	9image.tif:0114-0108:Ch1-T3	9	808		809	6image.tif:0042-0071:Ch1-T3	9	100
812	8image.tif:0056-0064:Ch1-T3	9	1108		810	9image.tif:0115-0109:Ch1-T3	9	293		810	6image.tif:0043-0073:Ch1-T3	9	247
813	8image.tif:0057-0065:Ch1-T3	9	1430		811	9image.tif:0116-0109:Ch1-T3	9	843		811	6image.tif:0044-0081:Ch1-T3	9	83
814	8image.tif:0058-0067:Ch1-T3	9	508		812	9image.tif:0117-0109:Ch1-T3	9	602		812	6image.tif:0045-0086:Ch1-T3	9	218
815	8image.tif:0059-0068:Ch1-T3	9	523		813	9image.tif:0118-0110:Ch1-T3	9	1029		813	6image.tif:0046-0095:Ch1-T3	9	104
816	8image.tif:0060-0069:Ch1-T3	9	2232		814	9image.tif:0119-0111:Ch1-T3	9	932		814	6image.tif:0047-0097:Ch1-T3	9	69
817	8image.tif:0061-0069:Ch1-T3	9	911		815	9image.tif:0120-0111:Ch1-T3	9	1255		815	6image.tif:0048-0099:Ch1-T3	9	227
818	8image.tif:0062-0071:Ch1-T3	9	1805		816	9image.tif:0121-0111:Ch1-T3	9	766		816	6image.tif:0049-0102:Ch1-T3	9	42
819	8image.tif:0063-0073:Ch1-T3	9	471		817	9image.tif:0122-0111:Ch1-T3	9	1067		817	6image.tif:0050-0112:Ch1-T3	9	163
820	8image.tif:0064-0076:Ch1-T3	9	547		818	9image.tif:0123-0112:Ch1-T3	9	744		818	6image.tif:0051-0116:Ch1-T3	9	557
821	8image.tif:0065-0079:Ch1-T3	9	2551		819	9image.tif:0124-0113:Ch1-T3	9	681		819	6image.tif:0052-0126:Ch1-T3	9	1430
822	8image.tif:0066-0082:Ch1-T3	9	429		820	9image.tif:0125-0113:Ch1-T3	9	1372		820	6image.tif:0053-0130:Ch1-T3	9	516
823	8image.tif:0067-0086:Ch1-T3	9	1175		821	9image.tif:0126-0115:Ch1-T3	9	736		821	6image.tif:0054-0133:Ch1-T3	9	358
824	8image.tif:0068-0087:Ch1-T3	9	1463		822	9image.tif:0127-0115:Ch1-T3	9	493		822	6image.tif:0055-0133:Ch1-T3	9	540
825	8image.tif:0069-0087:Ch1-T3	9	910		823	9image.tif:0128-0116:Ch1-T3	9	779		823	6image.tif:0056-0139:Ch1-T3	9	332
826	8image.tif:0070-0092:Ch1-T3	9	309		824	9image.tif:0129-0117:Ch1-T3	9	487		824	6image.tif:0057-0146:Ch1-T3	9	2830
827	8image.tif:0071-0094:Ch1-T3	9	1366		825	9image.tif:0130-0118:Ch1-T3	9	526		825	6image.tif:0058-0148:Ch1-T3	9	497
828	8image.tif:0072-0098:Ch1-T3	9	714		826	9image.tif:0131-0119:Ch1-T3	9	1990		826	6image.tif:0059-0148:Ch1-T3	9	301
829	8image.tif:0073-0099:Ch1-T3	9	746		827	9image.tif:0132-0120:Ch1-T3	9	1135		827	6image.tif:0060-0154:Ch1-T3	9	563
830	8image.tif:0074-0101:Ch1-T3	9	497		828	9image.tif:0133-0120:Ch1-T3	9	1828		828	6image.tif:0061-0155:Ch1-T3	9	5262
831	8image.tif:0075-0102:Ch1-T3	9	272		829	9image.tif:0134-0121:Ch1-T3	9	648		829	6image.tif:0062-0163:Ch1-T3	9	1653
832	8image.tif:0076-0103:Ch1-T3	9	672		830	9image.tif:0135-0122:Ch1-T3	9	973		830	6image.tif:0063-0166:Ch1-T3	9	271
833	8image.tif:0077-0105:Ch1-T3	9	676		831	9image.tif:0136-0122:Ch1-T3	9	991		831	6image.tif:0064-0173:Ch1-T3	9	124
834	8image.tif:0078-0106:Ch1-T3	9	1674		832	9image.tif:0137-0123:Ch1-T3	9	1043		832	6image.tif:0065-0176:Ch1-T3	9	725
835	8image.tif:0079-0108:Ch1-T3	9	1128		833	9image.tif:0138-0123:Ch1-T3	9	1962		833	6image.tif:0066-0178:Ch1-T3	9	793
836	8image.tif:0080-0108:Ch1-T3	9	936		834	9image.tif:0139-0123:Ch1-T3	9	374		834	6image.tif:0067-0186:Ch1-T3	9	372
837	8image.tif:0081-0111:Ch1-T3	9	787		835	9image.tif:0140-0124:Ch1-T3	9	784		835	6image.tif:0068-0190:Ch1-T3	9	1854
838	8image.tif:0082-0116:Ch1-T3	9	286		836	9image.tif:0141-0125:Ch1-T3	9	896		836	6image.tif:0069-0190:Ch1-T3	9	246
839	8image.tif:0083-0121:Ch1-T3	9	990		837	9image.tif:0142-0126:Ch1-T3	9	1697		837	6image.tif:0070-0193:Ch1-T3	9	2067
840	8image.tif:0084-0121:Ch1-T3	9	268		838	9image.tif:0143-0128:Ch1-T3	9	559		838	6image.tif:0071-0196:Ch1-T3	9	829
841	8image.tif:0085-0125:Ch1-T3	9	855		839	9image.tif:0144-0130:Ch1-T3	9	464		839	6image.tif:0072-0197:Ch1-T3	9	541
842	8image.tif:0086-0130:Ch1-T3	9	889		840	9image.tif:0145-0130:Ch1-T3	9	1906		840	6image.tif:0073-0198:Ch1-T3	9	935
843	8image.tif:0087-0134:Ch1-T3	9	1822		841	9image.tif:0146-0131:Ch1-T3	9	1208		841	6image.tif:0074-0202:Ch1-T3	9	724
844	8image.tif:0088-0138:Ch1-T3	9	1545		842	9image.tif:0147-0131:Ch1-T3	9	761		842	6image.tif:0075-0204:Ch1-T3	9	1307
845	8image.tif:0089-0138:Ch1-T3	9	2383		843	9image.tif:0148-0132:Ch1-T3	9	589		843	6image.tif:0076-0205:Ch1-T3	9	649
846	8image.tif:0090-0154:Ch1-T3	9	1351		844	9image.tif:0149-0133:Ch1-T3	9	332		844	6image.tif:0077-0207:Ch1-T3	9	582
847	8image.tif:0091-0156:Ch1-T3	9	4411		845	9image.tif:0150-0133:Ch1-T3	9	380		845	6image.tif:0078-0209:Ch1-T3	9	262
848	9image.tif:0001-0004:Ch1-T3	9	2545		846	9image.tif:0151-0134:Ch1-T3	9	1456		846	7image.tif:0001-0003:Ch1-T3	9	106
849	9image.tif:0002-0004:Ch1-T3	9	3091		847	9image.tif:0152-0134:Ch1-T3	9	640		847	7image.tif:0002-0007:Ch1-T3	9	640
850	9image.tif:0003-0007:Ch1-T3	9	2242		848	9image.tif:0153-0135:Ch1-T3	9	379		848	7image.tif:0003-0016:Ch1-T3	9	456
851	9image.tif:0004-0010:Ch1-T3	9	2282		849	9image.tif:0154-0136:Ch1-T3	9	449		849	7image.tif:0004-0019:Ch1-T3	9	747
852	9image.tif:0005-0011:Ch1-T3	9	2367		850	9image.tif:0155-0136:Ch1-T3	9	349		850	7image.tif:0005-0022:Ch1-T3	9	583
853	9image.tif:0006-0012:Ch1-T3	9	2398		851	9image.tif:0156-0137:Ch1-T3	9	523		851	7image.tif:0006-0023:Ch1-T3	9	754
854	9image.tif:0007-0012:Ch1-T3	9	2201		852	9image.tif:0157-0138:Ch1-T3	9	1439		852	7image.tif:0007-0026:Ch1-T3	9	245
855	9image.tif:0008-0020:Ch1-T3	9	3163		853	9image.tif:0158-0139:Ch1-T3	9	193		853	7image.tif:0008-0030:Ch1-T3	9	325
856	9image.tif:0009-0022:Ch1-T3	9	3038		854	9image.tif:0159-0139:Ch1-T3	9	1258		854	7image.tif:0009-0034:Ch1-T3	9	696
857	9image.tif:0010-0022:Ch1-T3	9	1623		855	9image.tif:0160-0140:Ch1-T3	9	1811		855	7image.tif:0010-0035:Ch1-T3	9	448
858	9image.tif:0011-0023:Ch1-T3	9	1925		856	9image.tif:0161-0141:Ch1-T3	9	174		856	7image.tif:0011-0039:Ch1-T3	9	853
859	9image.tif:0012-0025:Ch1-T3	9	1933		857	9image.tif:0162-0141:Ch1-T3	9	239		857	7image.tif:0012-0041:Ch1-T3	9	1645
860	9image.tif:0013-0025:Ch1-T3	9	1528		858	9image.tif:0163-0141:Ch1-T3	9	500		858	7image.tif:0013-0044:Ch1-T3	9	1007
861	9image.tif:0014-0026:Ch1-T3	9	1927		859	9image.tif:0164-0143:Ch1-T3	9	330		859	7image.tif:0014-0045:Ch1-T3	9	567
862	9image.tif:0015-0030:Ch1-T3	9	2218		860	9image.tif:0165-0143:Ch1-T3	9	517		860	7image.tif:0015-0054:Ch1-T3	9	456
863	9image.tif:0016-0032:Ch1-T3	9	2882		861	9image.tif:0166-0144:Ch1-T3	9	1342		861	7image.tif:0016-0056:Ch1-T3	9	3561
864	9image.tif:0017-0035:Ch1-T3	9	2173		862	9image.tif:0167-0145:Ch1-T3	9	1399		862	7image.tif:0017-0057:Ch1-T3	9	959
865	9image.tif:0018-0035:Ch1-T3	9	2263		863	9image.tif:0168-0145:Ch1-T3	9	433		863	7image.tif:0018-0057:Ch1-T3	9	799
866	9image.tif:0019-0035:Ch1-T3	9	1792		864	9image.tif:0169-0146:Ch1-T3	9	1206		864	7image.tif:0019-0058:Ch1-T3	9	454
867	9image.tif:0020-0043:Ch1-T3	18	2342		865	9image.tif:0170-0146:Ch1-T3	9	638		865	7image.tif:0020-0058:Ch1-T3	9	616
868	9image.tif:0021-0044:Ch1-T3	9	1199		866	9image.tif:0171-0148:Ch1-T3	9	563		866	7image.tif:0021-0060:Ch1-T3	9	290
869	9image.tif:0022-0047:Ch1-T3	9	1629		867	9image.tif:0172-0149:Ch1-T3	9	829		867	7image.tif:0022-0062:Ch1-T3	9	1264
870	9image.tif:0023-0052:Ch1-T3	9	1442		868	9image.tif:0173-0150:Ch1-T3	9	1044		868	7image.tif:0023-0064:Ch1-T3	9	539
871	9image.tif:0024-0052:Ch1-T3	9	3726		869	9image.tif:0174-0150:Ch1-T3	9	332		869	7image.tif:0024-0064:Ch1-T3	9	2096
872	9image.tif:0025-0054:Ch1-T3	9	1561		870	9image.tif:0175-0150:Ch1-T3	9	3896		870	7image.tif:0025-0064:Ch1-T3	9	558
873	9image.tif:0026-0056:Ch1-T3	9	2667		871	9image.tif:0176-0151:Ch1-T3	9	1542		871	7image.tif:0026-0067:Ch1-T3	9	515
874	9image.tif:0027-0057:Ch1-T3	9	2208		872	9image.tif:0177-0151:Ch1-T3	9	802		872	7image.tif:0027-0067:Ch1-T3	9	321
875	9image.tif:0028-0060:Ch1-T3	9	1689		873	9image.tif:0178-0152:Ch1-T3	9	1258		873	7image.tif:0028-0068:Ch1-T3	9	776
876	9image.tif:0029-0063:Ch1-T3	9	2037		874	9image.tif:0179-0153:Ch1-T3	9	952		874	7image.tif:0029-0071:Ch1-T3	9	1089
877	9image.tif:0030-0065:Ch1-T3	9	1150		875	9image.tif:0180-0154:Ch1-T3	9	611		875	7image.tif:0030-0073:Ch1-T3	9	346
878	9image.tif:0031-0066:Ch1-T3	9	2876		876	9image.tif:0181-0155:Ch1-T3	9	807		876	7image.tif:0031-0075:Ch1-T3	9	599
879	9image.tif:0032-0067:Ch1-T3	9	3210		877	9image.tif:0182-0155:Ch1-T3	9	624		877	7image.tif:0032-0076:Ch1-T3	9	1322
880	9image.tif:0033-0069:Ch1-T3	9	3532		878	9image.tif:0183-0156:Ch1-T3	9	2268		878	7image.tif:0033-0078:Ch1-T3	9	559
881	9image.tif:0034-0073:Ch1-T3	9	832		879	9image.tif:0184-0157:Ch1-T3	9	363		879	7image.tif:0034-0079:Ch1-T3	9	884
882	9image.tif:0035-0074:Ch1-T3	9	2445		880	9image.tif:0185-0157:Ch1-T3	9	461		880	7image.tif:0035-0079:Ch1-T3	9	412
883	9image.tif:0036-0075:Ch1-T3	9	1381		881	9image.tif:0186-0158:Ch1-T3	9	1505		881	7image.tif:0036-0080:Ch1-T3	9	1048
884	9image.tif:0037-0078:Ch1-T3	9	1858		882	9image.tif:0187-0158:Ch1-T3	9	271		882	7image.tif:0037-0083:Ch1-T3	9	2598
885	9image.tif:0038-0080:Ch1-T3	9	1623		883	9image.tif:0188-0159:Ch1-T3	9	1313		883	7image.tif:0038-0084:Ch1-T3	9	228
886	9image.tif:0039-0083:Ch1-T3	9	2615		884	9image.tif:0189-0160:Ch1-T3	9	510		884	7image.tif:0039-0084:Ch1-T3	9	260
887	9image.tif:0040-0089:Ch1-T3	9	3159		885	9image.tif:0190-0162:Ch1-T3	9	203		885	7image.tif:0040-0084:Ch1-T3	9	1075
888	9image.tif:0041-0089:Ch1-T3	9	1552		886	9image.tif:0191-0162:Ch1-T3	9	646		886	7image.tif:0041-0092:Ch1-T3	9	450
889	9image.tif:0042-0090:Ch1-T3	9	2025		887	9image.tif:0192-0162:Ch1-T3	9	910		887	7image.tif:0042-0094:Ch1-T3	9	500
890	9image.tif:0043-0091:Ch1-T3	9	1943		888	9image.tif:0193-0163:Ch1-T3	9	272		888	7image.tif:0043-0097:Ch1-T3	9	213
891	9image.tif:0044-0094:Ch1-T3	9	889		889	9image.tif:0194-0165:Ch1-T3	9	627		889	7image.tif:0044-0098:Ch1-T3	9	598
892	9image.tif:0045-0097:Ch1-T3	9	2215		890	9image.tif:0195-0166:Ch1-T3	9	1262		890	7image.tif:0045-0104:Ch1-T3	9	2773
893	9image.tif:0046-0101:Ch1-T3	9	1330		891	9image.tif:0196-0166:Ch1-T3	9	483		891	7image.tif:0046-0107:Ch1-T3	9	1064
894	9image.tif:0047-0121:Ch1-T3	9	1810		892	9image.tif:0197-0167:Ch1-T3	9	422		892	7image.tif:0047-0108:Ch1-T3	9	1987
895	9image.tif:0048-0124:Ch1-T3	9	2808		893	9image.tif:0198-0168:Ch1-T3	9	1247		893	7image.tif:0048-0108:Ch1-T3	9	182
896	9image.tif:0049-0124:Ch1-T3	9	2805		894	9image.tif:0199-0168:Ch1-T3	9	787		894	7image.tif:0049-0117:Ch1-T3	9	1791
897	9image.tif:0050-0124:Ch1-T3	9	2504		895	9image.tif:0200-0168:Ch1-T3	9	1074		895	7image.tif:0050-0122:Ch1-T3	9	751
898	9image.tif:0051-0124:Ch1-T3	9	1731		896	9image.tif:0201-0169:Ch1-T3	9	323		896	7image.tif:0051-0130:Ch1-T3	9	468
899	9image.tif:0052-0126:Ch1-T3	9	1825		897	9image.tif:0202-0169:Ch1-T3	9	643		897	7image.tif:0052-0131:Ch1-T3	9	249
900	9image.tif:0053-0139:Ch1-T3	9	2352		898	9image.tif:0203-0170:Ch1-T3	9	832		898	7image.tif:0053-0138:Ch1-T3	9	1174
901	9image.tif:0054-0148:Ch1-T3	9	3155		899	9image.tif:0204-0170:Ch1-T3	9	1151		899	7image.tif:0054-0139:Ch1-T3	9	230
902	9image.tif:0055-0156:Ch1-T3	9	2706		900	9image.tif:0205-0171:Ch1-T3	9	311		900	7image.tif:0055-0140:Ch1-T3	9	1227
903	10image.tif:0001-0029:Ch1-T3	9	3371		901	9image.tif:0206-0172:Ch1-T3	9	1345		901	7image.tif:0056-0140:Ch1-T3	9	612
904	10image.tif:0002-0047:Ch1-T3	9	3810		902	9image.tif:0207-0173:Ch1-T3	9	1136		902	7image.tif:0057-0142:Ch1-T3	9	526
905	10image.tif:0003-0050:Ch1-T3	9	3897		903	9image.tif:0208-0173:Ch1-T3	9	654		903	7image.tif:0058-0154:Ch1-T3	9	370
906	10image.tif:0004-0059:Ch1-T3	9	2648		904	9image.tif:0209-0173:Ch1-T3	9	1254		904	7image.tif:0059-0156:Ch1-T3	17	309
907	10image.tif:0005-0066:Ch1-T3	9	2065		905	9image.tif:0210-0174:Ch1-T3	9	1376		905	7image.tif:0060-0168:Ch1-T3	9	65
908	10image.tif:0006-0071:Ch1-T3	9	2146		906	9image.tif:0211-0174:Ch1-T3	9	405		906	7image.tif:0061-0172:Ch1-T3	9	624
909	10image.tif:0007-0098:Ch1-T3	9	2823		907	9image.tif:0212-0175:Ch1-T3	9	7361		907	7image.tif:0062-0180:Ch1-T3	9	542
910	10image.tif:0008-0099:Ch1-T3	9	2871		908	9image.tif:0213-0175:Ch1-T3	9	954		908	7image.tif:0063-0182:Ch1-T3	9	4318
911	10image.tif:0009-0100:Ch1-T3	9	4471		909	9image.tif:0214-0177:Ch1-T3	9	1893		909	7image.tif:0064-0186:Ch1-T3	9	701
912	10image.tif:0010-0101:Ch1-T3	9	1537		910	9image.tif:0215-0178:Ch1-T3	9	441		910	7image.tif:0065-0186:Ch1-T3	9	2027
913	10image.tif:0011-0104:Ch1-T3	9	1510		911	9image.tif:0216-0178:Ch1-T3	9	248		911	7image.tif:0066-0188:Ch1-T3	9	473
914	10image.tif:0012-0113:Ch1-T3	9	1794		912	9image.tif:0217-0179:Ch1-T3	9	785		912	7image.tif:0067-0190:Ch1-T3	9	123
915	10image.tif:0013-0113:Ch1-T3	9	2140		913	9image.tif:0218-0179:Ch1-T3	9	831		913	7image.tif:0068-0192:Ch1-T3	9	630
916	10image.tif:0014-0114:Ch1-T3	9	2018		914	9image.tif:0219-0180:Ch1-T3	9	2651		914	7image.tif:0069-0196:Ch1-T3	9	114
917	10image.tif:0015-0115:Ch1-T3	9	2428		915	9image.tif:0220-0181:Ch1-T3	9	1043		915	7image.tif:0070-0203:Ch1-T3	9	518
918	10image.tif:0016-0117:Ch1-T3	9	2810		916	9image.tif:0221-0181:Ch1-T3	9	632		916	7image.tif:0071-0209:Ch1-T3	9	321
919	10image.tif:0017-0127:Ch1-T3	9	1185		917	9image.tif:0222-0182:Ch1-T3	9	613		917	8image.tif:0001-0004:Ch1-T3	9	1050
920	10image.tif:0018-0130:Ch1-T3	9	1227		918	9image.tif:0223-0182:Ch1-T3	9	1752		918	8image.tif:0002-0005:Ch1-T3	9	122
921	10image.tif:0019-0132:Ch1-T3	9	1803		919	9image.tif:0224-0183:Ch1-T3	9	366		919	8image.tif:0003-0006:Ch1-T3	9	261
922	10image.tif:0020-0137:Ch1-T3	9	2210		920	9image.tif:0225-0183:Ch1-T3	9	444		920	8image.tif:0004-0006:Ch1-T3	9	587
923	10image.tif:0021-0137:Ch1-T3	9	3188		921	9image.tif:0226-0185:Ch1-T3	9	2081		921	8image.tif:0005-0007:Ch1-T3	9	3348
924	10image.tif:0022-0139:Ch1-T3	9	1237		922	9image.tif:0227-0186:Ch1-T3	9	654		922	8image.tif:0006-0011:Ch1-T3	9	450
925	10image.tif:0023-0139:Ch1-T3	9	2307		923	9image.tif:0228-0186:Ch1-T3	9	3290		923	8image.tif:0007-0014:Ch1-T3	9	85
926	10image.tif:0024-0144:Ch1-T3	9	727		924	9image.tif:0229-0188:Ch1-T3	9	290		924	8image.tif:0008-0014:Ch1-T3	9	559
927	10image.tif:0025-0147:Ch1-T3	9	3048		925	9image.tif:0230-0188:Ch1-T3	9	1254		925	8image.tif:0009-0017:Ch1-T3	9	644
928	10image.tif:0026-0150:Ch1-T3	9	3313		926	9image.tif:0231-0191:Ch1-T3	9	939		926	8image.tif:0010-0018:Ch1-T3	9	675
929	10image.tif:0027-0152:Ch1-T3	9	1445		927	9image.tif:0232-0191:Ch1-T3	9	2914		927	8image.tif:0011-0021:Ch1-T3	9	364
930	10image.tif:0028-0153:Ch1-T3	9	1444		928	9image.tif:0233-0191:Ch1-T3	9	1424		928	8image.tif:0012-0025:Ch1-T3	9	476
931	10image.tif:0029-0155:Ch1-T3	9	1825		929	9image.tif:0234-0192:Ch1-T3	9	417		929	8image.tif:0013-0028:Ch1-T3	9	666
932	10image.tif:0030-0168:Ch1-T3	9	2512		930	9image.tif:0235-0194:Ch1-T3	9	471		930	8image.tif:0014-0029:Ch1-T3	9	476
933	10image.tif:0031-0173:Ch1-T3	9	1270		931	9image.tif:0236-0195:Ch1-T3	9	2312		931	8image.tif:0015-0031:Ch1-T3	9	448
934	10image.tif:0032-0177:Ch1-T3	9	2215		932	9image.tif:0237-0195:Ch1-T3	9	392		932	8image.tif:0016-0033:Ch1-T3	9	1116
935	10image.tif:0033-0180:Ch1-T3	9	1903		933	9image.tif:0238-0195:Ch1-T3	9	1441		933	8image.tif:0017-0036:Ch1-T3	9	736
936	10image.tif:0034-0181:Ch1-T3	9	2700		934	9image.tif:0239-0196:Ch1-T3	9	256		934	8image.tif:0018-0037:Ch1-T3	9	262
937	10image.tif:0035-0184:Ch1-T3	9	1903		935	9image.tif:0240-0197:Ch1-T3	9	1379		935	8image.tif:0019-0044:Ch1-T3	9	844
938	10image.tif:0036-0188:Ch1-T3	9	1970		936	10image.tif:0001-0002:Ch1-T3	9	2651		936	8image.tif:0020-0045:Ch1-T3	9	347
939	10image.tif:0037-0193:Ch1-T3	9	2404		937	10image.tif:0002-0003:Ch1-T3	9	1043		937	8image.tif:0021-0046:Ch1-T3	9	804
940	10image.tif:0038-0193:Ch1-T3	9	2371		938	10image.tif:0003-0003:Ch1-T3	9	632		938	8image.tif:0022-0047:Ch1-T3	9	777
941	10image.tif:0039-0195:Ch1-T3	9	1637		939	10image.tif:0004-0004:Ch1-T3	9	613		939	8image.tif:0023-0047:Ch1-T3	9	852
942	10image.tif:0040-0200:Ch1-T3	9	2032		940	10image.tif:0005-0004:Ch1-T3	9	1752		940	8image.tif:0024-0059:Ch1-T3	9	220
943	10image.tif:0041-0202:Ch1-T3	9	1317		941	10image.tif:0006-0005:Ch1-T3	9	366		941	8image.tif:0025-0065:Ch1-T3	9	1553
944	10image.tif:0042-0204:Ch1-T3	9	2755		942	10image.tif:0007-0005:Ch1-T3	9	444		942	8image.tif:0026-0065:Ch1-T3	9	702
945	10image.tif:0043-0204:Ch1-T3	9	3775		943	10image.tif:0008-0007:Ch1-T3	9	2081		943	8image.tif:0027-0074:Ch1-T3	9	372
946	10image.tif:0044-0209:Ch1-T3	9	2403		944	10image.tif:0009-0008:Ch1-T3	9	654		944	8image.tif:0028-0077:Ch1-T3	9	89
947	10image.tif:0045-0210:Ch1-T3	9	1892		945	10image.tif:0010-0008:Ch1-T3	9	304		945	8image.tif:0029-0078:Ch1-T3	9	931
948	10image.tif:0046-0210:Ch1-T3	9	1663		946	10image.tif:0011-0008:Ch1-T3	9	3290		946	8image.tif:0030-0083:Ch1-T3	9	3240
949	10image.tif:0047-0213:Ch1-T3	9	3318		947	10image.tif:0012-0010:Ch1-T3	9	290		947	8image.tif:0031-0084:Ch1-T3	9	771
950	10image.tif:0048-0214:Ch1-T3	9	892		948	10image.tif:0013-0010:Ch1-T3	9	1254		948	8image.tif:0032-0088:Ch1-T3	9	287
951	11image.tif:0001-0003:Ch1-T3	9	2397		949	10image.tif:0014-0013:Ch1-T3	9	939		949	8image.tif:0033-0094:Ch1-T3	9	1054
952	11image.tif:0002-0004:Ch1-T3	9	3102		950	10image.tif:0015-0013:Ch1-T3	9	2914		950	8image.tif:0034-0096:Ch1-T3	9	1529
953	11image.tif:0003-0005:Ch1-T3	9	1971		951	10image.tif:0016-0014:Ch1-T3	9	417		951	8image.tif:0035-0101:Ch1-T3	9	894
954	11image.tif:0004-0006:Ch1-T3	9	1519		952	10image.tif:0017-0016:Ch1-T3	9	471		952	8image.tif:0036-0107:Ch1-T3	9	4215
955	11image.tif:0005-0008:Ch1-T3	9	1765		953	10image.tif:0018-0017:Ch1-T3	9	2312		953	8image.tif:0037-0129:Ch1-T3	9	738
956	11image.tif:0006-0012:Ch1-T3	9	1986		954	10image.tif:0019-0017:Ch1-T3	9	392		954	8image.tif:0038-0132:Ch1-T3	9	85
957	11image.tif:0007-0013:Ch1-T3	9	1806		955	10image.tif:0020-0017:Ch1-T3	9	1441		955	8image.tif:0039-0132:Ch1-T3	9	165
958	11image.tif:0008-0016:Ch1-T3	9	1426		956	10image.tif:0021-0018:Ch1-T3	9	256		956	8image.tif:0040-0139:Ch1-T3	9	1493
959	11image.tif:0009-0018:Ch1-T3	9	2712		957	10image.tif:0022-0019:Ch1-T3	9	1379		957	8image.tif:0041-0140:Ch1-T3	9	628
960	11image.tif:0010-0023:Ch1-T3	9	5357		958	10image.tif:0023-0020:Ch1-T3	9	791		958	8image.tif:0042-0153:Ch1-T3	9	473
961	11image.tif:0011-0024:Ch1-T3	9	2831		959	10image.tif:0024-0020:Ch1-T3	9	901		959	8image.tif:0043-0156:Ch1-T3	9	369
962	11image.tif:0012-0026:Ch1-T3	9	1264		960	10image.tif:0025-0022:Ch1-T3	9	4681		960	9image.tif:0001-0003:Ch1-T3	9	412
963	11image.tif:0013-0028:Ch1-T3	9	2587		961	10image.tif:0026-0024:Ch1-T3	9	2537		961	9image.tif:0002-0008:Ch1-T3	9	569
964	11image.tif:0014-0030:Ch1-T3	9	2408		962	10image.tif:0027-0025:Ch1-T3	9	719		962	9image.tif:0003-0010:Ch1-T3	9	1114
965	11image.tif:0015-0030:Ch1-T3	9	1747		963	10image.tif:0028-0025:Ch1-T3	9	1069		963	9image.tif:0004-0013:Ch1-T3	9	401
966	11image.tif:0016-0031:Ch1-T3	9	2255		964	10image.tif:0029-0026:Ch1-T3	9	611		964	9image.tif:0005-0015:Ch1-T3	9	486
967	11image.tif:0017-0038:Ch1-T3	9	1217		965	10image.tif:0030-0030:Ch1-T3	9	633		965	9image.tif:0006-0015:Ch1-T3	9	830
968	11image.tif:0018-0039:Ch1-T3	9	1476		966	10image.tif:0031-0031:Ch1-T3	9	264		966	9image.tif:0007-0020:Ch1-T3	9	595
969	11image.tif:0019-0041:Ch1-T3	9	2174		967	10image.tif:0032-0031:Ch1-T3	9	470		967	9image.tif:0008-0022:Ch1-T3	9	574
970	11image.tif:0020-0042:Ch1-T3	9	2456		968	10image.tif:0033-0032:Ch1-T3	9	299		968	9image.tif:0009-0034:Ch1-T3	9	735
971	11image.tif:0021-0043:Ch1-T3	9	2105		969	10image.tif:0034-0032:Ch1-T3	9	451		969	9image.tif:0010-0035:Ch1-T3	9	598
972	11image.tif:0022-0044:Ch1-T3	9	3680		970	10image.tif:0035-0032:Ch1-T3	9	3039		970	9image.tif:0011-0037:Ch1-T3	9	216
973	11image.tif:0023-0049:Ch1-T3	9	2020		971	10image.tif:0036-0033:Ch1-T3	9	139		971	9image.tif:0012-0037:Ch1-T3	9	83
974	11image.tif:0024-0050:Ch1-T3	9	1287		972	10image.tif:0037-0033:Ch1-T3	9	1167		972	9image.tif:0013-0045:Ch1-T3	9	1019
975	11image.tif:0025-0054:Ch1-T3	9	1320		973	10image.tif:0038-0034:Ch1-T3	9	1383		973	9image.tif:0014-0046:Ch1-T3	9	122
976	11image.tif:0026-0055:Ch1-T3	9	1971		974	10image.tif:0039-0034:Ch1-T3	9	1216		974	9image.tif:0015-0052:Ch1-T3	9	341
977	11image.tif:0027-0055:Ch1-T3	9	992		975	10image.tif:0040-0035:Ch1-T3	9	421		975	9image.tif:0016-0059:Ch1-T3	9	123
978	11image.tif:0028-0056:Ch1-T3	9	2376		976	10image.tif:0041-0037:Ch1-T3	9	1011		976	9image.tif:0017-0070:Ch1-T3	9	132
979	11image.tif:0029-0058:Ch1-T3	9	1479		977	10image.tif:0042-0037:Ch1-T3	9	3925		977	9image.tif:0018-0079:Ch1-T3	9	143
980	11image.tif:0030-0061:Ch1-T3	9	2543		978	10image.tif:0043-0038:Ch1-T3	9	209		978	9image.tif:0019-0083:Ch1-T3	9	73
981	11image.tif:0031-0062:Ch1-T3	9	1829		979	10image.tif:0044-0038:Ch1-T3	9	3441		979	9image.tif:0020-0084:Ch1-T3	9	728
982	11image.tif:0032-0063:Ch1-T3	9	1528		980	10image.tif:0045-0038:Ch1-T3	9	1661		980	9image.tif:0021-0086:Ch1-T3	9	204
983	11image.tif:0033-0064:Ch1-T3	9	2555		981	10image.tif:0046-0040:Ch1-T3	9	1808		981	9image.tif:0022-0089:Ch1-T3	9	891
984	11image.tif:0034-0066:Ch1-T3	9	2853		982	10image.tif:0047-0041:Ch1-T3	9	1267		982	9image.tif:0023-0098:Ch1-T3	9	634
985	11image.tif:0035-0070:Ch1-T3	9	4365		983	10image.tif:0048-0043:Ch1-T3	9	804		983	9image.tif:0024-0098:Ch1-T3	9	145
986	11image.tif:0036-0079:Ch1-T3	9	943		984	10image.tif:0049-0043:Ch1-T3	9	1186		984	9image.tif:0025-0099:Ch1-T3	9	117
987	11image.tif:0037-0081:Ch1-T3	9	2170		985	10image.tif:0050-0044:Ch1-T3	9	1410		985	9image.tif:0026-0108:Ch1-T3	9	96
988	11image.tif:0038-0084:Ch1-T3	9	2423		986	10image.tif:0051-0045:Ch1-T3	9	314		986	9image.tif:0027-0109:Ch1-T3	9	144
989	11image.tif:0039-0091:Ch1-T3	9	3896		987	10image.tif:0052-0045:Ch1-T3	9	131		987	9image.tif:0028-0119:Ch1-T3	9	301
990	11image.tif:0040-0092:Ch1-T3	9	2147		988	10image.tif:0053-0046:Ch1-T3	9	527		988	9image.tif:0029-0120:Ch1-T3	9	1165
991	11image.tif:0041-0096:Ch1-T3	9	1230		989	10image.tif:0054-0046:Ch1-T3	9	507		989	9image.tif:0030-0124:Ch1-T3	9	658
992	11image.tif:0042-0099:Ch1-T3	9	3956		990	10image.tif:0055-0048:Ch1-T3	9	72		990	9image.tif:0031-0124:Ch1-T3	9	285
993	11image.tif:0043-0101:Ch1-T3	9	989		991	10image.tif:0056-0048:Ch1-T3	9	3186		991	9image.tif:0032-0126:Ch1-T3	9	289
994	11image.tif:0044-0104:Ch1-T3	9	3516		992	10image.tif:0057-0049:Ch1-T3	9	7684		992	9image.tif:0033-0127:Ch1-T3	9	844
995	11image.tif:0045-0108:Ch1-T3	9	1551		993	10image.tif:0058-0050:Ch1-T3	9	121		993	9image.tif:0034-0130:Ch1-T3	9	549
996	11image.tif:0046-0115:Ch1-T3	9	4058		994	10image.tif:0059-0050:Ch1-T3	9	908		994	9image.tif:0035-0137:Ch1-T3	9	356
997	11image.tif:0047-0116:Ch1-T3	9	2015		995	10image.tif:0060-0050:Ch1-T3	9	1345		995	9image.tif:0036-0138:Ch1-T3	9	1227
998	11image.tif:0048-0117:Ch1-T3	9	5912		996	10image.tif:0061-0052:Ch1-T3	9	1749		996	9image.tif:0037-0139:Ch1-T3	9	89
999	11image.tif:0049-0118:Ch1-T3	9	2345		997	10image.tif:0062-0053:Ch1-T3	9	148		997	9image.tif:0038-0140:Ch1-T3	9	324
1000	11image.tif:0050-0119:Ch1-T3	9	1537		998	10image.tif:0063-0055:Ch1-T3	9	74		998	9image.tif:0039-0141:Ch1-T3	9	259
1001	11image.tif:0051-0120:Ch1-T3	9	2785		999	10image.tif:0064-0056:Ch1-T3	9	927		999	9image.tif:0040-0144:Ch1-T3	9	439
1002	11image.tif:0052-0124:Ch1-T3	9	994		1000	10image.tif:0065-0056:Ch1-T3	9	1188		1000	9image.tif:0041-0149:Ch1-T3	9	39
1003	11image.tif:0053-0126:Ch1-T3	9	1997		1001	10image.tif:0066-0057:Ch1-T3	9	594		1001	9image.tif:0042-0153:Ch1-T3	9	98
1004	11image.tif:0054-0127:Ch1-T3	9	564		1002	10image.tif:0067-0057:Ch1-T3	9	502		1002	9image.tif:0043-0156:Ch1-T3	9	1319
1005	11image.tif:0055-0129:Ch1-T3	9	2179		1003	10image.tif:0068-0057:Ch1-T3	9	697		1003	9image.tif:0044-0157:Ch1-T3	9	116
1006	11image.tif:0056-0129:Ch1-T3	9	1391		1004	10image.tif:0069-0058:Ch1-T3	9	781		1004	9image.tif:0045-0162:Ch1-T3	9	366
1007	11image.tif:0057-0133:Ch1-T3	9	3242		1005	10image.tif:0070-0058:Ch1-T3	9	933		1005	9image.tif:0046-0164:Ch1-T3	9	494
1008	11image.tif:0058-0136:Ch1-T3	9	859		1006	10image.tif:0071-0060:Ch1-T3	9	649		1006	9image.tif:0047-0164:Ch1-T3	9	1011
1009	11image.tif:0059-0137:Ch1-T3	9	1291		1007	10image.tif:0072-0060:Ch1-T3	9	621		1007	9image.tif:0048-0165:Ch1-T3	9	365
1010	11image.tif:0060-0138:Ch1-T3	9	1580		1008	10image.tif:0073-0061:Ch1-T3	9	405		1008	9image.tif:0049-0166:Ch1-T3	9	84
1011	11image.tif:0061-0140:Ch1-T3	9	1986		1009	10image.tif:0074-0062:Ch1-T3	9	159		1009	9image.tif:0050-0170:Ch1-T3	9	629
1012	11image.tif:0062-0140:Ch1-T3	9	1112		1010	10image.tif:0075-0062:Ch1-T3	9	2369		1010	9image.tif:0051-0170:Ch1-T3	9	120
1013	11image.tif:0063-0141:Ch1-T3	9	1471		1011	10image.tif:0076-0063:Ch1-T3	9	2713		1011	9image.tif:0052-0171:Ch1-T3	9	46
1014	11image.tif:0064-0145:Ch1-T3	9	1766		1012	10image.tif:0077-0064:Ch1-T3	9	1053		1012	9image.tif:0053-0180:Ch1-T3	9	444
1015	11image.tif:0065-0146:Ch1-T3	9	1153		1013	10image.tif:0078-0064:Ch1-T3	9	1092		1013	9image.tif:0054-0181:Ch1-T3	9	590
1016	11image.tif:0066-0148:Ch1-T3	9	894		1014	10image.tif:0079-0065:Ch1-T3	9	1213		1014	9image.tif:0055-0184:Ch1-T3	9	706
1017	11image.tif:0067-0150:Ch1-T3	9	1602		1015	10image.tif:0080-0065:Ch1-T3	9	560		1015	9image.tif:0056-0184:Ch1-T3	9	1598
1018	11image.tif:0068-0151:Ch1-T3	9	1198		1016	10image.tif:0081-0066:Ch1-T3	9	722		1016	9image.tif:0057-0185:Ch1-T3	9	176
1019	11image.tif:0069-0153:Ch1-T3	9	874		1017	10image.tif:0082-0066:Ch1-T3	9	206		1017	9image.tif:0058-0190:Ch1-T3	9	347
1020	11image.tif:0070-0153:Ch1-T3	9	697		1018	10image.tif:0083-0067:Ch1-T3	9	1150		1018	9image.tif:0059-0194:Ch1-T3	9	331
1021	11image.tif:0071-0156:Ch1-T3	9	1730		1019	10image.tif:0084-0070:Ch1-T3	9	388		1019	9image.tif:0060-0196:Ch1-T3	9	199
1022	11image.tif:0072-0157:Ch1-T3	9	1294		1020	10image.tif:0085-0072:Ch1-T3	9	728		1020	9image.tif:0061-0196:Ch1-T3	9	730
1023	11image.tif:0073-0158:Ch1-T3	9	1332		1021	10image.tif:0086-0072:Ch1-T3	9	185		1021	9image.tif:0062-0205:Ch1-T3	9	149
1024	11image.tif:0074-0159:Ch1-T3	9	2238		1022	10image.tif:0087-0072:Ch1-T3	9	207		1022	9image.tif:0063-0206:Ch1-T3	9	250
1025	11image.tif:0075-0164:Ch1-T3	9	882		1023	10image.tif:0088-0074:Ch1-T3	9	1462		1023	9image.tif:0064-0207:Ch1-T3	9	364
1026	11image.tif:0076-0168:Ch1-T3	9	979		1024	10image.tif:0089-0074:Ch1-T3	9	337		1024	10image.tif:0001-0037:Ch1-T3	9	10372
1027	11image.tif:0077-0170:Ch1-T3	9	846		1025	10image.tif:0090-0076:Ch1-T3	9	2278		1025	10image.tif:0002-0041:Ch1-T3	9	1061
1028	11image.tif:0078-0170:Ch1-T3	9	1840		1026	10image.tif:0091-0077:Ch1-T3	9	1059		1026	10image.tif:0003-0056:Ch1-T3	9	1932
1029	11image.tif:0079-0171:Ch1-T3	9	2503		1027	10image.tif:0092-0077:Ch1-T3	9	305		1027	10image.tif:0004-0061:Ch1-T3	9	6086
1030	11image.tif:0080-0173:Ch1-T3	9	1000		1028	10image.tif:0093-0078:Ch1-T3	9	3144		1028	10image.tif:0005-0064:Ch1-T3	9	6233
1031	11image.tif:0081-0174:Ch1-T3	9	852		1029	10image.tif:0094-0078:Ch1-T3	9	2080		1029	10image.tif:0006-0065:Ch1-T3	9	771
1032	11image.tif:0082-0176:Ch1-T3	9	1368		1030	10image.tif:0095-0080:Ch1-T3	9	479		1030	10image.tif:0007-0070:Ch1-T3	9	3762
1033	11image.tif:0083-0176:Ch1-T3	9	1903		1031	10image.tif:0096-0080:Ch1-T3	9	874		1031	10image.tif:0008-0071:Ch1-T3	9	287
1034	11image.tif:0084-0178:Ch1-T3	9	1459		1032	10image.tif:0097-0082:Ch1-T3	9	1036		1032	10image.tif:0009-0076:Ch1-T3	9	1681
1035	11image.tif:0085-0178:Ch1-T3	9	1502		1033	10image.tif:0098-0083:Ch1-T3	9	1791		1033	10image.tif:0010-0080:Ch1-T3	9	1835
1036	11image.tif:0086-0181:Ch1-T3	9	1879		1034	10image.tif:0099-0083:Ch1-T3	9	774		1034	10image.tif:0011-0081:Ch1-T3	9	704
1037	11image.tif:0087-0182:Ch1-T3	9	1239		1035	10image.tif:0100-0085:Ch1-T3	9	702		1035	10image.tif:0012-0082:Ch1-T3	9	142
1038	11image.tif:0088-0186:Ch1-T3	9	1175		1036	10image.tif:0101-0085:Ch1-T3	9	2949		1036	10image.tif:0013-0085:Ch1-T3	9	1469
1039	11image.tif:0089-0187:Ch1-T3	9	977		1037	10image.tif:0102-0086:Ch1-T3	9	1588		1037	10image.tif:0014-0090:Ch1-T3	9	1328
1040	11image.tif:0090-0190:Ch1-T3	9	1022		1038	10image.tif:0103-0086:Ch1-T3	9	1032		1038	10image.tif:0015-0092:Ch1-T3	9	579
1041	11image.tif:0091-0190:Ch1-T3	9	1683		1039	10image.tif:0104-0087:Ch1-T3	9	351		1039	10image.tif:0016-0092:Ch1-T3	9	2071
1042	11image.tif:0092-0190:Ch1-T3	9	1396		1040	10image.tif:0105-0087:Ch1-T3	9	96		1040	10image.tif:0017-0094:Ch1-T3	9	1099
1043	11image.tif:0093-0191:Ch1-T3	9	1415		1041	10image.tif:0106-0090:Ch1-T3	9	330		1041	10image.tif:0018-0095:Ch1-T3	9	1693
1044	11image.tif:0094-0193:Ch1-T3	9	1299		1042	10image.tif:0107-0090:Ch1-T3	9	751		1042	10image.tif:0019-0097:Ch1-T3	9	1592
1045	11image.tif:0095-0195:Ch1-T3	9	833		1043	10image.tif:0108-0091:Ch1-T3	9	1334		1043	10image.tif:0020-0099:Ch1-T3	9	481
1046	11image.tif:0096-0195:Ch1-T3	9	870		1044	10image.tif:0109-0091:Ch1-T3	9	531		1044	10image.tif:0021-0100:Ch1-T3	9	679
1047	12image.tif:0001-0006:Ch1-T3	9	2323		1045	10image.tif:0110-0092:Ch1-T3	9	140		1045	10image.tif:0022-0101:Ch1-T3	9	1474
[truncated: 8,194 more rows]

## Sheet: 16.09.19
DMSO							PITCOIN1		background=5, prominence=17000			PICOIN3		background=5, prominence=1500
[truncated: 7,248 more rows]

[truncated: 1 more sheets: 21.10.19]
