# Supplementary material for: Development of selective inhibitors of phosphatidylinositol 3-kinase C2α
Source: Nat Chem Biol. 2022 Sep 15;19(1):18–27. doi: 10.1038/s41589-022-01118-z (PMC7613998; doi:10.1038/s41589-022-01118-z)
Supplement: Source Data Fig. 3 — Statistical source data. [file 41589_2022_1118_MOESM5_ESM.zip › SourceData_Fig3/SourceData_Fig3e.xlsx]

## Sheet: Sheet1
cpd treatment			DAPI count	Tf area	Tf signal	Backg. area	Backg. signal	Tf signal per cell		Normalization
treshold 220	uptake	1	4	67070	20783322	734831	114651629	2.57969e+06	2.07077e+06	1
	DMSO	2	7	84231	24679845	1223548	189080471	1.66618e+06	736018
		3	4	48808	15042364	905335	139448012	1.88113e+06
		4	8	102278	29176518	698162	112827284	1.58097e+06
		5	7	129542	38867264	1245409	194158521	2.66739e+06
		6	4	38896	10889225	746744	115763676	1.21485e+06
		7	4	55612	17292074	1333394	201963636	2.21719e+06
		8	5	71288	19717992	946228	146986987	1.72882e+06
		9	3	41256	11921347	791083	122331291	1.8472e+06
		10	5	71653	22885765	1089103	165781976	2.39577e+06
		11	5	78210	24871752	664815	105031512	2.50313e+06
		12	2	28720	8330543	279914	44768804	1.86857e+06
		13	4	45562	14138144	1062966	161614136	1.80272e+06
		14	3	45577	13052060	336586	54708933	1.88131e+06
		15	5	49008	14448198	1098754	170561216	1.36812e+06
		16	3	30742	8968117	647033	99418404	1.41484e+06
		17	8	150568	46432430	1091463	170362296	2.86636e+06
		18	5	147325	45865861	873745	135620550	4.59969e+06
		19	4	62070	17727922	1235339	188988323	2.05804e+06
		20	3	27424	8261163	803096	118876174	1.4006e+06
		21	4	50871	15425363	1155326	173754051	1.94367e+06
	uptake		DAPI count	Tf area	Tf signal	Backg. area	Backg. signal	Tf signal per cell
	PITCOIN1	1	7	47821	13429877	1254302	189261057	887741	1.01575e+06	0.490518
		2	4	16071	4230091	590762	90699803	440677	533363
		3	6	28832	7738993	812823	124765243	552232
		4	4	16332	4198576	1145161	175315246	424568
		5	5	48254	13124996	1332384	207058299	1.12522e+06
		6	3	35877	10188978	544367	88958798	1.44202e+06
		7	5	48375	13399160	1280412	200107070	1.16779e+06
		8	3	33199	9284757	458895	73253213	1.3284e+06
		9	2	12312	4180821	387494	61370147	1.11544e+06
		10	3	35621	9771740	609197	95609935	1.39374e+06
		11	3	53646	15364846	600670	95932886	2.26568e+06
		12	4	22059	5743940	814196	129183235	560995
		13	2	10226	2607559	284634	44732454	500232
	uptake		DAPI count	Tf area	Tf signal	Backg. area	Backg. signal	Tf signal per cell
	PITCOIN3	1	7	46096	12981629	1209649	184435344	850481	1.15588e+06	0.558189
		2	3	35599	10442123	738556	114699511	1.63784e+06	371014
		3	4	28644	8154844	855899	131393875	939386
		4	5	46977	13593780	896918	136270721	1.29129e+06
		5	3	30895	8642246	418278	65526838	1.26743e+06
		6	5	20834	5721511	917258	138444046	515397
		7	10	92822	26198080	1546025	239942408	1.17921e+06
		8	3	24928	7164395	345143	53324168	1.10435e+06
		9	3	19276	5210461	522566	79555713	758624
		10	7	82492	24349958	1140695	179301414	1.62619e+06
		11	3	25796	7114360	853193	129982769	1.06146e+06
		12	3	20901	6140279	644174	97631166	990839
		13	5	70001	19993449	1009341	158226963	1.80398e+06
		14	5	23284	6183670	1351133	203196655	536399
		15	5	59433	17135529	1295014	201213618	1.58022e+06
		16	5	32336	9232240	942828	145757680	846643
		17	4	23371	6661082	967219	143808295	796557
		18	6	51537	14726698	1103608	171589321	1.11895e+06
		19	3	19542	5659352	873475	135694501	874500
		20	3	18943	5319062	805947	119589548	836075
			DAPI count	Tf area	Tf signal	Backg. area	Backg. signal	Tf signal per cell
	surface	1	4	68946	14219940	960497	146137441	932491	1.87088e+06	1
	DMSO	2	7	126812	27463958	943254	142665448	1.18341e+06	751972
		3	5	182885	39831468	558517	86236484	2.31871e+06
		4	3	58058	11848039	484606	75617852	929559
		5	5	125987	26626208	665311	102369974	1.44817e+06
		6	4	108107	22557557	655578	104852370	1.31676e+06
		7	4	236292	50230362	655207	108184930	2.80371e+06
		8	2	87410	18601159	403075	66118435	2.13143e+06
		9	5	304430	65919625	923482	150963630	3.23076e+06
		10	4	149634	32720212	723204	113269019	2.32109e+06
		11	3	44240	9013021	504106	78406155	710717
		12	5	210327	46666221	595622	92526139	2.79865e+06
		13	4	182049	38020922	1067506	165181836	2.46284e+06
		14	4	131957	27687705	629022	101399609	1.60399e+06
	surface		DAPI count	Tf area	Tf signal	Backg. area	Backg. signal	Tf signal per cell
	PITCOIN1	1	5	195960	41431989	1220369	187063893	2.27886e+06	1.91332e+06	1.02269
		2	7	177782	38324708	773127	117897745	1.60199e+06	614577
		3	14	310353	68301242	1257330	194069914	1.457e+06
		4	9	224086	48005095	1008618	155459379	1.49628e+06
		5	8	169582	36892210	1227251	184661110	1.42196e+06
		6	3	132282	29839158	321350	49732782	3.12231e+06
		7	5	204366	45058561	600854	91214945	2.8068e+06
		8	5	92689	19565550	679309	103551618	1.08727e+06
		9	5	139101	29886167	881740	136350920	1.67516e+06
		10	5	242093	51806907	647182	105194218	2.49133e+06
		11	9	392443	87303197	807087	131449168	2.5985e+06
		12	5	169194	38198182	657868	104773162	2.25041e+06
		13	9	186415	38544849	1313020	205541974	1.04035e+06
		14	6	141515	29283382	1019785	159854530	1.18341e+06
		15	6	214790	47327381	784730	120523529	2.38977e+06
		16	11	229936	49499083	1096047	170133393	1.25522e+06
		17	7	187458	41109904	885247	136655469	1.73886e+06
		18	9	366462	82075219	923457	143523147	2.7911e+06
		19	8	225325	49271732	1330480	201613340	1.89091e+06
		20	12	329675	73020481	1077899	166786015	1.83409e+06
		21	8	209940	46335248	928389	142348270	1.76819e+06
	surface		DAPI count	Tf area	Tf signal	Backg. area	Backg. signal	Tf signal per cell
	PITCOIN3	1	3	77257	16444803	403611	61453995	1.56054e+06	1.77668e+06	0.95
		2	4	134791	29095181	794384	121946402	2.10083e+06	603716
		3	4	124582	27764737	381753	58402354	2.1764e+06
		4	3	78504	17046073	337283	52417334	1.61524e+06
		5	3	57940	12103768	471070	71869258	1.08803e+06
		6	5	92630	19633283	899173	135888789	1.12689e+06
		7	3	68792	14277683	490807	75991114	1.2089e+06
		8	4	118157	24877990	560317	86433891	1.6628e+06
		9	6	222741	48415350	748990	116347780	2.30248e+06
		10	6	171847	37771413	914743	142009306	1.84884e+06
		11	5	245647	54435530	770650	119381904	3.27644e+06
		12	3	115268	26563929	317666	50189720	2.78404e+06
		13	7	229453	48878116	1096632	172624018	1.82275e+06
		14	6	145023	30708058	854124	133920952	1.32824e+06
		15	4	92816	19512841	457266	71099456	1.27026e+06
		16	4	92816	19512841	457266	71099456	1.27026e+06
		17	5	138692	30782512	257644	40829778	1.7607e+06

## Sheet: Sheet2
si C2a																						DMSO																					PITCOIN1
Uptake						Background					Surface						Background					Uptake						Background					Surface						Background				Uptake						Background
cells	area	IntDen	RawIntDen			square	area	IntDen	RawIntDen		cells	area	IntDen	RawIntDen			square	area	IntDen	RawIntDen		cells	area	IntDen	RawIntDen			square	area	IntDen	RawIntDen		cells	area	IntDen	RawIntDen			square	area	IntDen	RawIntDen	cells	area	IntDen	RawIntDen			square
1	2315	313555	11947665	5160.98		1	262	34101	1299397		1	1793	223799	8527635	4756.07		1	262	33317	1269496		1	4139	517015	19700330	44.0079		1	262	32006	1219569		1	1135	146324	5575537	4912.37		1	262	32188	1226471	1	3185	394753	15041649	4722.65		1
2	1913	255895	9750601	5097.02		2	262	33252	1267037		2	2266	291998	11126290	4910.1		2	262	32537	1239794		2	3315	409530	15604709	-8.37271		2	262	32279	1229969		2	1675	218308	8318391	4966.2		2	262	33287	1268363	2	3098	394072	15015687	4846.9		2
3	1550	205818	7842463	5059.65		3	262	34094	1299116		3	1799	239033	9108108	5062.87		3	262	34149	1301224		3	1739	222342	8472118	156.158		3	262	31470	1199143		3	1796	238618	9092273	5062.51		3	262	33568	1279068	3	2418	318361	12130819	5016.88		3
4	2174	281413	10722947	4932.36		4	262	32787	1249330		4	1218	161662	6159978	5057.45		4	262	32838	1251250		4	3233	407447	15525358	86.4766		4	262	32160	1225434		4	946	124886	4758656	5030.29		4	262	32402	1234630	4	3119	400097	15245257	4887.87		4
5	1392	182806	6965644	5004.05		5	262	33767	1286662		5	1430	187304	7137014	4990.92		5	262	34326	1307939		5	2665	335629	12788800	83.1237		5	262	33227	1266077		5	1232	167695	6389834	5186.55		5	262	32968	1256224	5	2100	269923	10285119	4897.68		5
6	1513	202086	7700268	5089.4		6	262	33001	1257470		6	2501	334112	12730973	5090.35		6	262	33681	1283385		6	2756	345608	13169047	62.6434		6	262	32484	1237760		6	1264	169750	6468140	5117.2		6	262	33180	1264286	6	2671	337759	12869948	4818.4		6
7	2651	369581	14082480	5312.14		7	262	33853	1289921		7	1629	210843	8033965	4931.84		7	262	33447	1274473		7	3732	470879	17942358	92.0302		7	262	33483	1275841		7	1106	147116	5605708	5068.45		7	262	32813	1250293	7	3879	482354	18379591	4738.23		7
8	1567	210248	8011287	5112.5		8	262	33505	1276681		8	1036	139935	5332074	5146.79		8	262	33021	1258228		8	1940	237059	9032901	-59.541		8	262	31983	1218696		8	1021	135691	5170380	5064.04		8	262	32511	1238802	8	2023	267900	10208065	5046		8
9	2251	324363	12359521	5490.68		9	262	34279	1306160		9	1737	223004	8497332	4891.96		9	262	32797	1249683		9	1696	215713	8219521	130.74		9	262	32788	1249352		9	1266	168880	6434981	5082.92		9	262	33229	1266168	9	2504	327018	12460658	4976.3		9
10	2429	339805	12947896	5330.55		10	262	34232	1304392		10	1196	153072	5832645	4876.79		10	262	32637	1243587		10	2132	271416	10342009	135.173							10	1011	134291	5117011	5061.34		10	262	33214	1265584	10	2314	291858	11120936	4805.94		10
11	1990	281082	10710351	5382.09		11	262	33038	1258891		11	1647	216126	8235243	5000.15		11	262	33873	1290708		11	1946	244703	9324151	75.7689					1.23576e+06		11	954	130291	4964606	5203.99						11	2570	336629	12826910	4991.02		11
12	1732	240057	9147120	5281.25		12	262	32425	1235507		12	1350	180017	6859356	5081		12	262	33440	1274182		12	1826	236828	9024090	226.323							12	1001	132559	5051039	5045.99					1.25499e+06	12	3142	420412	16019341	5098.45		12
13	2256	310404	11827600	5242.73							13	1090	151062	5756043	5280.77							13	1779	231308	8813741	238.648							13	1433	192574	7337823	5120.6						13	2546	337147	12846614	5045.8		13
14	1914	262951	10019453	5234.82					1277547		14	1168	156446	5961220	5103.78					1.27033e+06		14	2401	309289	11785120	192.746							14	1563	203399	7750287	4958.6						14	1831	247066	9414208	5141.57
15	1086	146525	5583196	5141.06							15	957	131184	4998622	5223.22							15	1255	165286	6298060	302.699							15	1581	205920	7846358	4962.91						15	2710	360901	13751759	5074.45
16	1949	274485	10458945	5366.31							16	1260	173619	6615556	5250.44							16	1236	161149	6140402	252.287							16	1490	195840	7462274	5008.24						16	2116	280235	10678063	5046.34
17	1295	181770	6926151	5348.38							17	1437	194534	7412519	5158.33							17	4759	618440	23565008	235.997							17	1838	238925	9103999	4953.21						17	3658	478940	18249507	4988.93
18	1180	161335	6147505	5209.75							18	1189	158932	6055938	5093.3							18	3239	433375	16513310	382.599							18	2056	274029	10441591	5078.59						18	3004	381990	14555329	4845.32
19	2299	309993	11811957	5137.87							19	927	125213	4771119	5146.84							19	2166	285235	10868570	302.131							19	1360	181619	6920414	5088.54						19	2313	306691	11686134	5052.37
20	1497	201012	7659332	5116.45							20	690	95524	3639827	5275.11							20	2321	298187	11362099	179.671							20	1956	256183	9761573	4990.58						20	2677	345332	13158501	4915.39
21	1759	231487	8820568	5014.54							21	965	132033	5030980	5213.45							21	2058	266665	10160996	221.64							21	976	129917	4950340	5072.07						21	2465	313405	11941958	4844.61
22	2379	322951	12305703	5172.64							22	1073	143229	5457597	5086.3							22	1474	191067	7280420	223.551							22	1336	170041	6479233	4849.73						22	3217	425612	16217484	5041.18
23	1416	193397	7369183	5204.23							23	2363	311528	11870455	5023.47							23	1130	148343	5652447	286.49							23	1473	188147	7169155	4867.04						23	2490	320705	12220140	4907.69
24	1801	241154	9188903	5102.11							24	2626	351414	13390278	5099.12							24	1704	220746	8411294	220.53							24	1164	152159	5797874	4980.99						24	2349	305759	11650609	4959.82
25	1851	251748	9592576	5182.37							25	1228	168757	6430290	5236.39							25	1317	169561	6460952	190.135							25	1244	162944	6208823	4991.02						25	3410	420006	16003900	4693.23
26	2211	292403	11141716	5039.22							26	1592	220550	8403815	5278.78							26	1569	204389	7788041	248.022							26	1354	177864	6777315	5005.4						26	1293	175086	6671452	5159.67
27	2087	276983	10554136	5057.08							27	1335	183771	7002399	5245.24							27	1270	177393	6759391	606.68							27	1151	150444	5732515	4980.46						27	2126	279598	10653769	5011.18
28	2089	282476	10763455	5152.44							28	1909	255859	9749232	5106.98							28	1726	239867	9139864	579.727							28	1372	181104	6900782	5029.72						28	2358	318172	12123615	5141.48
29	1800	231202	8809698	4894.28							29	858	121133	4615632	5379.52							29	1117	156960	5980807	638.673							29	1205	154761	5896987	4893.77						29	3807	473592	18045710	4740.14
30	1967	257793	9822935	4993.87							30	1105	151281	5764398	5216.65							30	1056	151272	5764077	742.731							30	1771	225319	8585536	4847.85						30	1588	206402	7864740	4952.61
31	1906	254429	9694736	5086.43							31	894	126208	4809032	5379.23							31	1455	196009	7468718	417.464							31	838	110103	4195363	5006.4						31	2436	313138	11931799	4898.11
32	3741	508635	19380987	5180.7							32	744	104459	3980293	5349.86							32	1835	249220	9496272	459.405							32	916	122429	4665023	5092.82						32	1723	222330	8471665	4916.81
33	3092	425328	16206686	5241.49							33	874	119857	4567008	5225.41							33	1855	249255	9497601	404.325							33	1142	148023	5640257	4938.93						33	2233	287327	10948277	4902.95
34	3412	464631	17704289	5188.83							34	1759	228664	8713015	4953.39							34	2590	344426	13123980	351.498							34	1869	244041	9298918	4975.34						34	1959	255033	9717759	4960.57
35	2833	377413	14380907	5076.21							35	1772	237983	9068104	5117.44							35	1591	218209	8314634	510.367							35	1701	226441	8628287	5072.48						35	2311	297863	11349764	4911.19
36	2208	298955	11391366	5159.13							36	2438	324576	12367621	5072.86							36	1213	173473	6610023	733.643							36	1327	176980	6743636	5081.87						36	2057	262910	10017891	4870.15
37	2115	286611	10921019	5163.6							37	1286	172774	6583354	5119.25							37	1664	217635	8292749	267.948							37	1532	203399	7750289	5058.94						37	2172	265732	10125427	4661.8
38	2384	321884	12265069	5144.74							38	1788	239204	9114633	5097.67							38	1371	188442	7180390	521.662							38	1321	176688	6732515	5096.53						38	2457	297444	11333772	4612.85
39	1729	225796	8603707	4976.12							39	1875	246513	9393113	5009.66							39	2396	310812	11843164	227.214							39	1346	173947	6628080	4924.28						39	1856	229057	8727968	4702.57
40	1817	246338	9386465	5165.91							40	1214	159820	6089767	5016.28							40	2343	309323	11786426	314.809							40	1238	159943	6094450	4922.82						40	3257	395478	15069264	4626.73
41	1913	250080	9529035	4981.2							41	1470	188741	7191783	4892.37							41	1790	234904	8950769	284.754							41	1148	146035	5564504	4847.13						41	2210	275168	10484979	4744.33
42	1687	227215	8657799	5132.07							42	1365	177328	6756894	4950.11							42	3298	436351	16626710	325.777							42	1217	154262	5877983	4829.9						42	1942	243469	9277141	4777.11
43	1615	207010	7887895	4884.15							43	1750	231052	8803982	5030.85							43	3415	450294	17157992	308.627							43	1303	165302	6298670	4833.98						43	3271	411448	15677779	4792.96
44	2095	268505	10231117	4883.59							44	1224	156761	5973229	4880.09							44	1956	256367	9768589	278.491							44	837	108662	4140440	4946.76						44	3548	440325	16778114	4728.89
45	1910	242468	9238996	4837.17							45	2049	266592	10158223	4957.65							45	1850	241782	9212848	264.242							45	1281	165015	6287717	4908.44						45	2143	277624	10578567	4936.34
46	1358	172901	6588199	4851.4							46	2261	296251	11288319	4992.62							46	2018	265088	10100888	289.72							46	857	108952	4151513	4844.24						46	2098	269990	10287694	4903.57
47	2113	284271	10831859	5126.29							47	2151	278373	10607101	4931.24							47	1494	198568	7566243	348.744							47	969	124267	4735046	4886.53						47	1501	196602	7491314	4990.88
48	2064	284105	10825518	5244.92							48	1346	179004	6820768	5067.44							48	1499	197471	7524417	303.949							48	825	107366	4091069	4958.87						48	2475	311732	11878207	4799.28
49	2461	338429	12895487	5239.94							49	2135	268896	10245997	4799.06							49	1275	169660	6464701	354.678							49	821	108330	4127809	5027.78						49	2299	295973	11277741	4905.5
50	2631	367259	13994030	5318.9							50	1638	215361	8206108	5009.83							50	5226	677229	25805089	222.152							50	1131	150010	5715955	5053.89						50	2759	356264	13575072	4920.29
51	1825	250207	9533867	5224.04							51	1683	210925	8037071	4775.44							51	1046	141704	5399479	446.35							51	1207	162881	6206404	5142.01						51	2503	319059	12157426	4857.14
52	1577	225474	8591455	5447.97							52	1302	173380	6606460	5074.09							52	1933	255362	9730294	318.103							52	1005	135464	5161720	5136.04						52	3608	458129	17456517	4838.28
53	1742	225116	8577812	4924.12							53	1427	183834	7004784	4908.75							53	2108	277692	10581164	303.852							53	1365	177486	6762900	4954.51						53	2471	318020	12117811	4904.01
54	1636	215345	8205487	5015.58							54	1159	146141	5568558	4804.62							54	1302	171932	6551272	316.023							54	1355	174449	6647186	4905.67						54	2867	370262	14108455	4920.98
55	1247	170683	6503692	5215.47							55	1635	212743	8106347	4958.01							55	2136	277708	10581773	238.338							55	1026	135110	5148213	5017.75						55	2676	347190	13229313	4943.69
56	1344	183588	6995420	5204.93							56	1686	225719	8600795	5101.3							56	2004	262050	9985125	266.922							56	1379	187375	7139720	5177.46						56	2149	280378	10683523	4971.39
57	1225	166103	6329165	5166.67							57	2386	321903	12265792	5140.73							57	2234	290279	11060766	235.428							57	1263	165355	6300665	4988.65						57	1974	252147	9607801	4867.17
58	3964	516943	19697579	4969.12							58	1622	220542	8403536	5180.97							58	1416	184886	7044873	259.517							58	1124	148126	5644190	5021.52						58	1217	156273	5954633	4892.88
59	2566	336155	12808850	4991.76							59	1893	249746	9516293	5027.1																		59	1119	149341	5690496	5085.34						59	2248	282893	10779342	4795.08
60	2021	267922	10208900	5051.41							60	1931	261158	9951163	5153.37											286.957							60	1160	154476	5886138	5074.26						60	1536	193105	7358054	4790.4
61	2090	278000	10592912	5068.38							61	1688	232579	8862185	5250.11																		61	1316	170268	6487895	4930.01						61	3538	448670	17096086	4832.13
62	1906	259761	9897909	5193.03							62	985	139412	5312156	5393.05																		62	1276	165974	6324281	4956.33						62	2236	285512	10879149	4865.45
63	2245	302880	11540912	5140.72							63	2057	275447	10495618	5102.39																		63	1435	190169	7246206	5049.62						63	2548	319404	12170555	4776.51
64	2947	394803	15043566	5104.71							64	2405	314506	11983916	4982.92																												64	1713	225959	8609937	5026.23
65	2078	273105	10406385	5007.88							65	1695	241423	9199170	5427.24																						5003.62						65	2876	371579	14158641	4923.03
66	1798	244415	9313186	5179.75							66	2349	307760	11726880	4992.29																												66	1598	200681	7646740	4785.19
67	3002	408628	15570344	5186.66							67	2568	347714	13249278	5159.38																												67	2015	262700	10009922	4967.7
68	2300	311451	11867502	5159.78							68	1159	158368	6034449	5206.6																												68	1971	254323	9690727	4916.65
69	2024	276809	10547503	5211.22							69	1250	169875	6472916	5178.33																												69	1787	234473	8934358	4999.64
70	2157	292749	11154911	5171.49							70	1171	162757	6201686	5296.06																												70	1825	241301	9194530	5038.1
71	2190	285736	10887685	4971.55							71	2736	361218	13763813	5030.63																												71	1813	231733	8829949	4870.35
72	1669	214494	8173074	4896.99							72	1821	238795	9099047	4996.73																												72	2460	316106	12044872	4896.29
73	1919	249800	9518373	4960.07							73	1208	161553	6155795	5095.86																												73	2936	374625	14274692	4861.95
74	1983	252253	9611852	4847.13							74	1720	225772	8602813	5001.64																												74	2395	297713	11344025	4736.54
75	2244	295344	11253768	5015.05							75	1987	266286	10146547	5106.47																												75	1915	246341	9386563	4901.6
76	2076	280979	10706423	5157.24							76	1551	210763	8030920	5177.9																												76	1503	192883	7349591	4889.95
77	1588	217141	8273920	5210.28							77	1479	198496	7563496	5113.93																												77	1751	222372	8473259	4839.1
78	1886	259773	9898381	5248.35							78	1471	197170	7512956	5107.38																												78	2161	281646	10731843	4966.15
79	1624	219922	8379902	5160.04							79	1488	209949	7999900	5376.28																												79	2037	256812	9785538	4803.9
80	1915	250723	9553555	4988.8							80	2642	347266	13232216	5008.41																												80	3180	398779	15195042	4778.32
81	2283	309390	11788995	5163.82							81	1640	211644	8064456	4917.35																												81	3084	402423	15333889	4972.08
82	2476	323059	12309819	4971.66							82	2407	320268	12203457	5069.99																												82	3477	440808	16796520	4830.75
											83	1553	213419	8132112	5236.39
				5121.6							84	1505	205935	7846928	5213.91																																4893.04
											85	1824	247297	9422997	5166.12
											86	2240	299154	11398946	5088.82
											87	1380	183264	6983078	5060.2
											88	1395	193919	7389079	5296.83
											89	1106	144924	5522191	4992.94
											90	2066	281288	10718166	5187.88
											91	1274	187344	7138534	5603.24
											92	2189	304596	11606305	5302.1
											93	1423	199242	7591901	5335.14
											94	1276	179823	6851959	5369.87
											95	1976	274299	10451881	5289.41
											96	779	110622	4215119	5410.94
											97	2049	273109	10406538	5078.84
											98	1245	176057	6708456	5388.32
											99	1841	263941	10057203	5462.9
											100	1458	215678	8218187	5636.62
											101	1868	263755	10050103	5380.14
											102	2014	285561	10881017	5402.69
											103	1258	176637	6730578	5350.22
															5130.44
[truncated: 84 more columns]

## Sheet: Sheet3
DMSO																						siC2a																				PITCOIN2
Uptake						Background						Surface						Background
cells	area	IntDen	RawIntDen			square	area	IntDen	RawIntDen			cells	area	IntDen	RawIntDen			square	area	IntDen	RawIntDen					Background						Surface						Background									Background
1	1800	423012	16118435	8954.69		1	262	55560	2117046			1	1357	301220	11477685	8458.13		1	262	55330	2108280	IntDen	RawIntDen			square	area	IntDen	RawIntDen			cells	area	IntDen	RawIntDen			square	area	IntDen	RawIntDen	area	IntDen	RawIntDen			square	area	IntDen
2	2562	573479	21851821	8529.2		2	262	49569	1888775			2	994	217123	8273229	8323.17		2	262	51358	1956957	430511	16404163	8.38249		1	262	60307	2297920			1	811	232470	8858009	10922.3		1	262	50989	1942885	2411	558274	21272434	8823.08		1	262	53362
3	1879	415352	15826558	8422.86		3	262	54183	2064584			3	1207	252491	9620887	7970.91		3	262	47694	1817333	374821	14282159	7.85886		2	262	60336	2299054			2	905	297143	11322323	12510.9		2	262	62260	2372346	2476	553057	21073664	8511.17		2	262	58776
4	2214	447422	17048540	7700.33		4	262	52703	2008175			4	1337	273432	10418850	7792.71		4	262	56331	2146452	387696	14772731	6.8824		3	262	59470	2266026			3	1051	313639	11950902	11371		3	262	55725	2123357	2466	636078	24237092	9828.5		3	262	55655
5	1953	411353	15674164	8025.69		5	262	50637	1929458			5	1293	256367	9768607	7554.99		5	262	52106	1985433	432478	16479105	8.30001		4	262	58688	2236229			4	1000	331128	12617286	12617.3		4	262	60151	2291987	2719	698323	26608872	9786.27		4	262	58165
6	1955	406075	15473050	7914.6		6	262	53376	2033846			6	924	178481	6800826	7360.2		6	262	59461	2265711	320337	12206110	5.38732		5	262	58527	2230115			5	1502	411487	15679284	10438.9		5	262	57706	2198831	2097	521955	19888558	9484.29		5	262	51558
7	2648	647739	24681422	9320.78		7	262	55093	2099243			7	1176	260113	9911344	8428.01		7	262	50160	1911305	409641	15608948	8.16664		6	262	59260	2258023			6	1448	375881	14322558	9891.27		6	262	61362	2338152	2865	745439	28404157	9914.19		6	262	55579
8	3712	842518	32103249	8648.5		8	262	54488	2076220			8	1000	232625	8863913	8863.91		8	262	55669	2121202	399920	15238546	7.18392		7	262	64228	2447331			7	1282	294658	11227631	8757.9		7	262	52564	2002904	2360	604675	23040512	9762.93		7	262	54907
9	2627	577487	22004538	8376.3		9	262	51349	1956589			9	1118	241849	9215410	8242.76		9	262	53069	2022150	388365	14798239	7.31807		8	262	68394	2606092			8	888	245825	9366905	10548.3		8	262	58892	2244016	1809	473263	18033175	9968.59		8	262	59004
10	2822	552389	21048203	7458.61		10	262	57440	2188701			10	1424	296441	11295577	7932.29		10	262	52625	2005238	372141	14180039	7.0715		9	262	62766	2391631			9	1097	321019	12232091	11150.5		9	262	58305	2221664	2263	479214	18259960	8068.92		9	262	54515
11	2593	630048	24007321	9258.51		11	262	51977	1980545			11	1105	264974	10096538	9137.14		11	262	47919	1825909	446520	17014180	9.3182		10	262	53704	2046319			10	1617	425478	16212376	10026.2		10	262	62213	2370568	2485	556324	21198139	8530.44		10	262	58395
12	3384	850172	32394901	9572.96		12	262	57088	2175270			12	1358	299008	11393396	8389.84						388980	14821656	#DIV/0!		11	262	62957	2398909			11	1171	319499	12174192	10396.4		11	262	60317	2298308	2218	550543	20977852	9458		11	262	53296
13	2879	737394	28097621	9759.51		13	262	55287	2106660			13	937	210765	8030981	8570.95					2.01509e+06	505048	19244308	9.55011		12	262	65512	2496280			12	1272	355811	13557790	10658.6		12	262	56044	2135516	2780	606889	23124863	8318.3		12	262	57979
14	3401	854970	32577741	9578.87								14	990	228377	8702062	8789.96						410225	15631210	#DIV/0!		13	262	61053	2326366			13	1549	365605	13930993	8993.54		13	262	63825	2431969	2838	701572	26732677	9419.55		13	262	55635
15	1987	502077	19131118	9628.14					2.04809e+06			15	1319	313871	11959728	9067.27						400626	15265426	#DIV/0!								14	1124	297178	11323666	10074.4		14	262	53176	2026228	2855	630080	24008533	8409.29		14	262	58483
16	1675	407954	15544639	9280.38								16	905	217399	8283751	9153.32						332278	12661118	#DIV/0!					2.33079e+06			15	1122	326260	12431808	11080						2477	576400	21963128	8866.83		15	262	51229
17	993	237008	9030923	9094.59								17	856	204575	7795098	9106.42						412778	15728456	#DIV/0!								16	861	279926	10666279	12388.2					2.2142e+06	3106	695183	26489229	8528.41		16	262	56226
18	1453	380792	14509687	9986.02								18	851	194439	7408903	8706.11						409792	15614690	#DIV/0!								17	2342	696311	26532208	11328.9						2688	587196	22374480	8323.84
19	2733	689215	26261802	9609.15								19	837	173559	6613287	7901.18						368873	14055507	#DIV/0!								18	1750	506481	19298919	11028						3306	775014	29531077	8932.57
20	2531	579410	22077805	8722.96								20	1089	233625	8902030	8174.5						622185	23707700	#DIV/0!								19	2359	653978	24919156	10563.4						1885	455162	17343476	9200.78
21	1308	291868	11121311	8502.53								21	1058	228501	8706805	8229.49						363924	13866950	#DIV/0!								20	1213	380419	14495471	11950.1						2079	477002	18175678	8742.51
22	1841	451005	17185080	9334.64								22	1046	243878	9292721	8884.05						275050	10480474	#DIV/0!								21	1004	344810	13138619	13086.3						4276	960671	36605342	8560.65
23	1391	327953	12496301	8983.68								23	1195	264330	10072024	8428.47						457159	17419577	#DIV/0!								22	1253	353463	13468325	10748.9						1926	458796	17481930	9076.81
24	1709	462694	17630486	10316.3								24	1070	261171	9951629	9300.59						424454	16173372	#DIV/0!								23	1196	345393	13160839	11004						2149	453523	17281033	8041.43
25	1761	418892	15961454	9063.86								25	735	150608	5738746	7807.82						349470	13316189	#DIV/0!								24	1583	440950	16801921	10614						1901	431066	16425305	8640.35
26	1219	292793	11156564	9152.23								26	777	186046	7089074	9123.65						254077	9681343	#DIV/0!								25	1452	429991	16384363	11284						1584	354500	13507848	8527.68
27	1241	255623	9740257	7848.72								27	1080	241920	9218090	8535.27						551315	21007284	#DIV/0!								26	1154	336830	12834551	11121.8						2231	558413	21277739	9537.31
28	1426	365480	13926233	9765.94								28	1269	280349	10682421	8417.98						439784	16757524	#DIV/0!								27	1958	642497	24481654	12503.4						3309	777697	29633308	8955.37
29	1585	396256	15098930	9526.14								29	1198	250753	9554691	7975.54						496610	18922786	#DIV/0!								28	1720	437442	16668263	9690.85						2738	674059	25684309	9380.68
30	2322	594035	22635069	9748.09								30	885	201275	7669362	8665.95						504028	19205451	#DIV/0!								29	1691	501722	19117590	11305.5						2990	687876	26210795	8766.15
31	4195	980615	37365319	8907.11								31	1318	303657	11570513	8778.84						347733	13249989	#DIV/0!								30	1658	500539	19072502	11503.3						2816	619221	23594751	8378.82
32	1789	461786	17595879	9835.59								32	882	181538	6917315	7842.76						306526	11679848	#DIV/0!								31	2080	475438	18116082	8709.65						2617	598907	22820725	8720.19
33	4920	1219935	46484329	9448.03								33	818	164504	6268260	7662.91						338624	12902916	#DIV/0!								32	1564	399023	15204339	9721.44						4545	907059	34562535	7604.52
34	1622	375211	14297030	8814.45								34	733	135207	5151907	7028.52						377174	14371811	#DIV/0!								33	1141	348503	13279342	11638.3						3010	701243	26720138	8877.12
35	1766	424753	16184767	9164.65								35	689	134296	5117200	7427						247899	9445942	#DIV/0!								34	1412	389310	14834259	10505.8						2485	570788	21749285	8752.23
36	1977	449300	17120086	8659.63								36	660	172402	6569194	9953.32						279782	10660811	#DIV/0!								35	1284	312827	11919928	9283.43						2700	538275	20510413	7596.45
37	1800	427893	16304410	9058.01								37	792	201396	7673977	9689.36						294078	11205531	#DIV/0!								36	966	269811	10280871	10642.7						1482	374498	14269863	9628.79
38	1018	203747	7763580	7626.31								38	650	173768	6621236	10186.5						432103	16464817	#DIV/0!								37	1157	399388	15218258	13153.2						3791	904575	34467878	9092.03
39	1541	383369	14607877	9479.48								39	792	196564	7489861	9456.9						334671	12752304	#DIV/0!								38	1350	443027	16881071	12504.5						1946	459129	17494638	8990.05
40	1106	241276	9193554	8312.44								40	855	219038	8346224	9761.67						471080	17950000	#DIV/0!								39	1300	460968	17564717	13511.3						2367	505008	19242790	8129.61
41	1217	285937	10895324	8952.61								41	890	229013	8726291	9804.82						398736	15193406	#DIV/0!								40	1174	462734	17631983	15018.7						1928	443629	16904019	8767.64
42	773	168997	6439462	8330.48								42	760	194974	7429287	9775.38						401967	15316543	#DIV/0!								41	1653	570001	21719282	13139.3						2591	584113	22257001	8590.12
43	1440	384785	14661839	10181.8								43	1036	245350	9348799	9023.94						325203	12391526	#DIV/0!								42	1450	624562	23798295	16412.6						2832	636634	24258257	8565.77
44	1339	300793	11461393	8559.67								44	870	198784	7574457	8706.27						330828	12605850	#DIV/0!								43	925	291986	11125821	12027.9						2395	547248	20852326	8706.61
45	1458	291886	11122014	7628.27								45	632	143363	5462686	8643.49						423381	16132498	#DIV/0!								44	1055	301031	11470479	10872.5						2291	577926	22021281	9612.08
46	1759	384391	14646804	8326.78								46	1044	212910	8112699	7770.78						367487	14002695	#DIV/0!								45	986	299068	11395685	11557.5						2004	495040	18862973	9412.66
47	1501	375343	14302051	9528.35								47	768	187664	7150723	9310.84						294785	11232471	#DIV/0!								46	976	260629	9930993	10175.2						3146	676974	25795390	8199.42
48	754	190319	7251908	9617.92								48	838	215967	8229187	9820.03						490627	18694827	#DIV/0!								47	1306	376927	14362403	10997.2
49	813	212495	8096916	9959.31								49	837	199679	7608566	9090.28						291731	11116114	#DIV/0!								48	839	209315	7975736	9506.24									8869.33
50	1191	296443	11295634	9484.16								50	985	228759	8716611	8849.35						295178	11247436	#DIV/0!								49	1372	372098	14178390	10334.1
51	1154	202865	7729939	6698.39								51	946	225901	8607717	9099.07						286841	10929770	#DIV/0!								50	1169	377993	14403038	12320.8
52	1298	272515	10383879	7999.91								52	624	132610	5052956	8097.69						387308	14757966	#DIV/0!								51	1238	282147	10750924	8684.11
53	1289	329240	12545325	9732.6								53	777	171241	6524972	8397.65						254030	9679553	#DIV/0!								52	1306	366194	13953436	10684.1
54	1197	335790	12794937	10689.2								54	1044	232320	8852326	8479.24						701678	26736684	#DIV/0!								53	1379	437120	16655982	12078.3
55	2460	592936	22593202	9184.23								55	690	143569	5470547	7928.33						226717	8638822	#DIV/0!								54	1546	406728	15497928	10024.5
56	1882	433641	16523450	8779.73								56	969	209493	7982523	8237.9						372028	14175747	#DIV/0!								55	1676	436505	16632557	9923.96
57	1727	365339	13920841	8060.71								57	876	169903	6473991	7390.4						230426	8780124	#DIV/0!								56	1610	465654	17743266	11020.7
58	1657	373873	14246029	8597.48								58	950	181368	6910839	7274.57						272919	10399278	#DIV/0!								57	854	219298	8356119	9784.68
59	1224	301032	11470494	9371.32								59	832	174051	6632022	7971.18						295472	11258643	#DIV/0!								58	1043	254456	9695793	9296.06
60	1503	326554	12442988	8278.77								60	720	137767	5249465	7290.92						199341	7595682	#DIV/0!								59	1008	247226	9420268	9345.5
61	2243	562689	21440681	9558.93								61	1155	293320	11176658	9676.76						567495	21623792	#DIV/0!								60	1071	295874	11273951	10526.6
62	1538	383284	14604635	9495.86								62	1515	359430	13695711	9040.07						401914	15314512	#DIV/0!								61	1227	348713	13287323	10829.1
63	1137	255921	9751588	8576.59								63	1043	253530	9660488	9262.21						335116	12769234	#DIV/0!								62	1070	276705	10543549	9853.78
64	1247	311227	11858994	9510.02								64	796	174749	6658625	8365.11						412382	15713379	#DIV/0!								63	1109	301433	11485785	10356.9
65	1253	319039	12156634	9702.02								65	939	187380	7139914	7603.74						370359	14112148	#DIV/0!								64	1433	381648	14542310	10148.2
66	1032	292975	11163520	10817.4								66	864	223709	8524194	9865.97						246937	9409277	#DIV/0!								65	830	184939	7046925	8490.27
67	1248	309030	11775281	9435.32								67	1036	228064	8690133	8388.16						299371	11407233	#DIV/0!								66	1765	393637	14999115	8498.08
68	2344	610910	23278072	9930.92								68	714	170985	6515212	9124.95						341083	12996610	#DIV/0!								67	1202	346297	13195280	10977.8
69	1878	457647	17438172	9285.5								69	1035	232732	8868024	8568.14						271676	10351914	#DIV/0!								68	1553	597983	22785519	14671.9
70	1615	406224	15478722	9584.35								70	621	140350	5347906	8611.76						263812	10052277	#DIV/0!								69	1233	406139	15475494	12551.1
71	2495	571131	21762355	8722.39								71	802	194033	7393417	9218.72						261143	9950589	#DIV/0!								70	1702	555558	21168936	12437.7
72	2396	543739	20718611	8647.17								72	692	168212	6409539	9262.34						168848	6433771	#DIV/0!								71	1259	408352	15559840	12358.9
73	1987	432134	16466001	8286.87								73	684	159789	6088586	8901.44						188949	7199717	#DIV/0!								72	1198	389484	14840873	12388
												74	837	198758	7573459	9048.34						298508	11374336	#DIV/0!								73	1315	374149	14256562	10841.5
				9026.1								75	833	210204	8009602	9615.37						236475	9010636	#DIV/0!								74	1346	397684	15153343	11258.1
												76	752	190732	7267624	9664.39																75	1287	356477	13583189	10554.1
												77	1040	236630	9016543	8669.75								#DIV/0!								76	1206	335141	12770186	10588.9
												78	600	137383	5234827	8724.71																77	938	269640	10274344	10953.5
												79	920	197440	7523250	8177.45																78	998	353428	13467013	13494
												80	970	210467	8019633	8267.66																79	1397	385432	14686469	10512.9
																																80	1217	376260	14336994	11780.6
																8626.24																81	1556	504634	19228530	12357.7
																																82	1197	349651	13323096	11130.4
																																83	1761	532783	20301141	11528.2
																																84	1177	343475	13087738	11119.6
																																85	1015	317451	12096131	11917.4
																																86	1750	555071	21150391	12085.9
																																87	1358	413727	15764639	11608.7
																																88	1426	379597	14464136	10143.2
																																89	1002	269458	10267428	10246.9
																																90	1299	384361	14645662	11274.6
																																91	1402	319596	12177876	8686.07
																																92	1425	326675	12447604	8735.16
																																93	875	245046	9337206	10671.1
																																94	1126	470134	17913974	15909.4
																																95	1938	669611	25514821	13165.5
																																96	1227	402189	15324994	12489.8
																																97	1331	543070	20693101	15547
																																98	1741	647976	24690443	14181.8
																																99	763	243733	9287172	12171.9
																																100	1542	461145	17571461	11395.2
																																				11228.7
[truncated: 10 more columns]
