# Supplementary material for: Development of selective inhibitors of phosphatidylinositol 3-kinase C2α
Source: Nat Chem Biol. 2022 Sep 15;19(1):18–27. doi: 10.1038/s41589-022-01118-z (PMC7613998; doi:10.1038/s41589-022-01118-z)
Supplement: Source Data Fig. 3 — Statistical source data. [file 41589_2022_1118_MOESM5_ESM.zip › SourceData_Fig3/SourceData_Fig3f.xlsx]

## Sheet: Sheet1
Source	FullName	Date	Set	Movie	Treatment	Cell	FrameRate	imageSize	movieLength	NA	M	CameraPixelSize	Timeconstant
'C:\Users\schmied.christopher\Desktop\CCPDynamics_FinalAnalysis_JM\Movies_3min\dmso\2019-07-29_Set4_10minCut_dmso_cell1\'	2019-07-29_Set4_10minCut_dmso_cell1	2019-07-29	Set4	10minCut	dmso	1	2	[653,777]	90	1.49	90	6.45e-06	53.1724
'C:\Users\schmied.christopher\Desktop\CCPDynamics_FinalAnalysis_JM\Movies_3min\dmso\2019-07-29_set4_3min_dmso_cell1\'	2019-07-29_set4_3min_dmso_cell1	2019-07-29	set4	3min	dmso	1	2	[754,940]	90	1.49	90	6.45e-06	51.8674
'C:\Users\schmied.christopher\Desktop\CCPDynamics_FinalAnalysis_JM\Movies_3min\dmso\2019-09-26_Set8_10minCut_dmso_cell1\'	2019-09-26_Set8_10minCut_dmso_cell1	2019-09-26	Set8	10minCut	dmso	1	2	[760,1041]	90	1.49	90	6.45e-06	39.2043
'C:\Users\schmied.christopher\Desktop\CCPDynamics_FinalAnalysis_JM\Movies_3min\dmso\2019-07-29_Set4_10minCut_dmso_cell2\'	2019-07-29_Set4_10minCut_dmso_cell2	2019-07-29	Set4	10minCut	dmso	2	2	[766,540]	90	1.49	90	6.45e-06	51.6082
'C:\Users\schmied.christopher\Desktop\CCPDynamics_FinalAnalysis_JM\Movies_3min\dmso\2019-07-29_set4_3min_dmso_cell2\'	2019-07-29_set4_3min_dmso_cell2	2019-07-29	set4	3min	dmso	2	2	[1010,976]	90	1.49	90	6.45e-06	48.2942
'C:\Users\schmied.christopher\Desktop\CCPDynamics_FinalAnalysis_JM\Movies_3min\dmso\2019-07-29_Set4_10minCut_dmso_cell3\'	2019-07-29_Set4_10minCut_dmso_cell3	2019-07-29	Set4	10minCut	dmso	3	2	[872,1026]	90	1.49	90	6.45e-06	30.1037
'C:\Users\schmied.christopher\Desktop\CCPDynamics_FinalAnalysis_JM\Movies_3min\dmso\2019-07-29_set4_3min_dmso_cell3\'	2019-07-29_set4_3min_dmso_cell3	2019-07-29	set4	3min	dmso	3	2	[786,834]	90	1.49	90	6.45e-06	59.7919
'C:\Users\schmied.christopher\Desktop\CCPDynamics_FinalAnalysis_JM\Movies_3min\dmso\2019-07-29_Set4_10minCut_dmso_cell4\'	2019-07-29_Set4_10minCut_dmso_cell4	2019-07-29	Set4	10minCut	dmso	4	2	[774,724]	90	1.49	90	6.45e-06	45.5132
'C:\Users\schmied.christopher\Desktop\CCPDynamics_FinalAnalysis_JM\Movies_3min\dmso\2019-07-29_set4_3min_dmso_cell4\'	2019-07-29_set4_3min_dmso_cell4	2019-07-29	set4	3min	dmso	4	2	[620,574]	90	1.49	90	6.45e-06	39.8591
'C:\Users\schmied.christopher\Desktop\CCPDynamics_FinalAnalysis_JM\Movies_3min\dmso\2019-09-26_Set8_10minCut_dmso_cell4\'	2019-09-26_Set8_10minCut_dmso_cell4	2019-09-26	Set8	10minCut	dmso	4	2	[525,570]	90	1.49	90	6.45e-06	31.2586
'C:\Users\schmied.christopher\Desktop\CCPDynamics_FinalAnalysis_JM\Movies_3min\dmso\2019-07-29_Set4_10minCut_dmso_cell5\'	2019-07-29_Set4_10minCut_dmso_cell5	2019-07-29	Set4	10minCut	dmso	5	2	[814,1162]	90	1.49	90	6.45e-06	46.6997
'C:\Users\schmied.christopher\Desktop\CCPDynamics_FinalAnalysis_JM\Movies_3min\dmso\2019-09-26_Set8_10minCut_dmso_cell5\'	2019-09-26_Set8_10minCut_dmso_cell5	2019-09-26	Set8	10minCut	dmso	5	2	[1040,1021]	90	1.49	90	6.45e-06	49.3103
'C:\Users\schmied.christopher\Desktop\CCPDynamics_FinalAnalysis_JM\Movies_3min\dmso\2019-07-29_set4_3min_dmso_cell6\'	2019-07-29_set4_3min_dmso_cell6	2019-07-29	set4	3min	dmso	6	2	[596,730]	90	1.49	90	6.45e-06	39.4595
'C:\Users\schmied.christopher\Desktop\CCPDynamics_FinalAnalysis_JM\Movies_3min\dmso\2019-09-26_Set8_10minCut_dmso_cell6\'	2019-09-26_Set8_10minCut_dmso_cell6	2019-09-26	Set8	10minCut	dmso	6	2	[923,731]	90	1.49	90	6.45e-06	43.1898
'C:\Users\schmied.christopher\Desktop\CCPDynamics_FinalAnalysis_JM\Movies_3min\dmso\2019-09-26_Set8_10minCut_dmso_cell7\'	2019-09-26_Set8_10minCut_dmso_cell7	2019-09-26	Set8	10minCut	dmso	7	2	[565,511]	90	1.49	90	6.45e-06	51.5529
'C:\Users\schmied.christopher\Desktop\CCPDynamics_FinalAnalysis_JM\Movies_3min\cpd1\2019-07-29_set4_10minCut_cpd1_cell1\'	2019-07-29_set4_10minCut_cpd1_cell1	2019-07-29	set4	10minCut	cpd1	1	2	[1044,882]	90	1.49	90	6.45e-06	63.1487
'C:\Users\schmied.christopher\Desktop\CCPDynamics_FinalAnalysis_JM\Movies_3min\cpd1\2019-07-29_set4_3min_cpd1_cell1\'	2019-07-29_set4_3min_cpd1_cell1	2019-07-29	set4	3min	cpd1	1	2	[1080,1161]	90	1.49	90	6.45e-06	112.338
'C:\Users\schmied.christopher\Desktop\CCPDynamics_FinalAnalysis_JM\Movies_3min\cpd1\2019-09-26_Set8_10minCut_cpd1_cell1\'	2019-09-26_Set8_10minCut_cpd1_cell1	2019-09-26	Set8	10minCut	cpd1	1	2	[608,594]	90	1.49	90	6.45e-06	45.8823
'C:\Users\schmied.christopher\Desktop\CCPDynamics_FinalAnalysis_JM\Movies_3min\cpd1\2019-07-29_set4_10minCut_cpd1_cell2\'	2019-07-29_set4_10minCut_cpd1_cell2	2019-07-29	set4	10minCut	cpd1	2	2	[768,772]	90	1.49	90	6.45e-06	51.674
'C:\Users\schmied.christopher\Desktop\CCPDynamics_FinalAnalysis_JM\Movies_3min\cpd1\2019-07-29_set4_3min_cpd1_cell2\'	2019-07-29_set4_3min_cpd1_cell2	2019-07-29	set4	3min	cpd1	2	2	[880,857]	90	1.49	90	6.45e-06	59.0432
'C:\Users\schmied.christopher\Desktop\CCPDynamics_FinalAnalysis_JM\Movies_3min\cpd1\2019-09-26_Set8_10minCut_cpd1_cell2\'	2019-09-26_Set8_10minCut_cpd1_cell2	2019-09-26	Set8	10minCut	cpd1	2	2	[862,894]	90	1.49	90	6.45e-06	51.5972
'C:\Users\schmied.christopher\Desktop\CCPDynamics_FinalAnalysis_JM\Movies_3min\cpd1\2019-07-29_set4_10minCut_cpd1_cell3\'	2019-07-29_set4_10minCut_cpd1_cell3	2019-07-29	set4	10minCut	cpd1	3	2	[762,716]	90	1.49	90	6.45e-06	49.7531
'C:\Users\schmied.christopher\Desktop\CCPDynamics_FinalAnalysis_JM\Movies_3min\cpd1\2019-07-29_set4_3min_cpd1_cell3\'	2019-07-29_set4_3min_cpd1_cell3	2019-07-29	set4	3min	cpd1	3	2	[673,688]	90	1.49	90	6.45e-06	60.5062
'C:\Users\schmied.christopher\Desktop\CCPDynamics_FinalAnalysis_JM\Movies_3min\cpd1\2019-09-26_Set8_10minCut_cpd1_cell3\'	2019-09-26_Set8_10minCut_cpd1_cell3	2019-09-26	Set8	10minCut	cpd1	3	2	[876,930]	90	1.49	90	6.45e-06	30.0218
'C:\Users\schmied.christopher\Desktop\CCPDynamics_FinalAnalysis_JM\Movies_3min\cpd1\2019-07-29_set4_10minCut_cpd1_cell4\'	2019-07-29_set4_10minCut_cpd1_cell4	2019-07-29	set4	10minCut	cpd1	4	2	[1030,826]	90	1.49	90	6.45e-06	55.3892
'C:\Users\schmied.christopher\Desktop\CCPDynamics_FinalAnalysis_JM\Movies_3min\cpd1\2019-07-29_set4_3min_cpd1_cell4\'	2019-07-29_set4_3min_cpd1_cell4	2019-07-29	set4	3min	cpd1	4	2	[963,952]	90	1.49	90	6.45e-06	62.3582
'C:\Users\schmied.christopher\Desktop\CCPDynamics_FinalAnalysis_JM\Movies_3min\cpd1\2019-07-29_set4_10minCut_cpd1_cell5\'	2019-07-29_set4_10minCut_cpd1_cell5	2019-07-29	set4	10minCut	cpd1	5	2	[1028,1166]	190	1.49	90	6.45e-06	44.1508
'C:\Users\schmied.christopher\Desktop\CCPDynamics_FinalAnalysis_JM\Movies_3min\cpd1\2019-07-29_set4_3min_cpd1_cell5\'	2019-07-29_set4_3min_cpd1_cell5	2019-07-29	set4	3min	cpd1	5	2	[1101,926]	90	1.49	90	6.45e-06	57.5043
'C:\Users\schmied.christopher\Desktop\CCPDynamics_FinalAnalysis_JM\Movies_3min\cpd1\2019-07-29_set4_3min_cpd1_cell6\'	2019-07-29_set4_3min_cpd1_cell6	2019-07-29	set4	3min	cpd1	6	2	[1074,972]	90	1.49	90	6.45e-06	49.2568
'C:\Users\schmied.christopher\Desktop\CCPDynamics_FinalAnalysis_JM\Movies_3min\cpd1\2019-07-29_set4_3min_cpd1_cell7\'	2019-07-29_set4_3min_cpd1_cell7	2019-07-29	set4	3min	cpd1	7	2	[841,1020]	90	1.49	90	6.45e-06	62.741
'C:\Users\schmied.christopher\Desktop\CCPDynamics_FinalAnalysis_JM\Movies_3min\cpd1\2019-07-29_set4_3min_cpd1_cell8\'	2019-07-29_set4_3min_cpd1_cell8	2019-07-29	set4	3min	cpd1	8	2	[569,622]	90	1.49	90	6.45e-06	40.3477
'C:\Users\schmied.christopher\Desktop\CCPDynamics_FinalAnalysis_JM\Movies_3min\cpd1\2019-07-29_set4_3min_cpd1_cell9\'	2019-07-29_set4_3min_cpd1_cell9	2019-07-29	set4	3min	cpd1	9	2	[968,739]	90	1.49	90	6.45e-06	63.7485
'C:\Users\schmied.christopher\Desktop\CCPDynamics_FinalAnalysis_JM\Movies_3min\cpd2\2019-07-29_Set4_10minCut_cpd2_cell1\'	2019-07-29_Set4_10minCut_cpd2_cell1	2019-07-29	Set4	10minCut	cpd2	1	2	[800,992]	90	1.49	90	6.45e-06	117.64
'C:\Users\schmied.christopher\Desktop\CCPDynamics_FinalAnalysis_JM\Movies_3min\cpd2\2019-07-29_set4_3min_cpd2_cell1\'	2019-07-29_set4_3min_cpd2_cell1	2019-07-29	set4	3min	cpd2	1	2	[757,957]	90	1.49	90	6.45e-06	90.0877
'C:\Users\schmied.christopher\Desktop\CCPDynamics_FinalAnalysis_JM\Movies_3min\cpd2\2019-09-26_Set8_10minCut_cpd2_cell1\'	2019-09-26_Set8_10minCut_cpd2_cell1	2019-09-26	Set8	10minCut	cpd2	1	2	[630,693]	90	1.49	90	6.45e-06	52.4989
'C:\Users\schmied.christopher\Desktop\CCPDynamics_FinalAnalysis_JM\Movies_3min\cpd2\2019-07-29_Set4_10minCut_cpd2_cell2\'	2019-07-29_Set4_10minCut_cpd2_cell2	2019-07-29	Set4	10minCut	cpd2	2	2	[996,1446]	90	1.49	90	6.45e-06	51.6929
'C:\Users\schmied.christopher\Desktop\CCPDynamics_FinalAnalysis_JM\Movies_3min\cpd2\2019-07-29_set4_3min_cpd2_cell2\'	2019-07-29_set4_3min_cpd2_cell2	2019-07-29	set4	3min	cpd2	2	2	[905,1070]	90	1.49	90	6.45e-06	76.2208
'C:\Users\schmied.christopher\Desktop\CCPDynamics_FinalAnalysis_JM\Movies_3min\cpd2\2019-09-26_Set8_10minCut_cpd2_cell2\'	2019-09-26_Set8_10minCut_cpd2_cell2	2019-09-26	Set8	10minCut	cpd2	2	2	[503,884]	90	1.49	90	6.45e-06	40.4647
'C:\Users\schmied.christopher\Desktop\CCPDynamics_FinalAnalysis_JM\Movies_3min\cpd2\2019-07-29_Set4_10minCut_cpd2_cell3\'	2019-07-29_Set4_10minCut_cpd2_cell3	2019-07-29	Set4	10minCut	cpd2	3	2	[588,760]	90	1.49	90	6.45e-06	62.9182
'C:\Users\schmied.christopher\Desktop\CCPDynamics_FinalAnalysis_JM\Movies_3min\cpd2\2019-07-29_set4_3min_cpd2_cell3\'	2019-07-29_set4_3min_cpd2_cell3	2019-07-29	set4	3min	cpd2	3	2	[970,973]	90	1.49	90	6.45e-06	91.2737
'C:\Users\schmied.christopher\Desktop\CCPDynamics_FinalAnalysis_JM\Movies_3min\cpd2\2019-07-29_Set4_10minCut_cpd2_cell4\'	2019-07-29_Set4_10minCut_cpd2_cell4	2019-07-29	Set4	10minCut	cpd2	4	2	[524,852]	90	1.49	90	6.45e-06	61.6979
'C:\Users\schmied.christopher\Desktop\CCPDynamics_FinalAnalysis_JM\Movies_3min\cpd2\2019-07-29_set4_3min_cpd2_cell4\'	2019-07-29_set4_3min_cpd2_cell4	2019-07-29	set4	3min	cpd2	4	2	[1062,1080]	90	1.49	90	6.45e-06	51.4731
'C:\Users\schmied.christopher\Desktop\CCPDynamics_FinalAnalysis_JM\Movies_3min\cpd2\2019-09-26_Set8_10minCut_cpd2_cell4\'	2019-09-26_Set8_10minCut_cpd2_cell4	2019-09-26	Set8	10minCut	cpd2	4	2	[566,592]	90	1.49	90	6.45e-06	47.1416
'C:\Users\schmied.christopher\Desktop\CCPDynamics_FinalAnalysis_JM\Movies_3min\cpd2\2019-07-29_Set4_10minCut_cpd2_cell5\'	2019-07-29_Set4_10minCut_cpd2_cell5	2019-07-29	Set4	10minCut	cpd2	5	2	[1072,706]	90	1.49	90	6.45e-06	72.2565
'C:\Users\schmied.christopher\Desktop\CCPDynamics_FinalAnalysis_JM\Movies_3min\cpd2\2019-07-29_set4_3min_cpd2_cell5\'	2019-07-29_set4_3min_cpd2_cell5	2019-07-29	set4	3min	cpd2	5	2	[863,979]	90	1.49	90	6.45e-06	58.9005
'C:\Users\schmied.christopher\Desktop\CCPDynamics_FinalAnalysis_JM\Movies_3min\cpd2\2019-07-29_Set4_10minCut_cpd2_cell6\'	2019-07-29_Set4_10minCut_cpd2_cell6	2019-07-29	Set4	10minCut	cpd2	6	2	[868,828]	90	1.49	90	6.45e-06	63.9606
'C:\Users\schmied.christopher\Desktop\CCPDynamics_FinalAnalysis_JM\Movies_3min\cpd2\2019-07-29_set4_3min_cpd2_cell6\'	2019-07-29_set4_3min_cpd2_cell6	2019-07-29	set4	3min	cpd2	6	2	[756,1042]	90	1.49	90	6.45e-06	41.6362
'C:\Users\schmied.christopher\Desktop\CCPDynamics_FinalAnalysis_JM\Movies_3min\cpd2\2019-07-29_Set4_10minCut_cpd2_cell7\'	2019-07-29_Set4_10minCut_cpd2_cell7	2019-07-29	Set4	10minCut	cpd2	7	2	[742,778]	90	1.49	90	6.45e-06	65.1521
'C:\Users\schmied.christopher\Desktop\CCPDynamics_FinalAnalysis_JM\Movies_3min\cpd2\2019-09-26_Set8_10minCut_cpd2_cell8\'	2019-09-26_Set8_10minCut_cpd2_cell8	2019-09-26	Set8	10minCut	cpd2	8	2	[697,612]	90	1.49	90	6.45e-06	34.0448
