# Supplementary material for: Development of selective inhibitors of phosphatidylinositol 3-kinase C2α
Source: Nat Chem Biol. 2022 Sep 15;19(1):18–27. doi: 10.1038/s41589-022-01118-z (PMC7613998; doi:10.1038/s41589-022-01118-z)
Supplement: Source Data Fig. 4 — Statistical source data. [file 41589_2022_1118_MOESM6_ESM.zip › SourceData_Fig4/SourceData_Fig4b.xlsx]

## Sheet: Sheet1
DMSO	threshold=100							VPS34							Inh1							Inh2
	Area	Mean	Int	Raw	Norm DMSO Int				Area	Mean	Int	Raw				Area	Mean	Int	Raw				Area	Mean	Int	Raw
1	1753081	33064	57964128	1345380	1.89802			1	1152363	13719	15809397	366945	0.517676		1	1338744	5113	6844513	158865000	0.224122		1	1891079	11201	21181736	491640000	0.693592
2	2785370	16479	45901085	1065390	1.50302			2	857670	11951	10250290	237915000	0.335644		2	1237195	10061	12447566	288915000	0.407593		2	1954757	15220	29751110	690540000	0.974194
3	2031877	5872	11931206	276930	0.390685			3	819325	10875	8909952	206805000	0.291755		3	2371119	19280	45714317	1061055000	1.49691		3	1301692	7841	10206345	236895000	0.334205
4	1183297	20667	24455676	567630	0.800796			4	986491	9789	9657026	224145000	0.316217		4	1410435	8420	11876274	275655000	0.388886		4	1177654	8107	9547162	221595000	0.31262
5	2464568	36906	90956219	2111145	2.97834			5	1028196	10728	11030323	256020000	0.361186		5	1778414	11126	19786466	459255000	0.647904		5	1445980	13030	18841637	437325000	0.616966
6	2302098	11802	27169312	630615	0.889654			6	769736	19069	14677800	340680000	0.480622		6	1730850	12396	21456395	498015000	0.702585		6	2007577	1987	3988055	92565000	0.130588
7	1675186	12762	21379491	496230	0.700067			7	608042	20851	12678280	294270000	0.415148		7	2066128	6530	13491272	313140000	0.441769		7	1163134	2947	3427750	79560000	0.112241
8	2164230	6239	13502258	313395	0.442129			8	1435553	7860	11283010	261885000	0.36946		8	1632791	8458	13809877	320535000	0.452202		8	1575877	36719	57865250	1343085000	1.89479
9	2164230	12381	26795775	621945	0.877422			9	1429866	8721	12469538	289425000	0.408313		9	1245898	8906	11096241	257550000	0.363344		9	1176189	7874	9261516	214965000	0.303266
10	1243184	24895	30948625	718335	1.01341			10	1295186	7736	10019576	232560000	0.328089		10	1275066	10133	12919980	299880000	0.423062		10	1859929	5098	9481244	220065000	0.310461
11	1029704	23964	24675404	572730	0.807991			11	1909260	9397	17940754	416415000	0.587466		11	2043208	13206	26982543	626280000	0.883538		11	1001570	13141	13161680	305490000	0.430977
12	592058	42549	25191764	584715	0.824899			12	1285105	9053	11634574	270045000	0.380972		12	1148873	15367	17655109	409785000	0.578113		12	2577663	6905	17797932	413100000	0.58279
13	1305569	24378	31827536	738735	1.04219			13	1140084	8442	9624067	223380000	0.315138		13	1499102	19252	28861214	669885000	0.945055		13	2152727	20036	43132518	1001130000	1.41237
14	821092	36608	30058729	697680	0.984267			14	1097862	5034	5526148	128265000	0.180953		14	764781	28702	21950782	509490000	0.718774		14	1771823	3565	6317167	146625000	0.206854
15	991531	24410	24202990	561765	0.792522			15	1529735	6148	9404339	218280000	0.307943		15	1385748	17703	24532581	569415000	0.803314		15	1776907	6517	11579642	268770000	0.379173
16	541564	54530	29531383	685440	0.966999			16	1561574	7394	11546683	268005000	0.378094		16	817214	8980	7338900	170340000	0.240311		16	1273213	11278	14359195	333285000	0.470189
17	1027808	29609	30432266	706350	0.996498			17	1502161	7672	11524710	267495000	0.377374		17	1207252	16553	19984221	463845000	0.654379		17	2685200	14422	38726981	898875000	1.26811
18	1460887	9423	13765931	319515	0.450763			18	1517542	10121	15358956	356490000	0.502926		18	1180066	10585	12491511	289935000	0.409032		18	1398674	15953	22313333	517905000	0.730646
19	1055769	17930	18929528	439365	0.619844			19	876454	11194	9810835	227715000	0.321254		19	919969	10521	9678999	224655000	0.316937		19	1268819	22028	27949344	648720000	0.915196
20	1293678	17596	22763774	528360	0.745395			20	693305	13073	9063761	210375000	0.296791		20	1495957	9224	13798890	320280000	0.451842		20	962881	12163	11711478	271830000	0.38349
21	2436046	21787	53075190	1231905	1.73794			21	767625	15185	11656547	270555000	0.381691		21	1238359	9262	11469778	266220000	0.375576		21	1025395	9911	10162399	235875000	0.332766
22	1159127	17885	20731294	481185	0.678842			22	528811	22417	11854301	275145000	0.388167		22	863615	33839	29223764	678300000	0.956926		22	1326853	5216	6921418	160650000	0.22664
23	808468	50049	40462828	939165	1.32495			23	733244	11342	8316688	193035000	0.272328		23	1218195	8721	10623827	246585000	0.347875		23	752588	13970	10513963	244035	0.344278
24	1428574	15881	22686870	526575	0.742877			24	625319	14670	9173625	212925000	0.300389		24	1105617	6628	7327914	170085000	0.239951		24	1064041	16789	17863850	414630000	0.584948
25	1645070	16482	27114380	629340000	0.887855			25	1579669	6211	9810835	227715000	0.321254		25	1409057	19259	27136352	629850000	0.888574		25	1182005	10559	12480525	289680000	0.408672
26	2537853	11697	29685192	689010	0.972036			26	1891423	3863	7305941	169575000	0.239232		26	1746532	8530	14897528	345780000	0.487817		26	1187089	18121	21511327	499290000	0.704384
27	1496862	22841	34189607	793560	1.11953			27	959348	8154	7822301	181560000	0.25614		27	1871346	5554	10393113	241230000	0.34032		27	684430	10707	7327914	170085000	0.239951
28	851423	34220	29135873	676260	0.954048			28	1093037	5810	6350126	147390000	0.207934		28	1688585	9981	16853103	391170000	0.551851		28	1436544	6332	9096721	211140	0.29787
29	757414	35726	27059448	628065000	0.886056			29	2106886	4881	10283249	238680000	0.336723		29	1073434	8853	9503217	220575000	0.311181		29	791967	8171	6470976	150195	0.211891
30	1946398	15234	29652233	688245	0.970956			30	1208760	6608	7987096	185385000	0.261536		30	1097862	13269	14567937	338130000	0.477024		30	1048833	9951	10437059	242250	0.341759
	1.97671e+06	18106.7	3.05392e+07	814700	1				1.03824e+06	12129.9	1.0626e+07	2.34407e+08	0.347947			1608664	10042.3	1.68238e+07	393286500	0.550892			1.55539e+06	11002.4	1.64462e+07	402823500	0.538529
DMSO	100							VPS34							Inh1							Inh2
	Area	Mean	Int	Raw	Norm DMSO Int				Area	Mean	Int	Raw				Area	Mean	Int	Raw				Area	Mean	Int	Raw
1	2297402	18899	43418164	251940000	0.683437			1	2312913	10545	24389758	141525	0.383915		1	889595	67529	60073512	348585	0.945606		1	2339797	18725	43813673	254235	0.689663
2	2023734	21433	43374218	251685000	0.682746			2	1781430	3676	6547881	37995	0.103069		2	856334	58451	50053936	290445	0.78789		2	1806936	9923	17929768	104040	0.282229
3	1549812	26796	41528507	240975000	0.653693			3	1159472	9286	10766650	62475	0.169476		3	857885	73047	62666297	363630	0.986419		3	1515689	5683	8613320	49980	0.135581
4	1351109	19027	25708123	149175000	0.404667			4	1524134	14849	22631938	131325	0.356245		4	928026	47306	43901564	254745000	0.691047		4	1534818	22620	34716953	201450	0.546473
5	1129486	32449	36650555	212670000	0.57691			5	1804351	10838	19555752	113475	0.307824		5	1791253	26987	48340061	280500000	0.760912		5	1660623	16143	26806761	155550	0.42196
6	1556016	54056	84111706	488070000	1.32399			6	1825721	4405	8042028	46665	0.126588		6	876325	39015	34189607	198390000	0.538172		6	2628631	25194	66225884	384285	1.04245
7	2262074	31180	70532544	409275000	1.11024			7	1252878	6559	8217810	47685	0.129355		7	908035	47380	43022654	249645000	0.677212		7	1490011	8465	12612361	73185	0.198529
8	1541712	46063	71015944	412080000	1.11785			8	1674065	8584	14370182	83385	0.226198		8	1644596	26801	44077347	255765000	0.693814		8	1491907	13461	20083098	116535	0.316124
9	2775978	34463	95669375	555135000	1.50591			9	1730247	6477	11206105	65025	0.176393		9	1514311	31197	47241423	274125000	0.743619		9	2176423	8097	17622150	102255	0.277387
10	2360994	31996	75542332	438345000	1.1891			10	1574800	8148	12832089	74460	0.201988		10	451691	53802	24301867	141015	0.382531		10	2570726	9043	23247175	134895	0.36593
11	1482429	30741	45571494	264435000	0.717333			11	1592551	7037	11206105	65025	0.176393		11	813250	29396	23906357	138720	0.376306		11	1155681	8936	10327195	59925	0.162559
12	1241504	35999	44692584	259335000	0.703498			12	1264941	7921	10019576	58140	0.157716		12	1575662	28002	44121292	256020000	0.694505		12	1212896	12717	15424874	89505	0.2428
13	1318882	49847	65742483	381480000	1.03484			13	1102601	32164	35464027	205785000	0.558233		13	1431762	28821	41264834	239445	0.649542		13	1400914	7466	10459031	60690	0.164634
14	2432513	20577	50053936	290445000	0.78789			14	949223	26343	25004995	145095000	0.393599		14	1259771	33419	42099799	244290000	0.662685		14	2150745	29505	63457316	368220	0.99887
15	1892931	30854	58403583	338895000	0.91932			15	1216170	18898	22983502	133365000	0.361779		15	1391952	41106	57217054	332010000	0.900643		15	1910682	28865	55151615	320025	0.868132
16	1890002	63128	119312060	692325000	1.87807			16	735872	13078	9624067	55845000	0.151491		16	661595	58320	38584158	223890	0.607346		16	1822791	23434	42715036	247860	0.67237
17	1415390	41450	58667256	340425000	0.923471			17	1237195	10017	12392634	71910000	0.19507		17	1167055	53470	62402624	362100000	0.982268		17	1520342	11967	18193441	105570	0.28638
18	1549984	28097	43550000	252705	0.685513			18	1285622	11109	14282291	82875000	0.224815		18	1888968	36455	68862614	399585000	1.08395		18	1598410	28703	45879112	266220	0.722175
19	2260178	37040	83716197	485775	1.31776			19	1285794	7211	9272503	53805000	0.145957		19	584217	82217	48032442	278715	0.75607		19	1129313	14748	16655348	96645	0.262169
20	1523272	41659	63457316	368220	0.99887			20	1114148	18499	20610444	119595000	0.324425		20	898384	39182	35200354	204255	0.554082		20	1348007	20636	27817508	161415	0.43787
21	1423145	35943	51152574	296820	0.805183			21	945259	24826	23466902	136170000	0.369388		21	1738519	46940	81606812	473535000	1.28456		21	1028153	20687	21269627	123420	0.334801
22	1704913	34746	59238547	343740	0.932463			22	1141032	28423	32431786	188190000	0.510503		22	1565494	48956	76640969	444720000	1.20639		22	2935732	10014	29399546	170595	0.462773
23	1405912	39791	55942634	324615	0.880583			23	1876904	11684	21928809	127245000	0.345177		23	1048143	41550	43550000	252705000	0.685513		23	1554120	21717	33750152	195840000	0.531255
24	1562909	70294	109863775	637500	1.72935			24	1326637	11991	15908275	92310000	0.250409		24	1621848	51509	83540415	484755000	1.31499		24	1287517	26452	34057770	197625000	0.536097
25	1392125	29863	41572452	241230	0.654384			25	1472261	16268	23950303	138975000	0.376997		25	1074855	44524	47856660	277695	0.753303		25	1103118	29081	32080222	186150000	0.504969
26	2004777	34393	68950505	400095	1.08534			26	735872	13078	9624067	55845000	0.151491		26	794466	43920	34892735	202470	0.54924		26	1406256	20250	28476690	165240000	0.448246
27	2356169	43980	103623513	601290	1.63112			27	1237195	10017	12392634	71910000	0.19507		27	1198075	31031	37177901	215730	0.585211		27	1128796	16585	18720787	108630000	0.294681
28	1182220	34793	41132997	238680	0.647467			28	1285622	11109	14282291	82875000	0.224815		28	1294238	41493	53701413	311610	0.845304		28	740008	27614	20434662	118575000	0.321658
29	1983924	38476	76333351	442935	1.20155			29	1285794	7211	9272503	53805000	0.145957		29	1072615	50517	54184814	314415	0.852913		29	676589	25266	17094803	99195000	0.269086
30	1965484	39351	77344098	448800	1.21746			30	1200316	13510	16215893	94095000	0.255251		30	1511036	32777	49526590	287385	0.779589		30	1820723	15278	27817508	161415	0.43787
	1.88483e+06	31636.2	6.35291e+07	340935000	1				1.664e+06	8336.7	16296460	80401.5	0.25652			1.07181e+06	47151.5	4.94079e+07	1.51431e+08	0.777721			1.92156e+06	13735.4	2.80284e+07	157641	0.441191
DMSO	70							VPS34							Inh1							Inh2
	Area	Mean	Int	Raw	Norm DMSO Int				Area	Mean	Int	Raw				Area	Mean	Int	Raw				Area	Mean	Int	Raw
1	1234610	27515	33969879	197115	1.94254			1	960080	6683	6416044	37230	0.366896		1	914928	17435	15952220	92565	0.912213		1	2293956	4732	10854541	62985000	0.620707
2	955427	33347	31860495	184875	1.82191			2	1041422	5697	5932644	34425	0.339253		2	1289413	4942	6372099	36975	0.364383		2	930955	8922	8305701	48195000	0.474954
3	1502936	26228	39419122	228735	2.25415			3	1072270	6189	6635772	38505	0.379461		3	1272179	4663	5932644	34425	0.339253		3	1657349	3765	6240262	36210000	0.356844
4	1386438	18733	25971796	150705	1.48517			4	1179463	8532	10063522	58395000	0.575473		4	1452787	11071	16084057	93330	0.919752		4	1057105	5737	6064480	35190000	0.346792
5	1100878	29620	32607568	189210	1.86463			5	573877	10644	6108426	35445000	0.349305		5	1540161	1769	2724622	15810	0.155805		5	1228406	5080	6240262	36210000	0.356844
6	1288207	21662	27905399	161925	1.59574			6	751727	11517	8657265	50235000	0.495058		6	1318882	1599	2109384	12240	0.120623		6	1287000	4678	6020535	34935000	0.344279
7	817903	15367	12568416	72930000	0.718713			7	983518	10366	10195358	59160000	0.583012		7	1243572	7032	8745156	50745000	0.500084		7	1153613	4571	5273461	30600000	0.301558
8	893731	3540	3164077	18360000	0.180935			8	1714392	2435	4174823	24225000	0.238733		8	1028497	5768	5932644	34425000	0.339253		8	1439517	5129	7382846	42840000	0.422181
9	1073132	15111	16215893	94095000	0.927291			9	1042112	2572	2680676	15555000	0.153292		9	1043490	5559	5800807	33660000	0.331714		9	1121214	4625	5185570	30090000	0.296532
10	989722	12965	12832089	74460000	0.733791			10	1947734	6859	13359435	77520000	0.763947		10	658149	3606	2373058	13770000	0.135701		10	981794	12801	12568416	72930000	0.718713
11	1347835	10433	14062563	81600000	0.804155			11	1502247	6202	9316448	54060000	0.532753		11	976624	4635	4526388	26265000	0.258837		11	848407	7666	6503935	37740000	0.371922
12	1347490	21916	29531383	171360000	1.68873			12	1246329	8815	10986378	63750000	0.628246		12	986792	26943	26587034	154275000	1.52036		12	830484	9049	7514682	43605000	0.42972
13	1029187	12895	13271544	77010000	0.758921			13	1727489	2569	4438497	25755000	0.253811		13	1193078	2984	3559586	20655000	0.203552		13	1433313	3802	5449243	31620000	0.31161
14	530620	28738	15249092	88485000	0.872005			14	1600134	7690	12304743	71400000	0.703635		14	984724	11425	11250051	65280000	0.643324		14	1494320	6323	9448285	54825000	0.540292
15	651083	21869	14238345	82620000	0.814207			15	1007300	4624	4658224	27030000	0.266376		15	1067962	2675	2856458	16575000	0.163344		15	1924813	5457	10502977	60945000	0.600603
16	1055209	17450	18413169	106845000	1.05294			16	1044007	11070	11557669	67065000	0.660915		16	1630292	5607	9140666	53040000	0.522701		16	955255	6533	6240262	36210000	0.356844
17	783953	13173	10327195	59925	0.590551			17	1056416	8611	9096721	52785000	0.520188		17	1026429	4881	5009788	29070000	0.28648		17	906139	5626	5097679	29580000	0.291506
18	1101567	19229	21181736	122910	1.21126			18	1143273	2998	3427750	19890000	0.196013		18	1135518	7237	8217810	47685000	0.469928		18	996615	13405	13359435	77520000	0.763947
19	1133622	5737	6503935	37740	0.371922			19	1343526	2977	3999041	23205000	0.228681		19	1130175	4511	5097679	29580000	0.291506		19	1738864	8719	15161201	87975000	0.866979
20	881323	13513	11909233	69105	0.681019			20	883046	4827	4262714	24735000	0.243759		20	1495698	4495	6723663	39015000	0.384487		20	1049867	3725	3911150	22695000	0.223656
21	2043552	8903	18193441	105570	1.04038			21	880978	4240	3735368	21675000	0.213604		21	1344733	8268	11118214	64515000	0.635785		21	1354728	4574	6196317	35955000	0.354331
22	1340597	6196	8305701	48195	0.474954			22	1108806	4241	4702170	27285000	0.268889		22	724498	5702	4130878	23970000	0.23622		22	1409703	5237	7382846	42840000	0.422181
23	2218300	4735	10502977	60945	0.600603			23	1026774	4665	4790061	27795000	0.273915		23	814112	8799	7163118	41565000	0.409616		23	1872940	7321	13710999	79560000	0.784051
24	1618401	3123	5053734	29325	0.288993			24	1003853	4859	4877952	28305000	0.278941		24	626267	12911	8085974	46920000	0.462389		24	1517757	4198	6372099	36975000	0.364383
25	735527	15833	11645560	67575	0.665941			25	1519481	8127	12348688	71655000	0.706148		25	1512243	2499	3779314	21930000	0.216117		25	1350420	4458	6020535	34935000	0.344279
26	881323	19098	16831130	97665000	0.962473			26	1143273	2998	3427750	19890000	0.196013		26	1002130	4604	4614279	26775000	0.263863		26	1288034	4469	5756862	33405000	0.329201
27	864606	9606	8305701	48195000	0.474954			27	1343526	2977	3999041	23205000	0.228681		27	1145513	9936	11381887	66045000	0.650863		27	654702	9129	5976589	34680000	0.341766
28	971282	17374	16875076	97920000	0.964986			28	883046	4827	4262714	24735000	0.243759		28	962321	6028	5800807	33660000	0.331714		28	728634	7479	5449243	31620000	0.31161
29	1082438	17336	18764733	108885000	1.07304			29	981450	12045	11821342	68595000	0.675993		29	842720	6936	5844753	33915000	0.334227		29	1173087	5881	6899445	40035000	0.394538
30	1347145	14060	18940515	109905000	1.0831			30	919926	6401	5888698	34170000	0.33674		30	798085	25550	20390717	118320000	1.16602		30	1391091	3633	5053734	29325000	0.288993
	1.1243e+06	20408.8	1.74874e+07	2.60958e+07	1				1.12666e+06	7149.4	6.93753e+06	32064516	0.396716			1.17621e+06	6344.4	7.91019e+06	1.32885e+07	0.452337			1.31509e+06	6004	7.53812e+06	43018500	0.43106
		1	0.347947	0.550892	0.538529
		1	0.25652	0.777721	0.441191
		1	0.396716	0.452337	0.43106
		1	0.333728	0.59365	0.47026
								1213758	17415	21137790	122655000	1.20875
								1236851	9202	11381887	66045000	0.650863
								1154474	9440	10898486	63240000	0.62322
								1133794	7868	8920939	51765000	0.510136
								1233059	8090	9975631	57885000	0.570447
								919926	6401	5888698	34170000	0.33674
								1468814	6403	9404339	54570000	0.537779
								1164815	7923	9228557	53550000	0.527727
								1412805	8336	11777397	68340000	0.67348
								1110357	9499	10546922	61200000	0.603116
								823591	8751	7207064	41820000	0.412129
								997994	7486	7470737	43350000	0.427207
								1011781	8209	8305701	48195000	0.474954
								754312	13691	10327195	59925000	0.590551
								745178	12915	9624067	55845000	0.550343
								469441	17225	8085974	46920000	0.462389
								278839	40504	11293996	65535000	0.645837
								1096914	9335	10239304	59415000	0.585525
								683310	12927	8833048	51255000	0.50511
								696235	6627	4614279	26775000	0.263863
								994547	7821	7778355	45135000	0.444798
								793260	16897	13403381	77775000	0.76646
								1328016	9696	12876034	74715000	0.736304
								897867	8565	7690464	44625000	0.439772
								1017295	8942	9096721	52785000	0.520188
								742765	16744	12436579	72165000	0.711174
								1383163	11152	15424874	89505000	0.882057
								985930	8335	8217810	47685000	0.469928
								1001785	3246	3251968	18870000	0.185961
								708126	11046	7822301	45390000	0.447311
								940434	17243	16215893	94095000	0.927291
								1029531	15452	15908275	92310000	0.9097
								1034012	11602	11997124	69615000	0.686045
								1112769	12322	13710999	79560000	0.784051
								1009196	7533	7602573	44115000	0.434746
								1058139	11172	11821342	68595000	0.675993
								728978	12117	8833048	51255000	0.50511
								784815	29341	23027447	133620000	1.3168
								898212	7926	7119173	41310000	0.407103
								1063309	5621	5976589	34680000	0.341766
								371038	21793	8085974	46920000	0.462389
								768616	17610	13535217	78540000	0.773999
								574738	18121	10415086	60435000	0.595577
								1318021	11103	14633855	84915000	0.836824
								832035	7553	6284208	36465000	0.359357
								619373	7024	4350605	25245000	0.248785
								1022638	4297	4394551	25500000	0.251298
								977314	7239	7075227	41055000	0.40459
								941296	7050	6635772	38505000	0.379461
								739491	19135	14150454	82110000	0.809181
								566811	27601	15644602	90780000	0.894622
								866502	6796	5888698	34170000	0.33674
								978003	4853	4746115	27540000	0.271402
								869949	8183	7119173	41310000	0.407103
								787228	15519	12216852	70890000	0.698609
								1131726	15610	17666095	102510000	1.01022
								700198	11736	8217810	47685000	0.469928
								991101	15652	15512765	90015000	0.887083
								1094502	11483	12568416	72930000	0.718713
								775164	10034	7778355	45135000	0.444798
								814457	8741	7119173	41310000	0.407103
								1366275	9103	12436579	72165000	0.711174
								1347318	5121	6899445	40035000	0.394538
								867191	11503	9975631	57885000	0.570447
								720189	8970	6459990	37485000	0.369409
								1007989	6322	6372099	36975000	0.364383
								1221513	2015	2460949	14280000	0.140727
								944742	9071	8569374	49725000	0.490032
								809287	8743	7075227	41055000	0.40459
								819799	3431	2812513	16320000	0.160831
								734666	5503	4042987	23460000	0.231195
								896488	3578	3208022	18615000	0.183448
								764824	3965	3032240	17595000	0.173396
								666593	4681	3120131	18105000	0.178422
