# Supplementary material for: Development of selective inhibitors of phosphatidylinositol 3-kinase C2α
Source: Nat Chem Biol. 2022 Sep 15;19(1):18–27. doi: 10.1038/s41589-022-01118-z (PMC7613998; doi:10.1038/s41589-022-01118-z)
Supplement: Source Data Fig. 4 — Statistical source data. [file 41589_2022_1118_MOESM6_ESM.zip › SourceData_Fig4/SourceData_Fig4d.xlsx]

## Sheet: Sheet1
DMSO	threshold= 120	punta>0.2 uM		PITCOIN1	threshold= 120	punta>0.2 uM		VPS34_inh1	threshold= 120	punta>0.2 uM		PITCOIN3	threshold= 120	punta>0.2 uM		Inh2+VPS34Inh19	threshold= 120	punta>0.2 uM
punta count	DAPI	punta no./cell		punta count	DAPI	punta no./cell		punta count	DAPI	punta no./cell		punta count	DAPI	punta no./cell		punta count	DAPI	punta no./cell
633	16	39.5625	111.378	426	15	28.4		346	18	19.2222		342	9	38		154	11	14
488	14	34.8571	98.131	354	14	25.2857		329	16	20.5625		244	8	30.5		183	19	9.63158
604	14	43.1429	121.457	433	15	28.8667		330	11	30		238	7	34		136	11	12.3636
508	13	39.0769	110.011	363	14	25.9286		384	18	21.3333		284	12	23.6667		93	7	13.2857
362	9	40.2222	113.235	372	15	24.8		382	17	22.4706		145	8	18.125		105	9	11.6667
407	12	33.9167	95.4834	302	12	25.1667		300	13	23.0769		186	5	37.2		108	6	18
339	10	33.9	95.4364	260	12	21.6667		496	23	21.5652		245	11	22.2727		135	13	10.3846
566	18	31.4444	88.5235	382	26	14.6923		237	13	18.2308		218	11	19.8182		113	13	8.69231
475	16	29.6875	83.5773	342	22	15.5455		319	17	18.7647		244	10	24.4		71	6	11.8333
441	15	29.4	82.7679	275	16	17.1875		279	15	18.6		232	10	23.2		85	6	14.1667
		35.521	100			22.754	64.0577			21.3826	60.1971			27.1183	76.3442			12.4025	34.9158
2nd
DMSO	threshold= 80	punta>0.2 uM		PITCOIN1	threshold= 80	punta>0.2 uM		VPS34_inh1	threshold= 80	punta>0.2 uM		PITCOIN3	threshold= 80	punta>0.2 uM		Inh2+VPS34Inh19	threshold= 80	punta>0.2 uM
punta count	DAPI	punta no./cell		punta count	DAPI	punta no./cell		punta count	DAPI	punta no./cell		punta count	DAPI	punta no./cell		punta count	DAPI	punta no./cell
528	19	27.7895	78.2339	225	7	32.1429		212	8	26.5		176	10	17.6		105	6	17.5
677	13	52.0769	146.609	358	13	27.5385		201	12	16.75		214	10	21.4		159	6	26.5
411	11	37.3636	105.187	259	13	19.9231		64	6	10.6667		241	18	13.3889		201	6	33.5
478	14	34.1429	96.1201	249	13	19.1538		343	13	26.3846		176	14	12.5714		170	7	24.2857
488	15	32.5333	91.5889	282	15	18.8		237	9	26.3333		221	14	15.7857		161	8	20.125
480	15	32	90.0875	322	16	20.125		159	5	31.8		193	16	12.0625		208	9	23.1111
465	11	42.2727	119.008	238	17	14		221	12	18.4167		127	8	15.875		159	11	14.4545
345	9	38.3333	107.917	254	13	19.5385		303	13	23.3077		110	10	11		160	8	20
292	11	26.5455	74.7317	208	11	18.9091		303	14	21.6429		87	8	10.875		152	8	19
228	6	38	106.979	255	12	21.25		179	7	25.5714		45	7	6.42857		274	15	18.2667
		36.1058	100			21.1381	58.5449			22.7373	62.9742			13.6987	37.9405			21.6743	60.03
3rd
DMSO	threshold= 140	punta>0.2 uM		PITCOIN1	threshold= 140	punta>0.2 uM		VPS34_inh1	threshold= 140	punta>0.2 uM		PITCOIN3	threshold= 140	punta>0.2 uM		Inh2+VPS34Inh19	threshold= 140	punta>0.2 uM
punta count	DAPI	punta no./cell		punta count	DAPI	punta no./cell		punta count	DAPI	punta no./cell		punta count	DAPI	punta no./cell		punta count	DAPI	punta no./cell
522	10	52.2	146.955	451	13	34.6923		398	24	16.5833		212	6	35.3333		118	10	11.8
527	10	52.7	148.363	232	7	33.1429		329	19	17.3158		64	6	10.6667		110	7	15.7143
511	11	46.4545	130.78	210	22	9.54545		343	17	20.1765		249	8	31.125		198	10	19.8
456	11	41.4545	116.704	533	18	29.6111		296	18	16.4444		217	7	31		128	9	14.2222
554	15	36.9333	103.976	321	13	24.6923		248	12	20.6667		159	7	22.7143		174	10	17.4
407	11	37	104.164	257	11	23.3636		284	12	23.6667		126	10	12.6		69	7	9.85714
267	8	33.375	93.9584	379	16	23.6875		429	23	18.6522		111	10	11.1		31	6	5.16667
374	11	34	95.718	439	21	20.9048		273	12	22.75		84	4	21		198	9	22
693	20	34.65	97.5479	259	15	17.2667		332	16	20.75		444	13	34.1538		201	9	22.3333
446	11	40.5455	114.145	139	9	15.4444		272	11	24.7273				23.2992				15.366
		40.9313	100			23.2351	56.7661			20.1733	49.2857				56.9228			15.366	37.5409
