# Supplementary material for: Development of selective inhibitors of phosphatidylinositol 3-kinase C2α
Source: Nat Chem Biol. 2022 Sep 15;19(1):18–27. doi: 10.1038/s41589-022-01118-z (PMC7613998; doi:10.1038/s41589-022-01118-z)
Supplement: Source Data Fig. 4 — Statistical source data. [file 41589_2022_1118_MOESM6_ESM.zip › SourceData_Fig4/SourceData_Fig4f.xlsx]

## Sheet: Sheet1
DMSO-mock	threshold=100							PI3KC2aKD							Inh1							Inh2
	Area	Mean	Int	Raw	Norm DMSO Int				Area	Mean	Int	Raw				Area	Mean	Int	Raw				Area	Mean	Int	Raw
1	2258153	34762	78497667	1821975000	3.58769			1	1744981	22848	39869564	925395	1.82221		1	2616180	17558	45934044	1066155	2.09939		1	2686019	7084	19028406	441660	0.869682
2	1393848	11602	16171948	375360000	0.739129			2	914627	21405	19577725	454410	0.894788		2	2304253	9293	21412450	496995000	0.978643		2	1520859	12692	19303065	448035	0.882235
3	1655496	10246	16962967	393720000	0.775282			3	992867	25572	25389518	589305	1.16041		3	2066387	14387	29729138	690030000	1.35875		3	2168711	16900	36650555	850680	1.67509
4	1837310	9059	16644362	386325000	0.76072			4	1682165	18431	31003557	719610	1.417		4	1563426	18566	29026009	673710000	1.32662		4	1408367	17318	24389758	566100	1.11472
5	1846745	24314	44901325	1042185000	2.05219			5	1646966	9559	15743479	365415000	0.719546		5	2024165	6605	13370421	310335000	0.611087		5	2656894	9812	26070674	605115	1.19154
6	1065549	20786	22148537	514080000	1.01229			6	1249431	16795	20983981	487050000	0.95906		6	1546710	7465	11546683	268005000	0.527734		6	4618372	8718	40265074	934575	1.84029
7	1608880	12449	20028166	464865000	0.915375			7	1336719	10800	14436100	335070000	0.659793		7	1477603	11220	16578444	384795000	0.757708		7	1960185	17492	34288484	795855000	1.56713
8	1095967	14906	16336743	379185000	0.746661			8	1123885	38935	43758742	1015665000	1.99997		8	1119146	10916	12216852	283560000	0.558364		8	1149778	19416	22324319	518160000	1.02032
9	1734555	13003	22555033	523515000	1.03086			9	1500825	22166	33266751	772140000	1.52044		9	1227286	13186	16182934	375615000	0.739631		9	1958548	15695	30739884	713490000	1.40495
10	1770875	14219	25180777	584460000	1.15087			10	2084482	14225	29652233	688245000	1.35524		10	903080	24842	22434183	520710000	1.02534		10	1623614	22377	36331950	843285000	1.66053
11	1585140	8567	13579163	315180000	0.620627			11	1412374	13473	19028406	441660000	0.869682		11	1678805	11236	18863610	437835000	0.86215		11	1694444	41516	70345775	1632765000	3.21511
12	1848813	13026	24082139	558960000	1.10066			12	1245467	20880	26004756	603585000	1.18853		12	1493286	16929	25279655	586755000	1.15539		12	1332109	18565	24730336	574005000	1.13028
13	1116604	11836	13216612	306765000	0.604057			13	2067378	20188	41737248	968745000	1.90758		13	1363517	23971	32684473	758625000	1.49382		13	1826281	19713	36002359	835635000	1.64547
14	1294325	12588	16292798	378165000	0.744652			14	1663122	20987	34903721	810135000	1.59525		14	816783	28179	23016461	534225000	1.05195		14	1202858	22185	26685911	619395000	1.21966
15	1844807	22440	41396670	960840000	1.89201			15	1567993	10076	15798411	366690000	0.722057		15	1307810	25185	32937160	764490000	1.50537		15	1414227	13898	19654629	456195000	0.898303
16	2232518	10531	23510848	545700000	1.07455			16	1342665	21872	29366587	681615000	1.34218		16	1532104	18522	28377813	658665000	1.29699		16	1822360	17863	32552637	755565000	1.4878
17	1547140	18065	27949344	648720000	1.27741			17	1199842	38943	46725064	1084515000	2.13554		17	1330170	28610	38056812	883320000	1.73936		17	961847	35763	34398348	798405000	1.57216
18	1839120	14857	27323121	634185000	1.24879			18	2014169	17760	35771645	830280000	1.63492		18	1192819	28967	34552157	801975000	1.57919		18	1965915	16151	31750631	736950000	1.45114
19	1704957	14930	25455437	590835000	1.16343			19	1238402	44419	55008792	1276785000	2.51414		19	1345120	22338	30047742	697425000	1.37331		19	2261126	31242	70642407	1639650000	3.22867
20	1370798	8696	11920220	276675000	0.544806			20	911180	29106	26521115	615570000	1.21213		20	1436113	26094	37474534	869805000	1.71275		20	1007559	38273	38562185	895050000	1.76246
21	915618	15719	14392155	334050000	0.657785			21	1564977	26101	40847352	948090000	1.8669		21	1324699	19938	26411252	613020000	1.20711		21	1775097	12193	21643164	502350000	0.989188
22	1017856	16536	16831130	390660000	0.769257			22	1192690	30739	36661542	850935000	1.67559		22	1151157	27515	31673726	735165000	1.44763		22	1712367	13230	22653910	525810000	1.03538
23	1279073	14233	18204428	422535000	0.832022			23	1085670	41075	44593706	1035045000	2.03813		23	1435855	17277	24807240	575790000	1.1338		23	1851226	23329	43187450	1002405000	1.97386
24	1323535	7363	9744917	226185000	0.445385			24	1115354	25532	28476690	660960000	1.30151		24	2408602	11973	28839241	669375000	1.31808		24	1398113	42559	59502221	1381080000	2.71951
25	1645889	8230	13546203	314415000	0.619121			25	1254558	29275	36727460	852465000	1.67861		25	1280753	18700	23950303	555900000	1.09463		25	2720873	9376	25510369	592110000	1.16594
26	1331420	15538	20687349	480165000	0.945503			26	2058115	26856	55272465	1282905000	2.52619		26	1420948	25723	36551678	848385000	1.67057		26	3141027	20825	65412892	1518270000	2.98966
27	1555800	12626	19643643	455940000	0.897801			27	2286157	18353	41956976	973845000	1.91762		27	1872811	32558	60974395	1415250000	2.7868		27	3235897	8203	26543088	616080000	1.21314
28	1767127	8977	15864329	368220000	0.725069			28	1452227	25873	37573411	872100000	1.71727		28	1736451	21739	37749193	876180000	1.7253		28	1716029	11703	20083098	466140000	0.917886
29	1157318	11420	13216612	306765000	0.604057			29	2310801	7968	18413169	427380000	0.841563		29	1737571	13177	22895611	531420000	1.04643		29	1663984	4094	6811554	158100000	0.311318
30	864693	11689	10107467	234600000	0.461956			30	1496172	16199	24235949	562530000	1.10769		30	2078838	5930	12326716	286110000	0.563385		30	1805730	9169	16556471	384285000	0.756703
	1.517e+06	14107.1	21879737	507841000	1				1.42769e+06	20073.6	3.23102e+07	366627372	1.47672			1.68482e+06	13403.8	27530031	4.00482e+08	1.25824			2.17513e+06	14750.4	3.27541e+07	2.87464e+08	1.497
DMSO	120							PI3KC2aKD							Inh1							Inh2
	Area	Mean	Int	Raw	Norm DMSO Int				Area	Mean	Int	Raw				Area	Mean	Int	Raw				Area	Mean	Int	Raw
1	1682898	7964	13403381	311100	0.580013			1	1516422	9897	15007392	348330	0.649425		1	1157059	9628	11140187	258570	0.482077		1	1350635	20197	27279175	633165	1.18047
2	1085756	14035	15238106	353685	0.659409			2	1112855	14670	16325757	378930	0.706475		2	721913	16405	11843315	274890	0.512504		2	1338787	15633	20929049	485775	0.905677
3	1220436	19660	23994248	556920	1.03832			3	1510175	9959	15040351	349095	0.650851		3	809201	15084	12205865	283305	0.528192		3	1102171	18620	20522553	476340	0.888086
4	1382000	23865	32981105	765510	1.42721			4	862151	24135	20808199	482970	0.900447		4	720706	19466	14029604	325635	0.607112		4	895928	11404	10217331	237150	0.442141
5	1187864	26452	31421040	729300	1.3597			5	1463299	11555	16908035	392445	0.731673		5	793303	15220	12074029	280245	0.522487		5	733976	27527	20203948	468945	0.874299
6	1235214	14587	18017659	418200	0.77969			6	948361	24722	23444930	544170	1.01455		6	1184978	9494	11250051	261120	0.486831		6	735053	23436	17226640	399840	0.74546
7	1542961	17922	27652712	641835000	1.19663			7	1178343	16223	19116297	443700	0.827232		7	925699	23297	21566259	500565	0.933251		7	1204710	16461	19830411	460275	0.858134
8	1369937	17956	24598499	570945000	1.06447			8	1469546	16731	24587513	570690	1.06399		8	1558472	18117	28234990	655350	1.22183		8	1428703	23092	32992092	765765	1.42769
9	1300486	19996	26004756	603585000	1.12532			9	858230	19829	17017899	394995	0.736427		9	1131942	15248	17259599	400605	0.746886		9	1381483	12056	16655348	386580	0.720738
10	1132200	15283	17303545	401625000	0.748788			10	886622	18872	16732253	388365	0.724066		10	1203202	17029	20489594	475575	0.88666		10	1426247	8327	11876274	275655	0.51393
11	1542186	10130	15622629	362610000	0.676048			11	1309490	8029	10513963	244035	0.454978		11	1398372	17504	24477649	568140	1.05924		11	2341003	10296	24104112	559470	1.04307
12	1961564	11078	21731055	504390000	0.940382			12	1083860	22695	24598499	570945	1.06447		12	1221858	24313	29707165	689520	1.28554		12	1778458	10730	19083338	442935	0.825806
13	1670274	22081	36881269	856035000	1.59599			13	1101524	11749	12941953	300390	0.560046		13	2085602	8033	16754226	388875	0.725017		13	2411833	12650	30509170	708135	1.32024
14	2476114	9429	23346052	541875000	1.01027			14	672194	22097	14853582	344760	0.642769		14	2346733	17223	40418883	938145000	1.74907		14	1696857	19540	33156887	769590	1.43482
15	1930199	9534	18402182	427125000	0.79633			15	1025869	11898	12205865	283305	0.528192		15	1523358	6772	10316208	239445000	0.44642		15	2362157	9655	22807720	529380	0.986973
16	1038622	30083	31245258	725220000	1.3521			16	1493113	14871	22203469	515355	0.960825		16	1324440	9830	13018857	302175000	0.563374		16	936987	14821	13886781	322320	0.600932
17	1189243	7843	9327434	216495000	0.403632			17	2012791	9372	18863610	437835000	0.816297		17	1080801	25768	27850467	646425000	1.20519		17	1719002	21704	37309738	865980	1.61453
18	1150554	8938	10283249	238680000	0.444994			18	585940	27469	16095043	373575000	0.696491		18	1185409	21493	25477409	591345000	1.1025		18	1400957	15425	21610205	501585	0.935153
19	1132889	20898	23675644	549525000	1.02453			19	1105617	17777	19654629	456195000	0.850528		19	1292730	11380	14710759	341445000	0.636588		19	2189779	8509	18632896	432480000	0.806314
20	1710514	20515	35090490	814470000	1.51849			20	1400655	15084	21126804	490365000	0.914234		20	818851	30845	25257682	586245000	1.09299		20	1307250	14127	18468101	428655000	0.799182
21	1715426	8377	14370182	333540000	0.62185			21	1459206	13575	19808439	459765000	0.857184		21	685808	32440	22247414	516375000	0.962727		21	895239	29048	26004756	603585000	1.12532
22	1674281	15348	25697137	596445000	1.11201			22	1492769	12799	19105310	443445000	0.826757		22	1729945	7786	13469299	312630000	0.582866		22	2240919	17002	38100757	884340000	1.64876
23	2295722	11749	26971557	626025000	1.16716			23	1774494	7300	12952939	300645000	0.560521		23	1273084	6403	8151892	189210000	0.352762		23	1472649	9475	13952699	323850000	0.603784
24	774690	18110	14029604	325635000	0.607112			24	1240771	7730	9591108	222615000	0.415042		24	1118069	17216	19248133	446760000	0.832937		24	2366466	9471	22412210	520200000	0.969858
25	2607391	12379	32277977	749190000	1.39679			25	1207597	21507	25971796	602820000	1.12389		25	1310610	8995	11788383	273615000	0.510126		25	1453993	15815	22994488	533715000	0.995056
26	1492726	11010	16435621	381480000	0.711229			26	740913	31347	23225202	539070000	1.00504		26	1561444	17330	27059448	628065000	1.17096		26	1752909	8135	14260318	330990000	0.617096
27	3266056	4117	13447326	312120000	0.581915			27	1085196	12280	13326476	309315000	0.576685		27	2030153	6223	12634334	293250000	0.546734		27	1751315	10213	17885823	415140000	0.773985
28	574394	24788	14238345	330480000	0.616145			28	1152536	16748	19303065	448035000	0.835314		28	942114	9271	8734170	202725000	0.377959		28	1454338	15229	22148537	514080000	0.958448
29	597357	26981	16117016	374085000	0.697442			29	917815	13419	12315729	285855000	0.532947		29	816913	25405	20753267	481695000	0.89807		29	1951913	13829	26993530	626535000	1.16811
30	870293	72915	63457316	1472880000	2.74603			30	1107168	10806	11964165	277695000	0.517733		30	1134440	7350	8338661	193545000	0.360844		30	1746834	11874	20742281	481440000	0.897594
	1.31398e+06	17772	2.31087e+07	2.22112e+08	1				1.1806e+06	16659.3	1.75203e+07	429369	0.758169			1.02065e+06	15898.8	1.80169e+07	371586	0.779658			1.15977e+06	17675.3	2.20932e+07	458949	0.956055
DMSO	120							PI3KC2aKD							Inh1							Inh2
	Area	Mean	Int	Raw	Norm DMSO Int				Area	Mean	Int	Raw				Area	Mean	Int	Raw				Area	Mean	Int	Raw
1	1279762	14096	18039632	418710	0.972058			1	1331247	11405	15183174	352410	0.818139		1	1449211	15814	22917583	531930	1.2349		1	1288164	15701	20225921	469455	1.08987
2	938495	14036	13172667	305745	0.709803			2	1080499	14571	15743479	365415	0.848331		2	1853165	5330	9876753	229245	0.532205		2	1281830	15359	19687588	456960	1.06086
3	1806074	9337	16864089	391425	0.908714			3	1083860	9640	10448045	242505	0.562988		3	1584537	6441	10206345	236895	0.549964		3	539065	34789	18753746	435285000	1.01054
4	1433313	15959	22873638	530910	1.23254			4	1085239	14851	16117016	374085	0.868458		4	1094933	31918	34947667	811155	1.88314		4	1277177	19002	24268908	563295000	1.30772
5	1365973	5831	7965124	184875	0.429197			5	1259771	23564	29685192	689010	1.59957		5	900021	39916	35925454	833850	1.93583		5	1153828	12711	14666814	340425000	0.790315
6	2108350	15862	33442533	776220	1.80204			6	1271749	14530	18479087	428910	0.995738		6	1098164	13156	14447086	335325	0.778475		6	1475406	17447	25741082	597465000	1.38705
7	1413710	7678	10854541	251940	0.584892			7	1171708	10145	11887260	275910	0.64054		7	1812752	12697	23016461	534225	1.24023		7	1949673	9326	18182455	422025000	0.979754
8	1766954	4987	8811075	204510	0.474781			8	1139395	9401	10711718	248625	0.577196		8	671289	33305	22357278	518925	1.20471		8	946638	7834	7415805	172125000	0.399597
9	836214	10892	9107707	211395	0.490765			9	1105273	14642	16182934	375615	0.87201		9	2478742	17516	43418164	1007760	2.33957		9	1934636	17610	34068757	790755000	1.83578
10	1093037	15007	16402662	380715	0.88385			10	2066861	9089	18786706	436050000	1.01231		10	1477991	7887	11656547	270555	0.628108		10	1160377	22089	25631219	594915000	1.38113
11	1512329	11543	17457354	405195	0.940682			11	787529	31640	24917104	578340000	1.34265		11	949568	17598	16710280	387855	0.900426		11	1421379	17553	24950063	579105000	1.34442
12	1626544	19081	31036516	720375	1.67239			12	1258306	15017	18896569	438600000	1.01823		12	1164298	14362	16721267	388110	0.901018		12	1321984	17577	23236188	539325000	1.25207
13	1210914	10851	13139707	304980	0.708027			13	981277	12786	12546443	291210000	0.67606		13	1169338	19730	23071393	535500	1.24319		13	1323018	10164	13447326	312120000	0.724603
14	1689403	11172	18874597	438090	1.01705			14	1065075	16824	17918782	415905000	0.965546		14	1667431	24095	40177183	932535	2.16493		14	1491648	14296	21324559	494955000	1.14906
15	1394753	9019	12579402	291975	0.677836			15	919323	20567	18907556	438855000	1.01883		15	1269422	15275	19390956	450075	1.04487		15	730960	14790	10810595	250920000	0.582524
16	977701	27407	26795775	621945	1.44388			16	1383120	12987	17962727	416925000	0.967914		16	1683027	20602	34673007	804780	1.86834		16	868527	28145	24444690	567375000	1.31719
17	1637789	4313	7064241	163965	0.380654			17	1086100	12402	13469299	312630000	0.725787		17	1028282	28452	29256723	679065	1.57649		17	837851	22029	18457114	428400000	0.994554
18	1693539	16212	27454957	637245000	1.4794			18	1630895	10994	17929768	416160000	0.966138		18	2026276	16944	34332430	796875	1.84999		18	1101438	11122	12249811	284325000	0.660076
19	1415261	5962	8437538	195840000	0.454653			19	631437	24759	15633615	362865000	0.842411		19	745867	24554	18314291	425085	0.986858		19	581718	45176	26279415	609960000	1.41605
20	1311386	12349	16193920	375870000	0.872602			20	829752	18312	15194160	352665000	0.818731		20	733287	22623	16589430	385050	0.893914		20	1212465	26132	31684713	735420000	1.70732
21	1427195	7182	10250290	237915000	0.552332			21	618081	16300	10074508	233835000	0.542861		21	758275	16633	12612361	292740	0.679612		21	1161540	21821	25345573	588285000	1.36574
22	879901	24710	21742041	504645000	1.17156			22	1078173	34890	37617357	873120000	2.027		22	1204452	21965	26455197	614040	1.42553		22	1347275	21039	28344854	657900000	1.52735
23	457378	35142	16073070	373065000	0.86609			23	2817123	9391	26455197	614040000	1.42553		23	876713	31391	27520876	638775	1.48295		23	1462610	11928	17446367	404940000	0.94009
24	454017	44041	19995207	464100000	1.07743			24	2212355	8919	19731534	457980000	1.06323		24	1532966	13165	20181975	468435	1.0875		24	1020785	18684	19072351	442680000	1.02771
25	1607329	15297	24587513	570690000	1.32489			25	1074942	12019	12919980	299880000	0.696188		25	1370152	14577	19973234	463590	1.07625		25	1215395	17636	21434423	497505000	1.15498
26	1926752	4157	8009069	185895000	0.431565			26	740611	16955	12557429	291465000	0.676652		26	1302812	18021	23477889	544935	1.2651		26	1009411	11504	11612601	269535000	0.62574
27	1065075	3590	3823259	88740000	0.206015			27	1392211	18592	25883905	600780000	1.39474		27	1529433	14604	22335305	518415	1.20353		27	983259	22749	22368265	519180000	1.2053
28	1008894	10421	10513963	244035000	0.56654			28	1484841	13185	19577725	454410000	1.05494		28	2957964	8089	23928330	555390	1.28937		28	868139	13225	11480764	266475000	0.618636
29	2407137	33592	80859738	1876800000	4.35709			29	1446367	20235	29267710	679320000	1.57708		29	1903659	9840	18731774	434775000	1.00935		29	1008980	13796	13919740	323085000	0.750059
30	1659848	14654	24323840	564570000	1.31068			30	1440206	9421	13568176	314925000	0.731115		30	1833260	20657	37870043	878985	2.04061		30	1013547	18590	18841637	437325000	1.01527
	1.40419e+06	11368.5	1.85582e+07	365644	1				1.25956e+06	13183.8	1.81418e+07	4.39402e+07	0.977563			1.44208e+06	18398	2.37031e+07	530986	1.27723			1.30068e+06	17186.8	2.01798e+07	3.91722e+08	1.08738
		dmso	KD	PITCOIN1_KD	PITCOIN2_KD
		1	1.47672	1.25824	1.497
		1	0.758169	0.779658	0.956055
		1	0.977563	1.27723	1.08738
		1	1.07082	1.10504	1.18015
