# Supplementary material for: Development of selective inhibitors of phosphatidylinositol 3-kinase C2α
Source: Nat Chem Biol. 2022 Sep 15;19(1):18–27. doi: 10.1038/s41589-022-01118-z (PMC7613998; doi:10.1038/s41589-022-01118-z)
Supplement: Source Data Fig. 5 — Statistical source data. [file 41589_2022_1118_MOESM7_ESM.zip › SourceData_Fig5/SourceData_Fig5d.xlsx]

## Sheet: Sheet1
Vehicle	PITCPON3
0	33.3
0	75
25	75
0	50
0	50
0	0
25	75
0	0
0	50
0	50
60	25
50	0
0	0
0	50
0	33.3
0	25
0	33.3
0	100
33.3	0
0	80
