# Supplementary material for: Development of selective inhibitors of phosphatidylinositol 3-kinase C2α
Source: Nat Chem Biol. 2022 Sep 15;19(1):18–27. doi: 10.1038/s41589-022-01118-z (PMC7613998; doi:10.1038/s41589-022-01118-z)
Supplement: Source Data Fig. 5 — Statistical source data. [file 41589_2022_1118_MOESM7_ESM.zip › SourceData_Fig5/SourceData_Fig5e.xlsx]

## Sheet: Sheet1
DMSO	PITCOIN3
6.33	3.27
3.87	11.14
8.08	0.6
3.38	2.12
3.82	3.44
3.59	3.18
2.09	10.88
0.76	2.76
8.02	5.13
6.46	4.88
2.16	7.68
5.88	5.67
4.87	5.08
8.96	3.09
8.07	8.87
7.26	3.32
4.13	6.16
5.72	3.13
5.26	3.43
6.53	6.59
6.07	9.31
3.75	7.44
3.16	2.39
6.31	2.65
6.78	6.7
2.93	10.89
3.82	9.05
1.45	5.82
8.09	3.61
3.18	7.73
5.47	5.82
2.56	2.19
3.26	2.89
2.21	2.04
1.64	1.95
3.24	7.95
2.62	2.36
4.48	6.59
4.23	6.37
4.69	1.37
2.46	5.23
3.85	7.64
1.73	9.31
2.72	3.53
7.22	2.71
2.58	10.46
4.58	8.85
3.87	9.33
2.65	2.78
3.66	12.06
2.86
8.32
5.32
7.6
5.03
5.21
4.5
5.31
2.7
3.02
2.06
2.44
2.55
