# Supplementary material for: Development of selective inhibitors of phosphatidylinositol 3-kinase C2α
Source: Nat Chem Biol. 2022 Sep 15;19(1):18–27. doi: 10.1038/s41589-022-01118-z (PMC7613998; doi:10.1038/s41589-022-01118-z)
Supplement: Source Data Fig. 5 — Statistical source data. [file 41589_2022_1118_MOESM7_ESM.zip › SourceData_Fig5/SourceData_Fig5f.xlsx]

## Sheet: Sheet1
	DMSO				PITCOIN3
0	5.58176	3.0215	4.54486	9.67946	2.38974	2.61727	0.913498	3.23476
20	27.6834	16.0361	14.9614	30.7436	15.5413	9.1471	2.62994	13.7432
40	47.3745	21.9142	36.7056	41.6131	33.1215	17.6357	5.68206	24.4348
60	63.0772	41.331	55.6392	50.9789	46.155	29.2322	10.5801	30.9625
80	75.9806	71.068	71.3697	64.4367	56.0449	37.8243	17.4837	34.8054
100	87.8577	100.937	85.0612	82.3982	62.6354	44.2998	26.8285	37.4742
120	100	100	100	100	69.1285	50.5298	39.27	40.2343
