# Supplementary material for: Development of selective inhibitors of phosphatidylinositol 3-kinase C2α
Source: Nat Chem Biol. 2022 Sep 15;19(1):18–27. doi: 10.1038/s41589-022-01118-z (PMC7613998; doi:10.1038/s41589-022-01118-z)
Supplement: Source Data Fig. 5 — Statistical source data. [file 41589_2022_1118_MOESM7_ESM.zip › SourceData_Fig5/SourceData_Fig5g.xlsx]

## Sheet: Sheet1
	DMSO				PITCOIN 3
0	2.41955	0.0215814	0.708506	2.16976	3.06506	1.65184	0.0447229	2.37883
20	10.4274	0.16849	4.62694	7.37616	7.96242	3.80355	0.340509	6.84723
40	14.3834	0.820311	11.1719	8.95616	9.92034	3.52381	0.85326	5.34936
60	18.2846	6.66461	17.6704	13.1106	7.00025	13.2626	4.07288	8.06832
80	22.0732	20.9541	24.2126	18.6854	12.7555	9.24757	4.5041	9.56074
100	27.1428	27.9452	29.8102	23.4326	11.3706	13.2123	8.75781	11.9497
120	31.0605	31.3625	35.162	28.2184	18.6076	18.9308	12.2337	14.6123
