# Supplementary material for: Development of selective inhibitors of phosphatidylinositol 3-kinase C2α
Source: Nat Chem Biol. 2022 Sep 15;19(1):18–27. doi: 10.1038/s41589-022-01118-z (PMC7613998; doi:10.1038/s41589-022-01118-z)
Supplement: Source Data Extended Data Fig. 2 — Statistical source data. [file 41589_2022_1118_MOESM9_ESM.xlsx]

## Sheet: EDFig2a-c
Project #	CreatedBy	Compound Name	Compound Conc	ATP	Kinase	Technology	% Inhibition 1	% Inhibition 2	% Inhibition Avg	Dup Difference	Donor Interference	Acceptor Interference	Z'	Kinase Part# / Lot#
SSBK12455_39907	belabed@fmp-berlin.de	PITCOIN1	1000	10	PI4K2A (PI4K2 alpha)	Adapta	8	7	8	1	Pass	Pass	0.84	A31079/54171
SSBK12455_39907	belabed@fmp-berlin.de	PITCOIN1	1000	10	PI4K2B (PI4K2 beta)	Adapta	9	-1	4	10	Pass	Pass	0.7	A31080/53948
SSBK12455_39907	belabed@fmp-berlin.de	PITCOIN1	1000	10	PI4KA (PI4K alpha)	Adapta	5	-2	1	7	Pass	Pass	0.84	PV5689/1874383
SSBK12455_39907	belabed@fmp-berlin.de	PITCOIN1	1000	10	PI4KB (PI4K beta)	Adapta	14	-6	4	20	Pass	Pass	0.86	PV5277/943589
SSBK12455_39907	belabed@fmp-berlin.de	PITCOIN1	1000	10	PIK3C2A (PI3K-C2 alpha)	Adapta	88	88	88	1	Pass	Pass	0.78	PV5586/1679829
SSBK12455_39907	belabed@fmp-berlin.de	PITCOIN1	1000	10	PIK3C2B (PI3K-C2 beta)	Adapta	12	13	12	0	Pass	Pass	0.83	PV5374/1887412
SSBK12455_39907	belabed@fmp-berlin.de	PITCOIN1	1000	10	PIK3C2G (PI3K-C2 gamma)	Adapta	32	29	30	3	Pass	Pass	0.7	A31081/1861473
SSBK12455_39907	belabed@fmp-berlin.de	PITCOIN1	1000	10	PIK3C3 (hVPS34)	Adapta	-24	-4	-14	19	Pass	Pass	0.91	PV5126/1555138
SSBK12455_39907	belabed@fmp-berlin.de	PITCOIN1	1000	10	PIK3CA E542K/PIK3R1 (p110 alpha E542K/p85 alpha)	Adapta	-4	14	5	18	Pass	Pass	0.87	A33518/1861499
SSBK12455_39907	belabed@fmp-berlin.de	PITCOIN1	1000	10	PIK3CA E545K/PIK3R1 (p110 alpha E545K/p85 alpha)	Adapta	-2	6	2	8	Pass	Pass	0.84	A31083/53448
SSBK12455_39907	belabed@fmp-berlin.de	PITCOIN1	1000	10	PIK3CA/PIK3R1 (p110 alpha/p85 alpha)	Adapta	-1	11	5	12	Pass	Pass	0.88	PV4788/1144587
SSBK12455_39907	belabed@fmp-berlin.de	PITCOIN1	1000	10	PIK3CA/PIK3R3 (p110 alpha/p55 gamma)	Adapta	-9	-4	-6	5	Pass	Pass	0.88	A31082/53447
SSBK12455_39907	belabed@fmp-berlin.de	PITCOIN1	1000	10	PIK3CB/PIK3R1 (p110 beta/p85 alpha)	Adapta	15	5	10	10	Pass	Pass	0.84	PV6454/1832531
SSBK12455_39907	belabed@fmp-berlin.de	PITCOIN1	1000	10	PIK3CB/PIK3R2 (p110 beta/p85 beta)	Adapta	-9	15	3	24	Pass	Pass	0.75	A31084/1861476
SSBK12455_39907	belabed@fmp-berlin.de	PITCOIN1	1000	10	PIK3CG (p110 gamma)	Adapta	21	18	20	3	Pass	Pass	0.79	PV4786/1716438
SSBK12455_39907	belabed@fmp-berlin.de	PITCOIN1	1000	10	PIP4K2A	Adapta	4	22	13	18	Pass	Pass	0.87	A33519/54248
SSBK12455_39907	belabed@fmp-berlin.de	PITCOIN1	1000	10	PIP5K1A	Adapta	8	0	4	8	Pass	Pass	0.89	A33520/54249
SSBK12455_39907	belabed@fmp-berlin.de	PITCOIN1	1000	10	PIP5K1B	Adapta	5	6	5	1	Pass	Pass	0.88	A33521/1911666
SSBK12455_39907	belabed@fmp-berlin.de	PITCOIN1	1000	10	PIP5K1C	Adapta	5	25	15	20	Pass	Pass	0.85	A33522/54251
SSBK12455_39907	belabed@fmp-berlin.de	PITCOIN1	1000	10	SPHK1	Adapta	0	-2	-1	2	Pass	Pass	0.55	PV5214/1081578
SSBK12455_39907	belabed@fmp-berlin.de	PITCOIN1	1000	10	SPHK2	Adapta	3	15	9	12	Pass	Pass	0.54	PV5216/1874316
SSBK12455_39907	belabed@fmp-berlin.de	PITCOIN2	1000	10	PI4K2A (PI4K2 alpha)	Adapta	4	3	4	1	Pass	Pass	0.84	A31079/54171
SSBK12455_39907	belabed@fmp-berlin.de	PITCOIN2	1000	10	PI4K2B (PI4K2 beta)	Adapta	-20	9	-5	29	Pass	Pass	0.7	A31080/53948
SSBK12455_39907	belabed@fmp-berlin.de	PITCOIN2	1000	10	PI4KA (PI4K alpha)	Adapta	-14	-5	-9	10	Pass	Pass	0.84	PV5689/1874383
SSBK12455_39907	belabed@fmp-berlin.de	PITCOIN2	1000	10	PI4KB (PI4K beta)	Adapta	-3	9	3	12	Pass	Pass	0.86	PV5277/943589
SSBK12455_39907	belabed@fmp-berlin.de	PITCOIN2	1000	10	PIK3C2A (PI3K-C2 alpha)	Adapta	84	89	87	5	Pass	Pass	0.78	PV5586/1679829
SSBK12455_39907	belabed@fmp-berlin.de	PITCOIN2	1000	10	PIK3C2B (PI3K-C2 beta)	Adapta	41	38	40	3	Pass	Pass	0.83	PV5374/1887412
SSBK12455_39907	belabed@fmp-berlin.de	PITCOIN2	1000	10	PIK3C2G (PI3K-C2 gamma)	Adapta	8	10	9	2	Pass	Pass	0.7	A31081/1861473
SSBK12455_39907	belabed@fmp-berlin.de	PITCOIN2	1000	10	PIK3C3 (hVPS34)	Adapta	9	5	7	4	Pass	Pass	0.88	PV5126/1555138
SSBK12455_39907	belabed@fmp-berlin.de	PITCOIN2	1000	10	PIK3CA E542K/PIK3R1 (p110 alpha E542K/p85 alpha)	Adapta	8	10	9	2	Pass	Pass	0.89	A33518/1861499
SSBK12455_39907	belabed@fmp-berlin.de	PITCOIN2	1000	10	PIK3CA E545K/PIK3R1 (p110 alpha E545K/p85 alpha)	Adapta	12	-11	0	23	Pass	Pass	0.84	A31083/53448
SSBK12455_39907	belabed@fmp-berlin.de	PITCOIN2	1000	10	PIK3CA/PIK3R1 (p110 alpha/p85 alpha)	Adapta	12	-13	-1	26	Pass	Pass	0.88	PV4788/1144587
SSBK12455_39907	belabed@fmp-berlin.de	PITCOIN2	1000	10	PIK3CA/PIK3R3 (p110 alpha/p55 gamma)	Adapta	-5	-14	-10	9	Pass	Pass	0.88	A31082/53447
SSBK12455_39907	belabed@fmp-berlin.de	PITCOIN2	1000	10	PIK3CB/PIK3R1 (p110 beta/p85 alpha)	Adapta	12	13	13	1	Pass	Pass	0.84	PV6454/1832531
SSBK12455_39907	belabed@fmp-berlin.de	PITCOIN2	1000	10	PIK3CB/PIK3R2 (p110 beta/p85 beta)	Adapta	3	-6	-2	9	Pass	Pass	0.75	A31084/1861476
SSBK12455_39907	belabed@fmp-berlin.de	PITCOIN2	1000	10	PIK3CG (p110 gamma)	Adapta	13	19	16	6	Pass	Pass	0.79	PV4786/1716438
SSBK12455_39907	belabed@fmp-berlin.de	PITCOIN2	1000	10	PIP4K2A	Adapta	13	-9	2	22	Pass	Pass	0.87	A33519/54248
SSBK12455_39907	belabed@fmp-berlin.de	PITCOIN2	1000	10	PIP5K1A	Adapta	-6	-7	-6	2	Pass	Pass	0.89	A33520/54249
SSBK12455_39907	belabed@fmp-berlin.de	PITCOIN2	1000	10	PIP5K1B	Adapta	0	-3	-1	3	Pass	Pass	0.88	A33521/1911666
SSBK12455_39907	belabed@fmp-berlin.de	PITCOIN2	1000	10	PIP5K1C	Adapta	-6	-10	-8	4	Pass	Pass	0.84	A33522/54251
SSBK12455_39907	belabed@fmp-berlin.de	PITCOIN2	1000	10	SPHK1	Adapta	-4	-8	-6	4	Pass	Pass	0.55	PV5214/1081578
SSBK12455_39907	belabed@fmp-berlin.de	PITCOIN2	1000	10	SPHK2	Adapta	4	-5	-1	9	Pass	Pass	0.78	PV5216/1874316
SSBK12455_39907	belabed@fmp-berlin.de	PITCOIN3	1000	10	PI4K2A (PI4K2 alpha)	Adapta	2	-1	1	2	Pass	Pass	0.84	A31079/54171
SSBK12455_39907	belabed@fmp-berlin.de	PITCOIN3	1000	10	PI4K2B (PI4K2 beta)	Adapta	6	10	8	5	Pass	Pass	0.7	A31080/53948
SSBK12455_39907	belabed@fmp-berlin.de	PITCOIN3	1000	10	PI4KA (PI4K alpha)	Adapta	2	7	5	5	Pass	Pass	0.84	PV5689/1874383
SSBK12455_39907	belabed@fmp-berlin.de	PITCOIN3	1000	10	PI4KB (PI4K beta)	Adapta	15	12	13	4	Pass	Pass	0.86	PV5277/943589
SSBK12455_39907	belabed@fmp-berlin.de	PITCOIN3	1000	10	PIK3C2A (PI3K-C2 alpha)	Adapta	80	86	83	6	Pass	Pass	0.78	PV5586/1679829
SSBK12455_39907	belabed@fmp-berlin.de	PITCOIN3	1000	10	PIK3C2B (PI3K-C2 beta)	Adapta	12	7	9	5	Pass	Pass	0.83	PV5374/1887412
SSBK12455_39907	belabed@fmp-berlin.de	PITCOIN3	1000	10	PIK3C2G (PI3K-C2 gamma)	Adapta	-5	17	6	23	Pass	Pass	0.7	A31081/1861473
SSBK12455_39907	belabed@fmp-berlin.de	PITCOIN3	1000	10	PIK3C3 (hVPS34)	Adapta	-1	5	2	7	Pass	Pass	0.88	PV5126/1555138
SSBK12455_39907	belabed@fmp-berlin.de	PITCOIN3	1000	10	PIK3CA E542K/PIK3R1 (p110 alpha E542K/p85 alpha)	Adapta	10	17	14	7	Pass	Pass	0.87	A33518/1861499
SSBK12455_39907	belabed@fmp-berlin.de	PITCOIN3	1000	10	PIK3CA E545K/PIK3R1 (p110 alpha E545K/p85 alpha)	Adapta	6	2	4	4	Pass	Pass	0.84	A31083/53448
SSBK12455_39907	belabed@fmp-berlin.de	PITCOIN3	1000	10	PIK3CA/PIK3R1 (p110 alpha/p85 alpha)	Adapta	16	18	17	2	Pass	Pass	0.88	PV4788/1144587
SSBK12455_39907	belabed@fmp-berlin.de	PITCOIN3	1000	10	PIK3CA/PIK3R3 (p110 alpha/p55 gamma)	Adapta	1	9	5	8	Pass	Pass	0.88	A31082/53447
SSBK12455_39907	belabed@fmp-berlin.de	PITCOIN3	1000	10	PIK3CB/PIK3R1 (p110 beta/p85 alpha)	Adapta	16	9	12	7	Pass	Pass	0.84	PV6454/1832531
SSBK12455_39907	belabed@fmp-berlin.de	PITCOIN3	1000	10	PIK3CB/PIK3R2 (p110 beta/p85 beta)	Adapta	4	11	7	7	Pass	Pass	0.75	A31084/1861476
SSBK12455_39907	belabed@fmp-berlin.de	PITCOIN3	1000	10	PIK3CG (p110 gamma)	Adapta	6	12	9	6	Pass	Pass	0.79	PV4786/1716438
SSBK12455_39907	belabed@fmp-berlin.de	PITCOIN3	1000	10	PIP4K2A	Adapta	-9	-22	-15	12	Pass	Pass	0.87	A33519/54248
SSBK12455_39907	belabed@fmp-berlin.de	PITCOIN3	1000	10	PIP5K1A	Adapta	-10	-4	-7	6	Pass	Pass	0.89	A33520/54249
SSBK12455_39907	belabed@fmp-berlin.de	PITCOIN3	1000	10	PIP5K1C	Adapta	-5	-2	-4	3	Pass	Pass	0.84	A33522/54251
SSBK12455_39907	belabed@fmp-berlin.de	PITCOIN3	1000	10	SPHK1	Adapta	1	-3	-1	3	Pass	Pass	0.55	PV5214/1081578
SSBK12455_39907	belabed@fmp-berlin.de	PITCOIN3	1000	10	SPHK2	Adapta	-4	-6	-5	2	Pass	Pass	0.78	PV5216/1874316
SSBK12455_39907	belabed@fmp-berlin.de	PITCOIN1	1000	10	FRAP1 (mTOR)	ZLYTE	14	2	8	12	Pass	Pass	Pass	0.7	PV4753/1857509
SSBK12455_39907	belabed@fmp-berlin.de	PITCOIN2	1000	10	FRAP1 (mTOR)	ZLYTE	2	8	5	6	Pass	Pass	Pass	0.79	PV4753/1857509
SSBK12455_39907	belabed@fmp-berlin.de	PITCOIN3	1000	10	FRAP1 (mTOR)	ZLYTE	1	7	4	6	Pass	Pass	Pass	0.7	PV4753/1857509

## Sheet: EDFig2d-e
p110a/p85a													positive ctrl	negative ctrl
GDC0941	6850	16525	18675	26825	35950	79675	120400	163500	212450	226750	223300		231150	12250
GDC0941	6600	19475	23575	34275	46150	94300	141730	167430	216480	222330	248980		251250	11100
PITCOIN1	216630	229380	233350	236280	224850	243100	238700	227980	242480	246180	240430		225750	12250
PITCOIN1	233630	236800	254100	260050	240450	263600	237750	237680	246830	171330	246900		235050	11100
PITCOIN2	235080	228750	218300	234600	229730	253030	233500	235200	260080	240730	247600		224530	11875
PITCOIN2	230900	237450	242000	249050	233730	227430	230500	217880	243180	164430	242980		228800	11125
PITCOIN3	234120	231770	248200	230550	225830	251020	234700	223200	250100	241250	239600		238050	11720
PITCOIN3	230320	235250	251000	234100	234410	244630	231100	222850	247300	190900	241780		237500	11400
													234010	11602.5
														222408
VPS34 complex II													positive ctrl	negative ctrl
PITCOIN1	13200	13475	13200	13475	13150	13850	13550	13550	13075	13575	12550		20500	5175
PITCOIN1	12375	13150	12650	12775	13725	13875	12825	13300	12650	12800	14350		13250	3975
PITCOIN2	13375	13825	13275	13100	13975	12775	13225	13575	13900	13000	12200		16175	4900
PITCOIN2	12600	13575	12300	12475	12600	12000	13400	11100	12300	13050	12100		13160	4900
PITCOIN3	14200	14750	12200	12470	14150	14850	14450	13550	15075	15575	13550		11175	3125
PITCOIN3	12375	12150	13350	14770	10725	11875	12825	10300	12650	12800	12350		12225	3875
VPS34IN1	4075	5375	6400	6650	9650	11075	11200	12075	14600	14200	14750		13150	3550
VPS34IN1	4100	5275	6050	7000	8725	11350	12225	12775	14100	14750	11625		12250	3675
													13985.6	4146.88
log conc.	conc. (uM)			log conc.	conc. (uM)									9838.75
-0.30103	0.5	102.137	102.249	1.39794	25	7.81448	0.170858	-0.481099	1.39833	-0.0494588	1.65912
-0.60206	0.25	97.7867	96.4603	1.09691	12.5	2.08176	-1.25445	2.36503	-1.54671	1.00716	-0.557535
-0.90309	0.125	96.82	94.6169	0.79588	6.25	0.296753	-9.03297	7.06361	-3.5925	-6.38018	-7.63913
-1.20412	0.0625	93.1556	89.8059	0.49485	3.125	-1.02065	-11.7082	-0.265279	-6.76236	1.5557	-0.0404663
-1.50515	0.03125	89.0528	84.4666	0.19382	1.5625	4.11857	-2.89559	1.9244	0.125895	3.67793	-0.17985
-1.80618	0.015625	69.3929	62.8171	-0.10721	0.78125	-4.08709	-13.3044	-8.55187	2.95853	-7.64812	-4.77502
-2.10721	0.0078125	51.0819	41.4914	-0.40824	0.390625	-2.10874	-1.6816	0.229309	1.57818	-0.310241	1.30841
-2.40824	0.00390625	31.7031	29.936	-0.70927	0.195312	2.71124	-1.65012	-0.535054	7.25245	4.86045	5.01782
-2.70927	0.00195312	9.69392	7.88193	-1.0103	0.0976562	-3.80832	-5.76419	-11.7217	-4.12306	-7.23447	-5.97552
-3.0103	0.000976562	3.26428	5.25162	-1.31133	0.0488281	-5.47194	28.1825	-3.02148	31.2849	-3.25529	19.3833
-3.31133	0.000488281	4.81549	-6.73089	-1.61236	0.0244141	-2.88659	-5.79567	-6.11041	-4.03314	-2.5134	-3.49359
log conc.	conc. (uM)	VPS34IN1	VPS34IN1	log conc.	conc. (uM)	PITCOIN1	PITCOIN1	PITCOIN2	PITCOIN2	PITCOIN3	PITCOIN3
-0.30103	0.5	100.731	100.476	1.39794	25	7.98501	16.3702	6.20633	14.0833	-2.17888	16.3702
-0.60206	0.25	87.5175	88.5339	1.09691	12.5	5.18994	8.4932	1.63258	4.17355	-7.76903	18.6571
-0.90309	0.125	77.0995	80.6568	0.79588	6.25	7.98501	13.5751	7.22272	17.1325	18.1489	6.46042
-1.20412	0.0625	74.5585	71.0011	0.49485	3.125	5.18994	12.3047	9.0014	15.3538	15.4046	-7.9723
-1.50515	0.03125	44.0668	53.4684	0.19382	1.5625	8.4932	2.64896	0.107991	14.0833	-1.67069	33.1406
-1.80618	0.015625	29.5833	26.7882	-0.10721	0.78125	1.37848	1.12438	12.3047	20.1817	-8.78541	21.4522
-2.10721	0.0078125	28.3128	17.8948	-0.40824	0.390625	4.42765	11.7965	7.73091	5.95223	-4.71986	11.7965
-2.40824	0.00390625	19.4194	12.3047	-0.70927	0.195312	4.42765	6.96862	4.17355	29.3292	4.42765	37.4603
-2.70927	0.00195312	-6.24444	-1.1625	-1.0103	0.0976562	9.25549	13.5751	0.870283	17.1325	-11.0723	13.5751
-3.0103	0.000976562	-2.17888	-7.76903	-1.31133	0.0488281	4.17355	12.0506	10.0178	9.50959	-16.1542	12.0506
-3.31133	0.000488281	-7.76903	23.9931	-1.61236	0.0244141	14.5915	-3.70347	18.1489	19.1653	4.42765	16.6243
