# Supplementary material for: Development of selective inhibitors of phosphatidylinositol 3-kinase C2α
Source: Nat Chem Biol. 2022 Sep 15;19(1):18–27. doi: 10.1038/s41589-022-01118-z (PMC7613998; doi:10.1038/s41589-022-01118-z)
Supplement: Source Data Extended Data Fig. 5 — Statistical source data. [file 41589_2022_1118_MOESM10_ESM.xlsx]

## Sheet: ED-Fig5a-c
	PITCOIN1				PITCOIN3
LDH_20h_Cos7
conc (uM)	1st	2nd	3rd	4th	1st	2nd	3rd	4th		1st	2nd	3rd	4th	5th
100	-1.18	-1.97	-1.16	-1.82	-1.16	-2.01	-1.9	-2.36	DMSO 0.5%	-0.24	-2.45	0.27	0.36	-0.74
50	-1.66	-1.6	-1.33	-1.75	-1.82	-1.95	-1.93	-1.77	pos control	100.62	72.54	81.03	81.12	129.3
25	-1.97	-1.35	-1.38	-3.68	-1.99	-2.19	-1.82	-3.26
12.5	-1.95	-2.67	-1.49	-1.44	-1.77	-1.95	-1.68	-0.89
6.25	-1.27	-1.18	-0.52	0.69	-2.01	-1.11	-0.89	-0.15
	PITCOIN1				PITCOIN3
LDH_20h_HEK
conc (uM)	1st	2nd	3rd	4th	1st	2nd	3rd	4th		1st	2nd	3rd	4th	5th
100	-3.4	-3.09	-3.47	-3.26	-3.05	-2.17	-3.97	-4.54	DMSO 0.5%	-0.02	-3.28	2.08	0.87	-1.65
50	-2.79	-3.19	-3.19	-2.53	-3.68	-4.13	-2.83	-3.64	pos control	74.17	98.4	128.05	146.09	115.98
25	-3.5	-2.98	-3.73	-2.95	-4.09	-2.74	-3.78	-3.61
12.5	-3.83	-3.76	-3.8	-3.26	-0.33	-4.04	-3.9	-2.31
6.25	-3.52	-1.7	2.55	3.12	-4.13	0.09	2.6	4.44
LDH_20h_HEK
conc (uM)	1st	2nd	3rd	4th	1st	2nd	3rd	4th		1st	2nd	3rd	4th	5th
100	-4.38	-3.92	-5.77	-2.06	-3.05	-2.17	-3.97	-4.54	DMSO 0.5%	-4.15	-4.17	2.54	3.48	0.93
50	-3.93	-4.4	-4.91	-4.48	-3.68	-4.13	-2.83	-3.64	pos control	75.23	94.57	90.17	116.62	156.47
25	-4.8	-4.52	-3.95	-4.38	-4.09	-2.74	-3.78	-3.61
12.5	-3.72	-3.97	-3.84	-3.47	-0.33	-4.04	-3.9	-2.31
6.25	-4.19	-3.47	-3.17	-0.49	-4.13	0.09	2.6	4.44

## Sheet: ED-Fig5f
	combined data normalized
	DMSO	Pitcoin1	Pitcoin3
1st	100	105.974	89.4927
2nd	100	97.9954	106.462
3rd	99.8041	104.11	95.3917
