# Supplementary material for: Development of selective inhibitors of phosphatidylinositol 3-kinase C2α
Source: Nat Chem Biol. 2022 Sep 15;19(1):18–27. doi: 10.1038/s41589-022-01118-z (PMC7613998; doi:10.1038/s41589-022-01118-z)
Supplement: Source Data Extended Data Fig. 4 — Statistical source data. [file 41589_2022_1118_MOESM11_ESM.xlsx]

## Sheet: ED-Fig6b
DMSO						PITCOIN1						DMSO						PITCOIN1						DMSO						PITCOIN1
	Area	Mean	Int Den	Norm. Mean	Norm. Int		Area	Mean	Int Den	Norm. Mean	Norm. Int		Area	Mean	Int Den	Norm. Mean	Norm. Int		Area	Mean	Int Den	Norm. Mean	Norm. Int		Area	Mean	Int Den	Norm. Mean	Norm. Int		Area	Mean	Int Den	Norm. Mean	Norm. Int
1	2836553	118730	336783783	7816941	1.18364	1	2545738	87221	222042100	5153722	0.780378	1	4232944	97665	413410621	9595493	1.9081	1	5371908	95559	513334310	11914778	2.3693	1	2473960	53894	133330764	3094682	0.974055	1	1621072	46957	76120344	1766796	0.556101
2	1693281	122761	207868079	4824735	0.730562	2	2222695	190058	422441811	9805112	1.48469	2	3470532	74634	259020997	6012023	1.19552	2	2961066	107830	319292135	7410950	1.4737	2	2004518	52377	104990218	2436882	0.767012	2	2385767	48194	114980454	2668761	0.839996
3	2607391	86472	225465196	5233174	0.792408	3	2025113	87391	176976065	4107714	0.621991	3	2625787	102208	268376307	6229165	1.2387	3	2664606	78052	207978503	4827298	0.959929	3	1939419	50454	97851356	2271185	0.714858	3	2926642	40733	119210468	2766942	0.870898
4	2749567	80908	222462081	5163470	0.781854	4	1993834	97054	193509874	4491473	0.6801	4	2823973	96741	273193726	6340980	1.26093	4	2243418	111100	249244198	5785098	1.15039	4	2677272	52859	141517683	3284705	1.03387	4	2161128	45095	97456148	2262012	0.711971
5	3229306	75800	244782609	5681542	0.8603	5	3004322	120524	362094329	8404413	1.2726	5	2714238	97009	263305469	6111468	1.21529	5	2239541	109017	244149061	5666837	1.12687	5	2438674	61007	148777050	3453199	1.0869	5	1714220	50694	86901083	2017023	0.634861
6	2221230	134713	299228597	6945264	1.05165	6	2044802	85549	174931091	4060249	0.614804	6	1746231	108394	189280808	4393314	0.873629	6	3723003	116990	435555841	10109496	2.01032	6	3088034	52246	161336160	3744703	1.17865	6	2704028	40282	108922695	2528157	0.795741
7	2488695	83623	208111028	4830374	0.731416	7	2465774	70770	174503570	4050326	0.613301	7	2983642	76111	227087001	5270817000	1.04812	7	2832159	79810	226033214	5246358	1.04326	7	1751358	61576	107840817	2503046	0.787837	7	2831642	44943	127263741	2953863	0.929732
8	1867469	99802	186376829	4325911	0.65503	8	2476329	83168	205952098	4780264	0.723829	8	2836941	58245	165238349	3835275000	0.762661	8	4001109	65319	261348386	6066043	1.20626	8	1254213	61827	77544265	1799846	0.566504	8	4033595	47957	193439087	4489830	1.41318
9	1203978	107046	128881281	2991407	0.452959	9	2507910	137923	345897651	8028479000	1.21567	9	2666243	118719	316533477	7346920000	1.46097	9	4181458	81482	340712296	7908124000	1.57256	9	1888752	59926	113185280	2627094	0.826881	9	2486196	44703	111140134	2579625	0.81194
10	2886574	124949	360675449	8371480	1.26761	10	1433184	105257	150853131	3501386000	0.530181	10	2813374	77145	217036534	5037540000	1.00174	10	4370683	76904	336123610	7801618000	1.55138	10	3303194	59210	195582594	4539582	1.42884	10	2431867	199303	484677572	11249639	3.54084
11	1925675	93330	179723392	4171481	0.631646	11	2045491	106856	218573679	5073218000	0.768188	11	1956782	104840	205149790	4761642000	0.946873	11	2512908	104901	263606625	6118458000	1.21668	11	2344751	55686	130569650	3030595	0.953884	11	2882438	95668	275757515	6400487	2.01456
12	2159146	115643	249690245	5795451	0.877548	12	1734986	89549	155365861	3606129000	0.546041	12	2320064	77397	179567127	4167854000	0.828795	12	2700322	96980	261877843	6078332000	1.2087	12	2541171	55161	140174630	3253532	1.02405	12	2966107	135093	400699727	9300466	2.92733
13	2617731	123493	323270582	7503292	1.13615	13	3216122	76810	247029129	5733685000	0.868196	13	2502266	87610	219224374	5088321000	1.01183	13	1951999	75280	146946547	3410712000	0.678234	13	2301237	53065	122116214	2834386	0.892127	13	2803422	142520	399543917	9273639	2.91889
14	2593733	96813	251106109	5828314	0.882524	14	2666329	73621	196298001	4556187000	0.689899	14	2305071	73146	168607591	3913477000	0.778211	14	1818095	66850	121539623	2821003000	0.560968	14	3176614	58509	185861158	4313942	1.35782	14	2616395	210423	550550254	12778581	4.02207
15	2363148	122607	289737573	6724972	1.0183	15	2551166	65767	167782535	3894327000	0.58968	15	2144024	94057	201660215	4680647000	0.930766	15	1612843	118604	191290324	4439956000	0.882904	15	3100916	49228	152652743	3543156	1.11521	15	2530831	153160	387621113	8996904	2.83179
16	2688819	146549	394043576	9145973	1.38489	16	2665554	60527	161337194	3744727000	0.567027	16	3155245	75187	237233675	5506327000	1.09496	16	1961305	85285	167269235	3882413000	0.772034	16	1838861	57840	106360327	2468683	0.777021	16	3580137	85262	305248399	7084987000	2.23001
17	2186074	111649	244072889	5665069	0.857806	17	2003915	68121	136509273	3168457000	0.479768	17	2190641	86434	189345262	4394810000	0.873927	17	1824514	108000	197047703	4573588000	0.909477	17	3294707	52228	172077089	3994006	1.25712	17	2496579	88907	221962352	5151871000	1.62156
18	3284194	109668	360170377	8359757	1.26584	18	1360889	81187	110486638	2564457000	0.388311	18	2492012	80246	199974129	4641512000	0.922984	18	1831235	78258	143309324	3326290000	0.661447	18	3022374	49113	148439014	3445353	1.08443	18	1736925	140101	243344341	5648159000	1.77777
19	3254380	139357	453519214	10526436	1.59392	19	1576610	73168	115357696	2677517000	0.40543	19	2175734	90573	197062136	4573923000	0.909544	19	3434945	102330	351499368	8158498000	1.62235	19	2466808	54642	134791219	3128580	0.984724	19	3563335	86792	309270577	7178344000	2.25939
20	1962253	104970	205978594	4780879	0.723922	20	2033083	84656	172112461	3994827000	0.604898	20	2015505	76718	154626456	3588967000	0.713681	20	3712836	70294	260989540	6057714000	1.2046	20	4181415	54277	226954949	5267752	1.65803	20	1943512	78664	152884706	3548540000	1.11691
21	2353928	97806	230228674	5343737	0.80915	21	2311060	83351	192629413	4471037000	0.677005	21	2724449	74532	203058200	4713095000	0.937219	21	4151472	79624	330554938	7672366000	1.52568	21	2304597	62672	144433295	3352378	1.05517	21	2743062	93305	255941149	5940538000	1.86979
22	4184647	80609	337318540	7829353	1.18552	22	1589492	75760	120419659	2795008000	0.423221	22	1428875	118048	168676482	3915076000	0.778529	22	3578716	71375	255430132	5928677000	1.17894	22	1569673	60432	94859270	2201737	0.692999	22	3488196	84817	295858019	6867031000	2.16141
23	2634361	149226	393115034	9124421	1.38162	23	2312180	78983	182623624	4238797000	0.641839	23	1674410	86325	144542728	3354918000	0.66714	23	1954498	93178	182115277	4226998000	0.840556	23	1316513	63121	83100227	1928803	0.607093	23	2120112	106187	225127333	5225332000	1.64468
24	3469412	105543	366171826	8499054	1.28693	24	2760597	91397	252308967	5856233000	0.886752	24	1712367	99043	169598605	3936479000	0.782785	24	3225945	109400	352916826	8191398000	1.62889	24	1958763	53023	103859698	2410642	0.758753	24	1338399	80069	107164401	2487346000	0.782895
25	2824275	106631	301155004	6989977	1.05842	25	1966045	112914	221993932	5152604000	0.780208	25	2369309	106876	253222215	5877430000	1.16875	25	2475166	93636	231765604	5379410000	1.06972	25	3050034	57256	174633770	4053348	1.2758	25	2422518	83871	203179954	4715921000	1.48434
26	2531606	84567	214090677	4969165	0.752432	26	1895990	99238	188155028	4367184000	0.66128	26	1977850	80905	160017708	3714101000	0.738565	26	2884678	122098	352214517	8175097000	1.62565	26	2941419	52164	153434757	3561307	1.12093	26	2438631	97697	238245843	5529820000	1.74052
27	4102098	93499	383542021	8902226	1.34798	27	2998247	85037	254961724	5917805000	0.896075	27	2336609	80400	187863092	4360408000	0.867086	27	3173641	109679	348081786	8079174000	1.60658	27	1760578	53874	94849145	2201502	0.692926	27	2177629	93602	203830951	4731031	1.4891
28	2749826	117425	322897002	7494621	1.13484	28	2800234	91154	255253186	5924570000	0.8971	28	2528935	89174	225514010	5234307000	1.04086	28	2997687	91303	273697677	6352677000	1.26326	28	2255999	56144	126660740	2939867	0.925327	28	1879661	86200	162027095	3760740	1.1837
29	5153904	83664	431197609	10008339	1.51546	29	2179525	86585	188713997	4380158000	0.663244	29	3837391	76546	293735666	6817770000	1.35574	29	2648062	92453	244819962	5682409000	1.12997	29	2223384	52739	117259847	2721667	0.856648	29	2125972	83104	176677494	4100784	1.29073
30	2294430	80318	184284419	4277345	0.647676	30	1726585	117398	202697717	4704728000	0.712391	30	1315220	113022	148649048	3450228000	0.686092	30	2649914	100151	265391631	6159889000	1.22492	30	3901112	54195	211421116	4907203	1.54455	30	1435769	90139	129419398	3003897	0.94548
	2.70392e+06	106606	2.84532e+08	6.60414e+06	1		2436391	65469	159508716	3702287000	0.722803		2.46922e+06	89265	2.1666e+08	3.74068e+09	1		2.92299e+06	93058.1	2.69205e+08	4.34939e+09	1.24252		2.47901e+06	55691.5	1.36882e+08	3.17711e+06	1		2.48619e+06	90814.7	2.25482e+08	1.98252e+09	1.64727
DMSO							PITCOIN3					DMSO							PITCOIN3					DMSO							PITCOIN3
	Area	Mean	Int Den	Norm. Mean	Norm. Int		Area	Mean	Int Den	Norm. Mean	Norm. Int		Area	Mean	Int Den	Norm. Mean	Norm. Int		Area	Mean	Int Den	Norm. Mean	Norm. Int		Area	Mean	Int Den	Norm. Mean	Norm. Int		Area	Mean	Int Den	Norm. Mean	Norm. Int
1	1862643	79284	147678412	3427699	0.699403	1	2868522	108946	312513669	7253618	1.48006	1	3040168	64751	196852404	4569055000	1.03865	1	2785025	91911	255974755	5941318	1.35059	1	3082993	71266	219713074	5099664	0.997675	1	2554527	75241	192205425	4461196	0.872768
2	2330275	75351	175589240	4075525000	0.831588	2	2603254	114806	298868847	6936914	1.41544	2	1851355	62295	115330295	2676881000	0.608515	2	2358151	101058	238310512	5531321	1.25739	2	2717556	83207	226118864	5248346	1.02676	2	2649139	69233	183408137	4257006	0.832821
3	2222092	101171	224811787	5218008000	1.06471	3	2284477	133024	303890095	7053460	1.43922	3	1835070	65052	119374143	2770741000	0.629852	3	1972852	101899	201031321	4666050	1.0607	3	2106972	84913	178910142	4152605	0.812397	3	2720313	90432	246004121	5709894	1.11706
4	2390722	87322	208761853	4845480000	0.988693	4	2879982	138325	398374794	9246503	1.8867	4	2422862	59579	144352039	3350492000	0.761642	4	1916412	96334	184614915	4285016	0.97408	4	1277393	92036	117566173	2728777	0.533846	4	2326053	70742	164550774	3819316000	0.747194
5	2728844	78528	214290801	4973810000	1.01488	5	2002407	144596	289539861	6720383	1.37126	5	3452523	66116	228268317	5298236000	1.20441	5	2461466	85381	210162982	4878001	1.10888	5	3092816	86186	266556661	6186930	1.21038	5	3069077	56047	172013971	3992541000	0.781083
6	2761415	77829	214919480	4988402000	1.01786	6	1882677	138210	260204984	6039504	1.23233	6	2750429	67792	186458386	4327804000	0.983807	6	4296665	100950	433749680	10067574	2.28859	6	3101088	70216	217745435	5053994	0.988741	6	2196069	74063	162648537	3775164000	0.738556
7	2628846	78919	207464943	4815378000	0.982551	7	1584839	116363	184416083	4280401	0.873392	7	2825610	69400	196097662	4551537000	1.03467	7	3532314	95809	338426441	7855068	1.78563	7	1618573	88840	143794362	3337548000	0.652943	7	1757907	95036	167063983	3877649000	0.758606
8	2681322	65950	176832208	4104375000	0.837475	8	1051246	100564	105717732	2453768	0.500678	8	3058952	60015	183584393	4261097000	0.968643	8	2852925	78130	222899511	5173623	1.17608	8	1580617	115328	182289896	4231051000	0.827744	8	1750065	69633	121862924	2828507000	0.553356
9	1564460	83631	130836684	3036793000	0.619641	9	1434864	129557	185897176	4314778	0.880406	9	2296799	71894	165126546	3832680000	0.871254	9	2474348	71454	176801921	4103672	0.932857	9	2120802	86365	183162516	4251305000	0.831706	9	2610708	83101	216953080	5035603000	0.985143
10	2731170	85760	234224140	5436474000	1.10928	10	1613188	97494	157276155	3650468	0.744858	10	2662452	62630	166749945	3870360000	0.87982	10	3687416	87587	322970546	7496328	1.70408	10	1965614	79208	155692005	3613699000	0.706968	10	3494444	83059	290243592	6736717000	1.31794
11	3344296	72454	242308304	5624112000	1.14757	11	2061992	98391	202880823	4708978	0.960841	11	2364613	64696	152981989	3550798000	0.807176	11	2663443	64008	170480919	3956958	0.899505	11	1871820	67578	126494049	2935998000	0.574385	11	2608123	87333	227774188	5286767000	1.03428
12	4077066	72458	295416884	6856792000	1.39909	12	1416640	86167	122067055	2833245	0.578108	12	2691232	66027	177695005	4124401000	0.937569	12	2963435	70138	207848906	4824290	1.09667	12	3250718	73380	238537564	5536591000	1.08315	12	2546642	91801	233785245	5426287000	1.06157
13	2811436	80062	225090453	5224476000	1.06603	13	1806160	123151	222430802	5162744	1.05343	13	3269761	69090	225907797	5243447000	1.19195	13	3512496	133295	468197101	10867118000	2.47034	13	1749807	85436	149496249	3469892000	0.678834	13	3264160	83576	272805540	6331970000	1.23876
14	3040512	74399	226210245	5250467000	1.07133	14	1664501	129451	215472117	5001229	1.02047	14	3237492	66369	214868254	4987213000	1.13371	14	2075607	125716	260936116	6056474000	1.37677	14	3173684	87646	278159784	6456245000	1.26307	14	3209056	83664	268483844	6231661000	1.21913
15	1687551	77557	130881835	3037841000	0.619854	15	3079202	98101	302072776	7011279000	1.43061	15	3188161	74763	238355362	5532362000	1.25763	15	1917920	138144	264949677	6149631000	1.39795	15	4071508	84416	343699988	7977470000	1.56068	15	2936723	87663	257442319	5975381000	1.169
16	4809836	75696	364086525	8450653000	1.72431	16	2023691	92194	186571524	4330430000	0.8836	16	1554206	74054	115095445	2671430000	0.607276	16	2685458	139647	375017325	8704363000	1.9787	16	1867813	91973	171787996	3987296000	0.780057	16	2838880	75791	215161181	4994012000	0.977006
17	2378486	70364	167360486	3884531000	0.792617	17	1695866	97435	165236367	3835229000	0.782557	17	3411163	73074	249267033	5785628000	1.3152	17	3050895	97422	297225500	6898771000	1.56825	17	3193632	90877	290226876	6736329000	1.31786	17	3205566	78165	250563985	5815731000	1.13776
18	3146757	67669	212938830	4942430000	1.00848	18	1805170	101740	183657205	4262787000	0.869798	18	3846826	72622	279364149	6484199000	1.474	18	3560103	98313	350004919	8123811000	1.84672	18	3101864	84485	262061940	6082605000	1.18997	18	3772464	79683	300600731	6977112000	1.36497
19	2573440	87751	225821500	5241444000	1.06949	19	1504272	136283	205006450	4758315000	0.970908	19	2593518	80458	208669309	4843332000	1.101	19	2882136	131838	379975714	8819450000	2.00486	19	2323597	82661	192070659	4458068000	0.872156	19	3702969	87737	324887389	7540819000	1.47525
20	2452763	75603	185436782	4304092000	0.878226	20	1702328	88264	150254352	3487488000	0.711602	20	2613207	72774	190174410	4414055000	1.00341	20	3031766	104958	318209136	7385813000	1.67896	20	2159448	111056	239819437	5566344000	1.08897	20	3600344	90365	325345715	7551457000	1.47733
21	1581995	81661	129187348	2998511000	0.611829	21	5311677	154458	820432125	19042691000	3.88555	21	2566590	75947	194925652	4524334000	1.02848	21	3188290	110260	351540169	8159445000	1.85483	21	3711112	90818	337034057	7822750000	1.53041	21	2077804	96288	200068009	4643691000	0.908471
22	3094238	78412	242624884	5631460000	1.14907	22	4648703	129813	603462975	14006715000	2.85799	22	2198051	81483	179104278	4157111000	0.945005	22	3130859	115072	360275459	8362196000	1.90091	22	2828712	82891	234474931	5442295000	1.06471	22	2894113	98632	285453575	6625538000	1.29619
23	2199688	86605	190504648	4421720000	0.902227	23	3523224	131178	462169069	10727204000	2.18883	23	1788539	80725	144379053	3351119000	0.761785	23	2205978	130351	287551930	6674242000	1.51721	23	3059598	138286	423100434	9820399000	1.92122	23	1840843	86771	159731416	3707456000	0.72531
24	2053634	74078	152128412	3530986000	0.720478	24	2777830	128328	356472535	8273928000	1.68825	24	2108695	82889	174787148	4056908000	0.922226	24	1575964	127243	200530299	4654421000	1.05805	24	1893534	90254	170899608	3966676000	0.776023	24	3179845	90723	288486418	6695932000	1.30996
25	2413126	80802	194985668	4525727000	0.923449	25	1728825	86570	149664276	3473792000	0.708808	25	2633585	87013	229154939	5318815000	1.20909	25	1868632	109861	205289856	4764893000	1.08317	25	1482213	81867	121343807	2816458000	0.550999	25	2986528	93759	280014456	6499293000	1.27149
26	1745369	101827	177725466	4125108000	0.841705	26	2062294	143200	295320419	6854553000	1.39863	26	1385662	68793	95323369	2212509000	0.502953	26	2323166	130098	302239338	7015145000	1.5947	26	1721458	77430	133292850	3093802000	0.605257	26	1796596	73618	132262586	3069889000	0.600579
27	1798276	93619	168352578	3907558000	0.797315	27	1865875	181847	339304618	7875451000	1.60694	27	1753857	73321	128594084	2984741000	0.678499	27	3992751	122920	490789617	11391503000	2.58954	27	3955053	99709	394353435	9153165000	1.79068	27	1973326	89684	176975462	4107700000	0.803612
28	3278594	74405	243942431	5662041000	1.15531	28	1906718	162497	309835535	7191457000	1.46738	28	3862595	84919	328007606	7613241000	1.73066	28	3813221	111573	425453156	9875007000	2.24481	28	1463299	122836	179746227	4172011000	0.816193	28	2076081	56599	117503831	2727330000	0.533563
29	3989218	82149	327712181	7606384000	1.55204	29	3231675	126084	407462984	9457445000	1.92974	29	3722055	77514	288512139	6696529000	1.52227	29	2181421	80543	175697122	4078029000	0.927028	29	1613274	138920	224116285	5201865000	1.01767	29	1351109	106457	143834430	3338478000	0.653125
30	3328269	89041	296353914	6878541000	1.40353	30	3673328	133521	490466316	11383999000	2.32284	30	2148289	78416	168460977	3910074000	0.888848	30	2262504	97215	219948484	5105128000	1.16051	30	1695607	120598	204486170	4746239000	0.928533	30	1273300	99097	126179881	2928706000	0.572959
	2.65688e+06	80345.2	2.11149e+08	4.78675e+09	1		2.32318e+06	121685	2.89565e+08	4.20161e+09	1.37137		2.63781e+06	71815.7	1.89527e+08	4.39904e+09	1		2.77412e+06	104971	2.89903e+08	4.43847e+09	1.52961		2.42841e+06	92022.7	2.20225e+08	4.16349e+09	1		2.60876e+06	83466.4	2.1681e+08	4.55184e+09	0.984495
		DMSO	PITCOIN1	PITCOIN3
	1st	1	0.722803	1.37137
	2nd	1	1.24252	1.52961
	3rd	1	1.64727	0.984495
	avg	1	1.2042	1.29516

## Sheet: ED-Fig6d
DMSO						Inh1						DMSO						Inh1						DMSO						Inh1
	Area	Mean	Int Den	Norm. Mean	Norm. Int		Area	Mean	Int Den	Norm. Mean	Norm. Int		Area	Mean	Int Den	Norm. Mean	Norm. Int		Area	Mean	Int Den	Norm. Mean	Norm. Int		Area	Mean	Int Den	Norm. Mean	Norm. Int		Area	Mean	Int Den	Norm. Mean	Norm. Int
1	2440010	97408	237676534	0.834709	0.697674	1	3052490	71568	218460325	0.613281	0.641266	1	1380363	138442	191100497	0.995895	0.70725	1	2277842	183035	416924409	1.31668	1.54301	1	2080131	126856	263876674	1.50259	1.55352	1	2712343	109511	297030804	1.29714	1.7487
2	3459201	92526	320065274	0.792874	0.939517	2	2436434	77077	187792650	0.660488	0.551245	2	992781	130374	129433271	0.937857	0.479024	2	2985063	152796	456105278	1.09915	1.68801	2	1063869	90428	96203055	1.07111	0.566374	2	2747628	104746	287803927	1.2407	1.69438
3	2795451	70744	197762507	0.60622	0.58051	3	3651312	71771	262059010	0.61502	0.769246	3	2672706	141132	377205510	1.01525	1.39601	3	1103851	170878	188623737	1.22923	0.698083	3	937720	126822	118923487	1.50219	0.700136	3	2247253	96717	217347642	1.1456	1.27959
4	1597333	70671	112885589	0.605594	0.331363	4	2907297	69757	202803402	0.597762	0.595307	4	1475190	154428	227810723	1.11089	0.843112	4	6023206	166958	1005624450	1.20103	3.72175	4	1587467	72572	115206343	0.859606	0.678252	4	1974058	96399	190297974	1.14183	1.12034
5	2335618	91629	214011144	0.785188	0.628206	5	2156691	68466	147659197	0.586699	0.433437	5	1149778	176832	203317349	1.27206	0.752464	5	2618334	111569	292123599	0.802582	1.08113	5	2101716	114695	241055943	1.35855	1.41916	5	2796141	105781	295777969	1.25296	1.74133
6	2119078	57077	120950581	0.489104	0.355037	6	2322046	86567	201012191	0.74181	0.590049	6	1380148	205450	283550864	1.47792	1.0494	6	1708619	109595	187256213	0.788382	0.693022	6	1166409	89498	104391396	1.06009	0.614581	6	2854175	93591	267125540	1.10857	1.57264
7	1536499	69683	107067548	0.597128	0.314285	7	2779467	86752	241123111	0.743396	0.707791	7	2058933	182542	375842423	1.31313	1.39097	7	2152511	103248	222243258	0.742724	0.822507	7	1791426	72765	130353067	0.861892	0.767425	7	3256750	100982	328872342	1.19612	1.93616
8	3424045	64386	220461655	0.551737	0.647141	8	3046803	84720	258124509	0.725983	0.757696	8	1641968	104088	170909603	0.748767	0.632525	8	2027137	128727	260946327	0.92601	0.965744	8	1618530	76464	123758958	0.905706	0.728603	8	3634725	93775	340845469	1.11075	2.00665
9	1491304	62283	92882756	0.533716	0.272647	9	1708102	76095	129977463	0.652074	0.381535	9	2566806	110876	284597758	0.797597	1.05328	9	5712141	118563	677247314	0.852894	2.50645	9	1765015	74566	131609564	0.883224	0.774822	9	3053222	102307	312367443	1.21181	1.83899
10	892697	85772	76568804	0.734998	0.224759	10	2806610	83435	234170716	0.714971	0.687383	10	3058607	125940	385200404	0.905961	1.4256	10	1679451	149610	251263365	1.07623	0.929908	10	2222953	68747	152821717	0.814299	0.899704	10	2414763	132129	319059353	1.56505	1.87839
11	1467866	78898	115811240	0.676093	0.339951	11	2842930	66138	188024570	0.56675	0.551926	11	2972698	124614	370439969	0.896422	1.37097	11	1762258	141643	249611100	1.01892	0.923794	11	1800344	73489	132305627	0.870467	0.77892	11	2488178	134966	335819826	1.59865	1.97706
12	2113822	88353	186762257	0.757115	0.54822	12	2136657	60976	130284521	0.522516	0.382436	12	1466401	163999	240488098	1.17974	0.89003	12	1137198	148255	168594967	1.06649	0.623958	12	4791482	75617	362318106	0.895673	2.13307	12	2168926	118152	256263589	1.39949	1.50869
13	1594231	62787	100097230	0.538035	0.293824	13	1967208	56922	111976994	0.487776	0.328696	13	2686191	106654	286492283	0.767225	1.06029	13	1371574	192199	263615629	1.3826	0.975623	13	2181162	66439	144915188	0.786961	0.853156	13	1333488	99831	133123099	1.18248	0.783733
14	2849349	76307	217426529	0.65389	0.638232	14	2685674	68608	184258181	0.587916	0.54087	14	3445242	78127	269167369	0.562014	0.99617	14	1990645	151549	301680972	1.09018	1.1165	14	2086205	71571	149312065	0.847749	0.879042	14	1698796	173301	294402216	2.05273	1.73323
15	2571372	56792	146034204	0.486662	0.428667	15	1766610	55199	97514785	0.473011	0.286244	15	1912621	104658	200171195	0.752867	0.74082	15	2825093	156853	443124335	1.12834	1.63997	15	5108666	66409	339262267	0.786606	1.99733	15	1744077	141584	246934172	1.67704	1.45377
16	2532597	225188	570310913	1.92968	1.67409	16	1929294	76073	146767965	0.651885	0.430821	16	1710213	84726	144899419	0.609484	0.536263	16	1650886	160759	265394690	1.15643	0.982207	16	1175198	90532	106393114	1.07234	0.626366	16	2323813	120231	279393920	1.42412	1.64487
17	4309934	214615	924974573	1.83908	2.71516	17	2157208	88967	191919262	0.762376	0.563358	17	3402244	96904	329692098	0.697088	1.22017	17	4034284	114668	462603871	0.824875	1.71207	17	2425189	61821	149926872	0.732261	0.882661	17	2257248	114880	259312459	1.36074	1.52664
18	4592737	218511	1003564957	1.87247	2.94586	18	1993963	155202	309466608	1.32996	0.908405	18	2091246	105735	221118813	0.760615	0.818346	18	1274980	145387	185365608	1.04585	0.686025	18	1606122	73061	117345498	0.865398	0.690846	18	3245936	115168	373828470	1.36415	2.20083
19	3070369	141174	433456236	1.20975	1.27236	19	2527858	83216	210357893	0.713095	0.617483	19	3425725	112609	385766440	0.810063	1.4277	19	2201885	126805	279209133	0.912183	1.03333	19	1075846	100237	107839481	1.18729	0.634881	19	3020004	93953	283738235	1.11286	1.67045
20	5824719	138188	804908331	1.18416	2.36272	20	1975265	123824	244584854	1.06107	0.717952	20	2081983	115051	239534395	0.82763	0.8865	20	1562263	106628	166581272	0.767038	0.616506	20	2014169	127505	256817474	1.51028	1.51196	20	4887559	104152	509050872	1.23367	2.99692
21	3143138	150779	473917643	1.29206	1.39113	21	1573120	123699	194593174	1.06	0.571207	21	1207080	139884	168851316	1.00627	0.624907	21	4725823	137028	647570566	0.985724	2.39661	21	1418923	89064	126374792	1.05495	0.744004	21	2821819	91656	258635526	1.08565	1.52266
22	2975413	135502	403174161	1.16114	1.18347	22	1677469	130809	219428117	1.12093	0.644107	22	1737485	191741	333147766	1.37931	1.23296	22	3342444	128422	429242379	0.923816	1.5886	22	1919385	111812	214609320	1.3244	1.26346	22	3260455	89569	292037216	1.06093	1.7193
23	2204083	155377	342464387	1.33146	1.00527	23	2425447	87979	213388195	0.75391	0.626378	23	1971732	183519	361850604	1.32016	1.33918	23	2322262	98311	228304809	0.707209	0.84494	23	977271	126712	123831985	1.50089	0.729033	23	2869340	96713	277501506	1.14555	1.63373
24	2020244	137854	278498121	1.1813	0.817501	24	1632360	103119	168327417	0.883648	0.494107	24	2155958	118215	254867500	0.850391	0.943247	24	2832245	110546	313093577	0.795223	1.15874	24	2523722	86325	217860641	1.02251	1.28261	24	2075478	88931	184575235	1.05338	1.08665
25	2645132	145747	385520862	1.24894	1.13165	25	1989181	109960	218731236	0.94227	0.642062	25	1434261	168932	242291932	1.21523	0.896706	25	3222283	110417	355794137	0.794295	1.31677	25	2710835	72028	195255545	0.853162	1.14952	25	2495200	113996	284444035	1.35027	1.6746
26	2924057	146663	428851178	1.25679	1.25885	26	2199774	96343	211932694	0.825583	0.622105	26	1069858	138200	147853979	0.994154	0.547197	26	4620224	100974	466524673	0.726366	1.72658	26	2339668	60904	142495427	0.7214	0.83891	26	2020718	101314	204727483	1.20005	1.20529
27	2393178	149952	358861146	1.28497	1.0534	27	2009258	85267	171322562	0.73067	0.502899	27	1367610	159997	218812966	1.15095	0.809812	27	1559936	147043	229378243	1.05777	0.848913	27	3229909	66422	214537671	0.78676	1.26304	27	1880222	115170	216545637	1.36417	1.27486
28	2596706	181172	470451635	1.5525	1.38096	28	3177648	116657	370695499	0.999658	1.08814	28	2277842	183035	416924409	1.31668	1.54301	28	1727619	123119	212702990	0.885668	0.787199	28	1986466	60980	121135669	0.7223	0.713159	28	2814753	123703	348192124	1.46525	2.0499
29	4017395	130363	523720055	1.11711	1.53732	29	2033342	93005	189111144	0.796979	0.555115	29	2985063	152796	456105278	1.09915	1.68801	29	2580980	106972	276093655	0.769513	1.0218	29	2239799	68957	154450243	0.816786	0.909292	29	2946676	103172	304015038	1.22206	1.78982
30	3358256	104508	350965990	0.89555	1.03022	30	1874362	77219	144736907	0.661705	0.424859	30	1103851	170878	188623737	1.22923	0.698083	30	2422173	118212	286330029	0.850369	1.05969	30	3463854	69445	240546391	0.822567	1.41616	30	1973196	116490	229857421	1.37981	1.35323
	2.70986e+06	116697	3.4067e+08	1	1		2.31473e+06	87846.3	2.0002e+08	0.752773	0.587137		2.02942e+06	139013	2.70202e+08	1	1		2.58184e+06	134026	3.39639e+08	0.964126	1.25698		2.11365e+06	84424.8	169857786	1	1		2.60056e+06	109762	2.80964e+08	1.30012	1.65411
DMSO						Inh2						DMSO						Inh2						DMSO						Inh2
	Area	Mean	Int Den	Norm. Mean	Norm. Int		Area	Mean	Int Den	Norm. Mean	Norm. Int		Area	Mean	Int Den	Norm. Mean	Norm. Int		Area	Mean	Int Den	Norm. Mean	Norm. Int		Area	Mean	Int Den	Norm. Mean	Norm. Int		Area	Mean	Int Den	Norm. Mean	Norm. Int
1	2027224	165833	336180437	7802937000	0.905276	1	3350113	113927	381667358	8858714	1.02776	1	3639334	145431	529272226	12284706000	1.09789	1	3083079	146424	451436456	10478094000	0.93643	1	3251795	113902	370387450	8596901	1.02233	1	4203302	193664	814027929	18894046	2.24685
2	2745733	109962	301926162	7007876000	0.813035	2	3652475	108312	395606270	9182244	1.0653	2	2343976	167356	392278389	9105002000	0.813716	2	3152487	140879	444118968	10308251000	0.921251	2	3432144	115243	395531520	9180509	1.09173	2	2739055	114224	312865535	7261785	0.863559
3	2839225	131528	373437441	8667693000	1.0056	3	1942004	110617	214818233	4986052	0.578468	3	4261724	200230	853324693	19806146000	1.77008	3	1862428	213426	397490326	9225974	0.824527	3	2734359	107780	294709792	6840380	0.813446	3	2611527	118204	308691745	7164909	0.852038
4	2221230	117249	260437809	6044908000	0.701314	4	2515450	120334	302694562	7025711	0.815104	4	2668914	141140	376691390	8743219000	0.781383	4	1597333	168695	269461545	6254354000	0.558953	4	1769022	114831	203139413	4714980	0.560697	4	3616112	91938	332457046	7716515	0.917634
5	2170564	143122	310655679	7210493000	0.836542	5	4202699	94045	395242643	9173804	1.06432	5	2179740	188141	410098465	9518616000	0.850681	5	2171813	137076	297704118	6909880	0.617538	5	3290442	163365	537544279	12476705	1.48371	5	3774747	120863	456227249	10589291	1.25926
6	3809171	98730	376078695	8728998000	1.01272	6	2803508	113328	317716387	7374376	0.855555	6	3110739	158033	491598300	11410273000	1.01974	6	1898748	264827	502839519	11671188	1.04306	6	3423355	122216	418388183	9711025	1.15482	6	3169074	102422	324582097	7533733	0.895898
7	2105248	123058	259067829	6013110000	0.697625	7	2357634	121893	287378345	6670213	0.77386	7	3008932	161111	484773218	11251859000	1.00558	7	1468986	139100	204336195	4742758	0.423861	7	3638085	160200	582822760	13527644	1.60868	7	2022700	138676	280500787	6510581000	0.774227
8	3228229	143320	462668540	10738797000	1.24589	8	3196519	110979	354746037	8233855	0.95527	8	2496407	125039	312147930	7245129000	0.647499	8	2598731	144237	374831978	8700061	0.777526	8	3910849	96634	377919193	8771717	1.04312	8	3659024	93214	341073382	7916505000	0.941417
9	2484989	150349	373616282	8671844000	1.00608	9	3195097	82534	263704640	6120733	0.710111	9	2507393	185838	465969667	10815418000	0.966576	9	1985605	184483	366310944	8502283	0.759851	9	2594207	114677	297496411	6905059	0.821137	9	1926063	121202	233442728	5418337	0.644339
10	2922635	118622	346689963	8046869000	0.933576	10	2170736	109088	236800639	5496276	0.637663	10	2943272	159272	468782179	10880698	0.97241	10	2654912	149030	395662839	9183557	0.820737	10	3296387	106479	350994770	8146786	0.968801	10	1779448	146243	260231437	6040118	0.71828
11	2799027	172537	482935175	11209197000	1.30046	11	2263194	120121	271855973	6309930	0.732061	11	1266535	204892	259502847	6023207	0.538295	11	4206533	214216	901104966	20915153	1.86919	11	2199645	131108	288390686	6693710	0.796004	11	2433633	125807	306167636	7106323	0.845071
12	2781320	92138	256265226	5948060000	0.690078	12	2476373	108118	267741337	6214427	0.720981	12	2524756	209756	529582947	12291918	1.09853	12	2049713	166905	342108213	7940524	0.709646	12	2769256	131462	364051455	8449839	1.00484	12	2016496	179419	361797826	8397531	0.99862
13	2438933	84762	206729459	4798307000	0.556687	13	3561439	108081	384923763	8934297	1.03653	13	3267693	131123	428471006	9945053	0.888792	13	2546815	177787	452790020	10509511	0.939237	13	2283271	147937	337780355	7840072	0.932327	13	2531003	108071	273528185	6348743	0.754981
14	3193632	94386	301435178	6996480000	0.811713	14	2137346	104932	224276083	5205574	0.603937	14	3215605	126730	407513651	9458621	0.845319	14	4351209	210077	914088624	21216511	1.89612	14	3072136	117194	360034448	8356602	0.993752	14	1982718	123808	245475655	5697628	0.677552
15	2673826	120134	321216776	7455622000	0.864981	15	2506876	103817	260255349	6040673	0.700823	15	2899499	163585	474313368	11009080	0.983884	15	4620138	147499	681464618	15817177000	1.41358	15	2892907	125202	362197041	8406797	0.999721	15	2015203	136705	275487595	6394222000	0.76039
16	3867765	113814	440203897	10217380000	1.18539	16	2281849	113642	259314656	6018839	0.69829	16	2918628	164286	479490020	11129233	0.994622	16	2996351	140856	422055220	9796139000	0.875483	16	3930754	123359	484893120	11254642	1.33838	16	3454548	99569	343966935	7983666000	0.949403
17	5135334	147683	758400927	17602912000	2.04224	17	4717249	107724	508160458	11794690	1.36839	17	2318772	240789	558334469	12959257	1.15817	17	1425730	196010	279457469	6486365000	0.579688	17	3677550	94117	346119016	8033617	0.955344	17	3290097	122176	401972122	9329999000	1.10951
18	2837200	118884	337298290	7828883000	0.908286	18	2158371	160631	346701897	8047146000	0.933608	18	2647286	223758	592351740	13748817	1.22873	18	1757907	162475	285615958	6629307000	0.592463	18	3008673	136508	410707757	9532758	1.13362	18	2868996	111101	318748158	7398324000	0.879796
19	2064103	151023	311727044	7235360000	0.839427	19	1491002	118654	176913766	4106268000	0.476398	19	2589511	209125	541532635	12569277	1.12332	19	3108154	120597	374834692	8700124000	0.777532	19	2975370	146142	434827595	10092593	1.20019	19	2294300	194477	446188500	10356286000	1.23155
20	3859708	114198	440771699	10230559000	1.18692	20	1144048	127705	146100295	3391070000	0.393423	20	3174374	177659	563956909	13089757	1.16983	20	3293888	126939	418123303	9704877000	0.867327	20	4053542	110962	449789662	10439871	1.24149	20	2217353	164671	365132859	8474939000	1.00782
21	1195318	90622	108321934	2514213000	0.291692	21	1386696	126651	175626981	4076401000	0.472933	21	4019334	205460	825811573	19167551	1.71301	21	2760424	118891	328189032	7617452000	0.680773	21	3111170	118388	368324854	8549027	1.01664	21	2310888	114457	264498072	6139149000	0.730057
22	1778630	168181	299131830	6943018000	0.80551	22	2054108	118140	242671285	5632537000	0.653472	22	2774297	143452	397978423	9237303	0.82554	22	3356101	123574	414725281	9626007000	0.860278	22	3611201	115775	418088535	9704070	1.15399	22	3202421	123075	394138619	9148179000	1.08789
23	3835840	190033	728934299	16918975000	1.96289	23	5182511	139591	723432881	16791284000	1.94808	23	3119571	136608	426159558	9891403	0.883997	23	2664003	121041	322453325	7484323000	0.668876	23	2746767	145174	398759921	9255442	1.10064	23	1744507	97194	169556340	3935498000	0.468002
24	2925522	152379	445787217	10346972000	1.20043	24	2636601	98898	260755380	6052279000	0.702169	24	3402933	166082	565164506	13117786	1.17234	24	3104190	119813	371923044	8632543000	0.771492	24	2738667	152885	418701014	9718286	1.15568	24	2451298	121605	298089115	6918816000	0.822773
25	2960376	126816	375421882	8713753000	1.01095	25	2399813	95578	229369324	5323791000	0.617652	25	4670029	140070	654131458	15182759000	1.35689	25	3622101	118693	429918321	9978646000	0.891794	25	3125474	118918	371676346	8626817	1.02589	25	7036365	92071	647844536	15036836000	1.78815
26	2866023	124252	356109726	8265507000	0.958942	26	2575767	77879	200597725	4655986000	0.540175	26	3674189	106404	390948391	9074132000	0.810957	26	2803077	141253	395941893	9190034000	0.821315	26	2162033	115663	250066539	5804185	0.690223	26	6067927	82685	501724983	11645319000	1.38484
27	3208151	120208	385645331	8951045000	1.03848	27	2852279	131832	376021911	8727680000	1.01256	27	3030172	133840	405556912	9413204000	0.84126	27	2764819	180035	497764545	11553395000	1.03253	27	1933301	124503	240701794	5586824	0.664375	27	2890537	100720	291134652	6757399000	0.803578
28	3274845	138093	452232429	10496569000	1.21778	28	2541774	121056	307696509	7141809000	0.828574	28	2769472	142691	395177974	9172303000	0.819731	28	2593388	146011	378664242	8789010000	0.785476	28	2791875	87889	245373891	5695266	0.677271	28	2211752	112067	247865042	5753087000	0.684147
29	4097790	97203	398319087	9245210000	1.0726	29	2706699	136617	369780356	8582810000	0.995755	29	3020521	130434	393980114	9144500000	0.817246	29	3332233	109601	365214891	8476843000	0.757577	29	1762517	93391	164602690	3820521000	0.45433	29	3031637	78700	238591031	5537832000	0.658549
30	2754737	120904	333059703	7730503000	0.896872	30	3559414	121087	430999079	10003731000	1.16061	30	2753876	140741	387583371	8996028000	0.803977	30	3960869	101044	400220721	9289348000	0.830191	30	3599051	90279	324918625	7541544	0.896827	30	3696076	84007	310498078	7206835000	0.857024
	2.90341e+06	128001	3.71357e+08	8.6194e+09	1		2.73399e+06	114194	3.10452e+08	3.08855e+09	0.835995		2.97392e+06	164303	4.82083e+08	5.37793e+09	1		2.79306e+06	154383	4.22695e+08	5.83106e+09	0.87681		2.99286e+06	121406	3.62298e+08	1.35632e+08	1		2.97496e+06	120434	3.4555e+08	4.75139e+09	0.953773
DMSO	PITCOIN1	PITCOIN3
1	0.587137	0.835995
1	1.25698	0.87681
1	1.65411	0.953773
	1.16608	0.888859

## Sheet: ED-Fig6e
DMSO						Inh1						DMSO						Inh1						DMSO						Inh1
	Area	Mean	Int Den	Norm. Mean	Norm. Int		Area	Mean	Int Den	Norm. Mean	Norm. Int		Area	Mean	Int Den	Norm. Mean	Norm. Int		Area	Mean	Int Den	Norm. Mean	Norm. Int		Area	Mean	Int Den	Norm. Mean	Norm. Int		Area	Mean	Int Den	Norm. Mean	Norm. Int
1	832638	87083	72508411	1.43771	1.24704	1	930783	57267	53303146	0.945455	0.916736	1	655133	80875	52983723	1.16443	0.980491	1	991402	49104	48682147	0.706992	0.900888	1	693650	137220	95182873	1.04223	0.776315	1	972445	163392	158889300	1.24102	1.29591
2	1150640	55965	64395725	0.92396	1.10751	2	593652	67864	40287520	1.12041	0.692886	2	577970	101821	58849673	1.466	1.08904	2	947198	46853	44378847	0.674582	0.821253	2	603820	161581	97565796	1.22726	0.79575	2	519936	151289	78660567	1.14909	0.641558
3	947672	68166	64599081	1.12539	1.11101	3	517480	83459	43188269	1.37787	0.742775	3	801230	53873	43164788	0.775655	0.798786	3	1410565	42375	59772572	0.610109	1.10612	3	1578118	125895	198677521	0.956217	1.62042	3	465047	175810	81759889	1.33534	0.666837
4	1168692	65870	76981504	1.08749	1.32397	4	1309619	46838	61340220	0.773276	1.05496	4	498523	60124	29973294	0.865656	0.554671	4	1222202	44231	54059181	0.636831	1.00039	4	781153	166983	130438934	1.26829	1.06386	4	537686	168527	90614780	1.28002	0.739057
5	856119	59724	51131161	0.986019	0.879381	5	831001	54480	45272837	0.899443	0.778627	5	993298	56068	55692490	0.807258	1.03062	5	1315134	65451	86077492	0.942353	1.59291	5	812777	168025	136566489	1.27621	1.11384	5	465693	182564	85018621	1.38664	0.693415
6	889121	62456	55530624	1.03112	0.955045	6	669523	57509	38503634	0.94945	0.662206	6	541650	66704	36130146	0.960394	0.668607	6	892783	70528	62965945	1.01545	1.16522	6	1107298	139448	154410649	1.05916	1.25938	6	1411685	91685	129430729	0.69638	1.05564
7	653108	56550	36933401	0.933618	0.6352	7	972704	60258	58612884	0.994835	1.00806	7	817602	65476	53533128	0.942713	0.990658	7	711486	68805	48953532	0.990644	0.90591	7	814155	124894	101683404	0.948614	0.829334	7	1344474	103307	138893016	0.784653	1.13282
8	757758	58757	44523480	0.970054	0.765739	8	1044783	61295	64039939	1.01196	1.10139	8	1174767	61420	72154133	0.884316	1.33525	8	1272395	64154	81629517	0.923679	1.5106	8	421963	185427	78243386	1.40838	0.638156	8	912516	119183	108756133	0.905237	0.887019
9	927121	58209	53966723	0.961007	0.928149	9	1267009	53412	67673974	0.881811	1.16389	9	1618358	45715	73982740	0.658198	1.36909	9	1687982	68597	115789870	0.987649	2.14275	9	562761	162600	91504677	1.235	0.746315	9	921736	121489	111981130	0.922752	0.913322
10	939960	62206	58471397	1.027	1.00562	10	671332	49405	33167055	0.815657	0.570425	10	1137499	52431	59640261	0.754893	1.10367	10	1614394	60690	97978152	0.873805	1.81314	10	1074037	125146	134411608	0.950528	1.09627	10	2585116	113637	293764748	0.863113	2.39596
11	1060552	57508	60990336	0.949434	1.04894	11	613686	70396	43201237	1.16221	0.742998	11	698863	55958	39107282	0.805675	0.7237	11	835697	74149	61965797	1.06759	1.14671	11	1033280	117237	121138728	0.890457	0.988012	11	1274808	123143	156983874	0.935315	1.28037
12	1128883	48167	54374684	0.795218	0.935165	12	797353	64291	51262610	1.06142	0.881642	12	892826	100253	89508086	1.44343	1.65639	12	703774	70758	49797458	1.01876	0.921527	12	875291	108832	95259260	0.826618	0.776938	12	1281141	108860	139464609	0.82683	1.13748
13	767538	68438	52528585	1.12988	0.903415	13	736949	78256	57670770	1.29197	0.991853	13	911956	62571	57061608	0.900888	1.05595	13	749745	54907	41165913	0.790543	0.761796	13	756940	109040	82537078	0.828197	0.673175	13	753967	160121	120726200	1.21618	0.984647
14	820445	57127	46869782	0.943144	0.806092	14	973091	64706	62965213	1.06827	1.08291	14	697829	75828	52914918	1.09176	0.979218	14	1624390	48622	78981413	0.700052	1.46159	14	957840	107316	102791564	0.815103	0.838372	14	2223255	77326	171915912	0.587318	1.40215
15	764178	56883	43468787	0.939115	0.7476	15	1027980	56124	57694294	0.926585	0.992257	15	608042	63559	38646543	0.915113	0.715174	15	1219746	47210	57584085	0.679722	1.06562	15	633375	101003	63972556	0.767154	0.521762	15	3109403	71850	223410572	0.545726	1.82214
16	951377	80120	76224607	1.32275	1.31095	16	675210	58828	39721140	0.971227	0.683145	16	478403	66736	31926715	0.960855	0.59082	16	897695	52501	47129879	0.755901	0.872162	16	1421810	117223	166668818	0.89035	1.35936	16	1726714	86062	148604499	0.653671	1.21202
17	682319	70865	48352340	1.16995	0.831589	17	715536	76515	54748997	1.26323	0.941603	17	775466	58734	45545859	0.845643	0.842849	17	1907623	48733	92964658	0.70165	1.72036	17	2123774	92579	196616563	0.70317	1.60361	17	1528140	94723	144750177	0.719455	1.18059
18	1245941	55819	69546958	0.921549	1.19611	18	643285	66212	42593022	1.09313	0.732538	18	696062	99543	69287981	1.4332	1.28221	18	1717968	45786	78658155	0.65922	1.45561	18	595203	131429	78227101	0.99825	0.638023	18	3341798	66165	221109464	0.502547	1.80338
19	1717322	34191	58717621	0.56448	1.00986	19	820359	81523	66878474	1.34591	1.15021	19	632902	74226	46977923	1.06869	0.86935	19	928241	52180	48435362	0.75128	0.896321	19	1055899	123756	130673310	0.939971	1.06578	19	892568	122662	109484293	0.931661	0.892958
20	1768764	44282	78324944	0.731078	1.34707	20	856679	51911	44471305	0.85703	0.764841	20	349582	86539	30252391	1.24598	0.559836	20	1779836	49210	87585125	0.708518	1.62081	20	554446	158340	87790979	1.20265	0.716026	20	916953	105322	96575385	0.799958	0.787672
21	989894	59901	59295160	0.988941	1.01979	21	706704	57985	40978068	0.957309	0.704763	21	375691	101761	38230612	1.46514	0.707477	21	1459594	50811	74164123	0.731569	1.37244	21	680380	153995	104774971	1.16965	0.854548	21	1117896	127266	142270314	0.96663	1.16036
22	1204667	68501	82520448	1.13092	1.41923	22	525494	57211	30064157	0.944531	0.517059	22	677106	84549	57248419	1.21732	1.05941	22	1172957	55713	65349128	0.802147	1.20932	22	1743818	110295	192333729	0.83773	1.56868	22	2825395	69122	195296647	0.525006	1.59285
23	725704	96086	69729762	1.58634	1.19925	23	702525	59875	42063522	0.988512	0.723431	23	982828	71582	70352669	1.03063	1.30191	23	1256755	53804	67618870	0.774662	1.25132	23	1001871	93663	93837882	0.711404	0.765345	23	1706034	81880	139690627	0.621908	1.13932
24	837851	63079	52850981	1.04141	0.90896	24	1209320	63959	77347372	1.05594	1.33026	24	670600	73807	49495182	1.06266	0.915934	24	988989	47050	46532393	0.677419	0.861106	24	1880480	76725	144279443	0.582754	1.17675	24	3764838	66617	250801937	0.50598	2.04555
25	547035	76861	42045858	1.26894	0.723127	25	472371	79327	37471647	1.30966	0.644457	25	425841	86401	36792990	1.24399	0.680873	25	1064860	55551	59153543	0.799815	1.09467	25	1806247	101258	182896043	0.76909	1.49171	25	3211254	60519	194340617	0.459663	1.58505
26	970377	48916	47467096	0.807583	0.816365	26	381033	100475	38284337	1.6588	0.658435	26	1471528	56250	82773178	0.809879	1.53176	26	859436	61583	52926594	0.886663	0.979434	26	920702	126168	116163278	0.958291	0.947432	26	2765681	63974	176931344	0.485905	1.44306
27	1036856	44782	46432869	0.739333	0.798577	27	668144	88505	59134242	1.46118	1.01702	27	1499921	67144	100711347	0.966729	1.86371	27	1356753	55887	75824358	0.804652	1.40317	27	731348	130614	95524010	0.99206	0.779097	27	1034572	129640	134122429	0.984662	1.09391
28	1393159	41256	57476505	0.68112	0.988512	28	391546	104248	40817710	1.72109	0.702005	28	991230	42569	42195789	0.612902	0.780855	28	1263520	43360	54786178	0.624291	1.01385	28	595979	193918	115571263	1.47288	0.942603	28	2201885	114471	252053092	0.869448	2.05575
29	1415864	47143	66748361	0.778312	1.14797	29	953919	63961	61013171	1.05597	1.04934	29	810881	57056	46265747	0.821484	0.856171	29	931042	55297	51483544	0.796158	0.952729	29	1016391	162876	165545666	1.2371	1.3502	29	1004241	120705	121217141	0.916797	0.988651
30	825012	62214	51327322	1.02713	0.882755	30	369875	81853	30275311	1.35136	0.520691	30	1104799	54072	59739139	0.77852	1.1055	30	789037	66586	52538753	0.958695	0.972256	30	902219	136297	122969705	1.03522	1.00295	30	829278	153517	127308419	1.16602	1.03833
	999219	60570.8	5.81445e+07	1	1		768298	67264.9	4.94682e+07	1.11052	0.850781		818946	69454.8	5.4038e+07	1	1		1.18577e+06	55682.9	6.48311e+07	0.801713	1.19973		991234	131659	1.22609e+08	1	1		1.58821e+06	113161	1.51494e+08	0.859497	1.23559
DMSO						Inh2						DMSO						Inh2						DMSO
	Area	Mean	Int Den	Norm. Mean	Norm. Int		Area	Mean	Int Den	Norm. Mean	Norm. Int		Area	Mean	Int Den	Norm. Mean	Norm. Int		Area	Mean	Int Den	Norm. Mean	Norm. Int		Area	Mean	Int Den	Norm. Mean	Norm. Int		Area	Mean	Int Den	Norm. Mean	Norm. Int
1	894291	93503	83619043	1940845000	0.70804	1	2156087	60360	130140492	3020634	1.10196	1	3164034	56028	177273128	4114609000	1.54313	1	3577423	49969	178759133	4149100	1.55607	1	1446195	60267	87157862	2022983	1.03894	1	3261015	50024	163127543	3786282	1.94452
2	848708	67836	57573185	1336306000	0.487498	2	1499877	54961	82434496	1913351	0.69801	2	1637186	65892	107877093	2503888000	0.939053	2	1893233	64339	121808639	2827247	1.06032	2	1210957	62439	75611309	1754981	0.901307	2	1932612	53365	103133822	2393794	1.22938
3	1506900	73445	110674484	2568817000	0.93713	3	1694444	68517	116097403	2694686	0.983048	3	2222695	49095	109124112	2532832000	0.949908	3	3858287	52315	201844399	4684922	1.75702	3	1164642	60374	70314539	1632040	0.838168	3	3130687	47533	148810699	3453980	1.77386
4	1029359	96559	99393542	2306980000	0.841609	4	2478441	60228	149271049	3464665	1.26394	4	1016003	101571	103196638	2395252	0.89831	4	1778156	62655	111410054	2585890	0.969806	4	931171	75373	70184814	1629029	0.836621	4	2342640	53480	125284211	2907917	1.49342
5	817300	88590	72404795	1680556000	0.613084	5	1365542	59802	81662563	1895434	0.691473	5	1809478	74805	135357858	3141732000	1.17827	5	2079872	61142	127167880	2951638	1.10698	5	1083257	67209	72804785	1689840	0.867852	5	906139	79485	72024795	1671736	0.858554
6	2400373	54565	130976103	3040029000	1.10903	6	2341865	52480	122900943	2852600	1.04066	6	963355	95373	91877955	2132539000	0.799783	6	2238851	47960	107375511	2492246	0.934686	6	1675444	51306	85960477	1995191	1.02467	6	1528571	68119	104124319	2416784	1.24119
7	1164254	76426	88978930	2065251000	0.753424	7	1376011	66683	91756502	2129720	0.776943	7	1869580	58332	109055608	2531242000	0.949311	7	2153976	65687	141487783	3284011	1.23163	7	3024571	31575	95502253	2216661	1.13841	7	1563426	58144	90904260	2109939	1.0836
8	1732961	71369	123678865	2870656000	1.04724	8	1495268	71352	106690565	2476348	0.903397	8	2353497	63375	149152397	3461911000	1.29835	8	1816457	73868	134178136	3114350	1.168	8	1953249	45194	88275974	2048935	1.05227	8	1814605	50905	92372126	2144009	1.1011
9	1809909	56536	102325397	2375030000	0.866435	9	1225347	68756	84250221	1955495000	0.713384	9	2464180	65826	162207100	3764918000	1.41199	9	1666009	63796	106284241	2466917	0.925187	9	1592852	50609	80612653	1871065	0.960924	9	1405136	55572	78086130	1812423	0.930807
10	877575	116033	101827391	2363471000	0.862218	10	1162531	67648	78643291	1825355000	0.665908	10	1511209	64711	97792030	2269808000	0.851264	10	1389971	56246	78180699	1814618	0.68055	10	2221101	35836	79595142	1847448	0.948795	10	1510218	52375	79097265	1835892	0.94286
11	1565149	67498	105644144	2452060000	0.894536	11	1473166	72331	106555884	2473222000	0.902256	11	1757993	75705	133089322	3089078000	1.15852	11	1698106	52157	88567393	2055699	0.770965	11	1477474	37750	55774220	1294551	0.664843	11	1458302	49474	72148489	1674607	0.860029
12	1660322	80180	133125081	3089908000	1.12723	12	2025759	61717	125023080	2901856000	1.05863	12	1395313	83276	116196151	2696978000	1.01147	12	1962081	47891	93965151	2180984	0.817951	12	1808530	38612	69831785	1620835	0.832413	12	1923262	60714	116769295	2710281	1.39192
13	1611422	66524	107198523	2488138000	0.907698	13	3139131	74947	235267587	5460693000	1.99212	13	1923995	80021	153959691	3573491000	1.34019	13	3774919	57434	216809956	5032281	1.8873	13	2063931	37171	76719210	1780696	0.914513	13	2505454	51683	129490141	3005539	1.54356
14	1236678	74596	92250889	2141195000	0.781129	14	2316575	52329	121224120	2813680000	1.02646	14	2194734	48635	106740843	2477515	0.929162	14	3070068	49822	152958422	3550251	1.33148	14	1265286	40446	51175494	1187812	0.610025	14	3025562	39999	121019127	2808922	1.44258
15	1063955	71037	75580418	1754264000	0.639973	15	1793278	63998	114766801	2663802000	0.971782	15	2041355	60402	123301967	2861908	1.07332	15	3085793	49813	153712476	3567753	1.33804	15	1322975	45997	60852942	1412431	0.725383	15	3557475	36514	129896594	3014973	1.5484
16	1105273	81963	90591859	2102688000	0.767082	16	2565728	67184	172375143	4000924000	1.45958	16	1175801	61201	71960643	1670247	0.626406	16	1959194	59150	115885775	2689774	1.00877	16	1371272	46703	64043127	1486477	0.763411	16	2564867	35942	92187685	2139728	1.0989
17	1474113	86848	128023955	2971508000	1.08404	17	1681562	77735	130716609	3034006000	1.10684	17	2139155	62787	134312127	3117460	1.16917	17	1721328	46326	79741627	1850848000	0.694138	17	794423	78155	62088198	1441102	0.740108	17	2359745	39048	92142920	2138689	1.09837
18	1097259	114608	125754213	2918826000	1.06482	18	2602824	73154	190407752	4419471000	1.61227	18	2342683	52492	122972290	2854256	1.07045	18	1664113	45235	75276849	1747218000	0.655273	18	1199583	54933	65896680	1529499	0.785506	18	2607821	47904	124924332	2899564	1.48913
19	1659632	88468	146825008	3407891000	1.24323	19	3306555	82142	271605828	6304124000	2.29981	19	1747222	58034	101397845	2353501	0.882652	19	2649182	46625	123517516	2866911000	1.0752	19	1375925	40873	56238060	1305317	0.670372	19	2389774	50184	119927512	2783585	1.42957
20	3022719	50532	152743779	3545269000	1.29335	20	2081509	69224	144089529	3344399000	1.22007	20	1638607	58590	96006420	2228363	0.83572	20	2635438	43809	115455583	2679789000	1.00502	20	1159472	46050	53394053	1239306	0.636471	20	3333052	42089	140284494	3256082	1.67223
21	2388697	64875	154967206	3596876000	1.31218	21	2182067	67034	146271855	3395052000	1.23855	21	2670551	50977	136136469	3159804	1.18505	21	2845946	43199	122942045	2853554000	1.07019	21	2438588	71275	173810093	4034230000	2.07186	21	2172459	40664	88341246	2050450	1.05305
22	2204815	65235	143830854	3338395000	1.21788	22	2494123	53846	134298211	3117137000	1.13716	22	2245271	47752	107215584	2488534	0.933294	22	4579941	42934	196635520	4564021000	1.71168	22	2115373	57685	122024575	2832259000	1.45456	22	4312390	31640	136443312	3166926	1.62644
23	3065846	64818	198722587	4612463000	1.68267	23	2899800	73634	213524727	4956029000	1.80801	23	1619004	68430	110789173	2571479	0.964402	23	1535077	45311	69556479	1614445000	0.605478	23	2684295	61716	165662811	3845127000	1.97474	23	1853510	61064	113183427	2627051	1.34918
24	2473572	65418	161815295	3755824000	1.37016	24	1538351	93336	143584027	3332666000	1.21579	24	1456277	84365	122858290	2851610	1.06946	24	2510624	42608	106972204	2482885000	0.931176	24	1571354	54034	84906904	1970737000	1.01211	24	1586864	52249	82911563	1924424000	0.988327
25	2883084	65722	189481579	4397974000	1.60443	25	1363345	106409	145072831	3367222000	1.2284	25	911654	78846	71880077	1668377	0.625704	25	2260264	57905	130879681	3037791000	1.13929	25	2034289	65623	133497067	3098542000	1.59132	25	2159922	64210	138687549	3219016000	1.65319
26	1459896	70463	102868253	2387630000	0.871031	26	2080820	93982	195559372	4539043000	1.65589	26	1412633	71797	101423006	2354085	0.882871	26	3685219	41372	152464596	3538789000	1.32718	26	1656229	49772	82433419	1913326000	0.982628	26	2783043	47631	132559304	3076776000	1.58014
27	1297599	88323	114607951	2660115000	0.970437	27	1588070	92862	147471739	3422902000	1.24871	27	1401474	82364	115430853	2679215	1.00481	27	2212269	64055	141707769	3289117000	1.23354	27	1573809	40738	64113957	1488121000	0.764255	27	1515000	62118	94108707	2184316000	1.1218
28	1574283	80728	127088735	2949801000	1.07612	28	2322994	93024	216093558	5015653000	1.82976	28	1062490	62043	65920161	1530044	0.573824	28	2818243	40546	114268537	2652237000	0.994689	28	2322908	36294	84306488	1956801000	1.00496	28	2443284	47109	115100917	2671557000	1.37203
29	1551535	63061	97841059	2270946000	0.828464	29	1754201	74582	130831341	3036669000	1.10781	29	1933990	50779	98206151	2279420	0.854869	29	2750084	42611	117184752	2719924000	1.02007	29	1948423	45844	89323299	2073244000	1.06476	29	1811804	57483	104147584	2417324000	1.24147
30	1681002	72914	122567905	2844870000	1.03784	30	2656377	67646	179693449	4170786000	1.52154	30	1776433	63976	113648431	2637844	0.989291	30	1709997	59706	102096708	2369722000	0.888735	30	1633394	57923	94611279	2195981000	1.12779	30	1688671	72536	122489277	2843045000	1.4601
	1.63862e+06	75955.8	1.18099e+08	2.74115e+09	1		2436391	65469	159508716	3702287000	1.216		1.79526e+06	66582.7	1.14879e+08	1.19524e+09	1		2.45267e+06	52549.5	1.2597e+08	1.27722e+09	1.09655		1.6707e+06	51592.5	8.38908e+07	8.48046e+08	1		2.24824e+06	51975.2	1.10791e+08	6.13176e+08	1.32066
	dmso	PITCOIN1	PITCOIN3
	1	0.850781	1.216
	1	1.19973	1.09655
	1	1.23559	1.32066
