# Supplementary material for: Development of selective inhibitors of phosphatidylinositol 3-kinase C2α
Source: Nat Chem Biol. 2022 Sep 15;19(1):18–27. doi: 10.1038/s41589-022-01118-z (PMC7613998; doi:10.1038/s41589-022-01118-z)
Supplement: Source Data Extended Data Fig. 7 — Statistical source data. [file 41589_2022_1118_MOESM12_ESM.xlsx]

## Sheet: ED-Fig7b
exp1
LC3 I	6.7	10.95	9.41	7.98
LC3 II	10.3	0.18	13.7	7.19
I/II	0.653478	58.7456	0.686915	1.10916
normalization	1	89.8967	1.05117	1.69731
exp2
LC3 I	2.01	1.89	2.51	2.03
LC3 II	13.4	0.228	15.9	8.83
I/II	0.15	8.28947	0.157862	0.229898
normalization	1	55.2632	1.05241	1.53265
exp3
LC3 I	1.75	2.51	2.14	1.79
LC3 II	15.6	0.213	14.4	9.17
I/II	0.112179	11.784	0.148611	0.195202
normalization	1	105.046	1.32476	1.74008

## Sheet: ED-Fig7d
DMSO	PITCOIN3
6	3
14	4
5	2
2	3
1	4
3	1
2	4
7	2
4	2
4	2
7	3
5	3
6	3
5	1
1	3
3	3
1	3
2	3
4	2
2	2
4	3
4	2
	3
	1
	5
	3
	2
	2
	2
	1
	1
	0
	1
	0
	1
	0
	2
	3

## Sheet: ED-Fig7e
	DMSO						PITCOIN3
Resting	384	383	363	258	319	243	348	389	167	439	347	275
CRP 1 µg/mL	738	934	824	2703	2812	2563	882	1174	816	2629	2380	2553
CRP 3 µg/mL	2028	2289	2132	2907	3232	2856	1752	1949	1630	2858	3063	2986
THR 0.1 IU/mL	3902	3164	3482	4890	5301	5013	3550	2553	4209	4975	5052	5180
THR 0.3 IU/mL	4863	5159	4760	4724	4778	5252	4915	3846	4555	4803	4937	5843

## Sheet: ED-Fig7f
	DMSO						PITCOIN3
CRP 1 µg/mL	100	100	100	100	100	100	84.4444	108.571	114.583	68.5714	96.1538	93.3333
CRP 3 µg/mL	100	100	100	100	100	100	108.571	105	86.6667	74.1935	78.5714	116.667
THR 0.1 IU/mL	100	100	100	100	100	100	119.048	61.29	66.6667	93.3333	85.3659	69.44
THR 0.3 IU/mL	100	100	100	100	100	100	92.8571	79.2683	76.4706	75	100	75

## Sheet: ED-Fig7g
	DMSO						PITCOIN 3
Resting	475	381	480	792	399	224	647	640	426	938	571	683
CRP 1 µg/mL	1624	1981	1717	4508	4663	2553	1609	1706	1615	4568	3950	4418
CRP 3 µg/mL	3582	3208	3453	4933	3484	4929	2802	2727	2804	4838	4928	4894
THR 0.1 IU/mL	4204	3426	3422	5868	5796	5347	4609	3988	4218	4772	5986	5838
THR 0.3 IU/mL	4859	3155	4431	5684	5822	5696	4662	4293	4606	5738	5814	6102

## Sheet: ED-Fig7h
	DMSO						PITCOIN3
CRP 1 µg/mL	74	64	78	71	78	71	66	76	78	76	79	79
CRP 3 µg/mL	60	64	87	84	74	78	76	73	72	76	75	80
THR 0.1 IU/mL	58	72	81	78	78	78	72	73	77	73	79	77
THR 0.3 IU/mL	63	64	86	76	75	71	60	67	63	71	78	73
